# Supplementary material for: A 4NsL chromosome segment from Leymus mollis confers stripe rust and Fusarium head blight resistance in wheat
Source: Front Plant Sci. 2025 Dec 1;16:1711424. doi: 10.3389/fpls.2025.1711424 (PMC12702952; doi:10.3389/fpls.2025.1711424)
Supplement: Supplementary file 1 [file Table1.xls]

## Sheet: Table S1
Supplementary Table 1. All the plant materials and replicates of this study
Lines	Materials/Types	Chromosome numbers			Cytological identification		Stripe rust IT of seedling stage	Stripe rust IT of adult stage		FHB evaluation		Agmonic traits evaluation
		2n	W(A/B/D)	Ns	Repetition plants	Years	Repetition plants	Repetition plants	Years	Repetition spikes	Years	Repetition plants	Years
	7182	42	42				10	20	2	10	2	10	2
	NL26	42	42				10	20	2	10	2	10	2
	HXH	42	42				10	20	2
	SM3	42	42							10	2
	XY22	42	42							10	2
	L. mollis	28		14
	P. huashanica	14		14
M47	Partial amphidiploid	56	42	14			10	20	2	10	2	10	2
M862	Lm#4Ns(4D)	42	40	2
M892	T5DL-4NsL-5DL·5DS	42	42	4NsL fragment			10	20	2	10	2	10	2
M956	Lm#3Ns	42	42	4NsL fragment			10	20	2	10	2	10	2

## Sheet: Table S2
Supplementary Table 2. Genotype raw data from GenoBaits®WheatplusPh array for wheat-Leymus mollis translocation line M892 and M956 with their parent
Chromosome	Start site	End site	DPM
			7182	M892	M956
1A	1162318	1162589	1.13	2.22	2.84
1A	2173122	2173367	0	0	3.08
1A	3433508	3433808	1.31	9.37	6.47
1A	3615822	3615983	0	2.82	6.01
1A	6322739	6322848	0	0	1.02
1A	8239166	8239347	5.55	6.59	8.3
1A	9469407	9469571	1.79	1.31	3.11
1A	10135575	10135756	5.7	6.21	7.58
1A	12004186	12004350	0	8.67	8.7
1A	13217547	13217847	0.14	0	1.26
1A	14255763	14256037	2.55	3.88	6.63
1A	16914413	16914577	3.97	4.71	6.26
1A	20237983	20238164	0.34	2.04	2.34
1A	21510587	21510831	1.22	3.58	2.77
1A	23001792	23001946	0.64	0.53	0.71
1A	23828620	23828729	0.29	1.13	0.73
1A	25806743	25806924	1.59	3.67	3.65
1A	27359177	27359291	0.08	1.03	0.2
1A	29280206	29280293	6.61	8.61	9.62
1A	30880485	30880649	2.67	4.54	3.25
1A	32549365	32549464	0	0.98	0.77
1A	34878369	34878523	3.98	3.57	5.06
1A	36766201	36766346	0.21	0.3	0.28
1A	37510483	37510592	1.54	2.82	3.65
1A	38712678	38712777	0	0	4.86
1A	40894208	40894372	2.4	5.43	4.47
1A	42549611	42549710	10	15	13.39
1A	44369531	44369784	0	0	0
1A	46248565	46248664	1.25	3.04	6.41
1A	48593497	48593596	4.73	8.62	9.02
1A	48998732	48998856	4.83	6.45	3.75
1A	53188751	53188915	0.2	0.57	0.06
1A	54018775	54018939	1.87	2.87	1.92
1A	56107632	56107932	2.26	2.32	2.95
1A	56592924	56593095	6.94	8.29	8.08
1A	58363686	58363986	1.81	1.61	1.88
1A	58481617	58481798	0.97	1.58	2.16
1A	59212886	59213050	0.9	1.81	3.04
1A	60804145	60804309	6.86	15	15
1A	62010197	62010361	2.73	2.57	2.33
1A	63005299	63005478	1.51	3.26	2.36
1A	64599255	64599354	2.36	2.08	1.98
1A	68451271	68451452	1.61	2.25	2.99
1A	80689521	80689702	4.75	5.14	6.45
1A	83824751	83824850	1.93	3.14	5.4
1A	85028956	85029120	4.68	8	5.45
1A	88860646	88860755	4.77	7.97	6.43
1A	91416800	91416964	7.38	8.38	8.78
1A	92611706	92611815	1.57	2.6	2.18
1A	96471012	96471156	3.16	8.42	9.16
1A	97808051	97808160	0.31	1.79	0.91
1A	97953538	97953719	2.69	5.56	5.5
1A	99749250	99749374	1.25	1.55	1.54
1A	103218490	103218544	3.52	4.1	2.93
1A	109333044	109333124	0.79	0.7	1.03
1A	110158216	110158380	1.2	2.32	1.86
1A	111535200	111535381	1.89	3.77	3.09
1A	111537235	111537634	0.17	0.51	0.44
1A	113252018	113252117	0.13	2.32	0.22
1A	115939789	115939923	0.51	0.29	1.06
1A	117163425	117163589	5.28	8.88	7.19
1A	118557636	118557817	4.37	6.66	7.37
1A	123193087	123193387	10	15	15
1A	125154707	125154871	2.85	3.1	3.84
1A	125155317	125155426	0.67	0.58	0.2
1A	126022912	126023212	0.87	4.16	4.21
1A	133517858	133517968	7.26	14.09	15
1A	135507833	135507997	10	10.9	10.14
1A	143277628	143277809	2.06	1.29	1.29
1A	149353440	149353539	1.17	2.05	2.65
1A	152714094	152714184	6.54	7.7	4.76
1A	153273586	153273886	1.18	4.14	1.31
1A	157511890	157512071	8.2	6.95	10.8
1A	158268173	158268337	1.85	3.04	1.93
1A	160032324	160032433	0.1	1.15	0.36
1A	167093929	167094129	0.54	0.71	0.5
1A	168548364	168548473	10	15	15
1A	177483704	177483838	5.69	2.38	6.78
1A	179424097	179424397	1.23	2.82	2.87
1A	180409826	180410126	0.41	0.16	0.82
1A	184125691	184125800	0.55	1.48	1.43
1A	185078490	185078790	2.1	3.71	3.65
1A	197103769	197104069	3.4	2.79	6.5
1A	199060693	199060753	10	15	15
1A	203204452	203204551	0	0.61	0.68
1A	204318867	204318982	3.46	5.75	4.72
1A	206202779	206202913	0.19	1.15	1.3
1A	209132747	209132946	2.49	2.31	1.96
1A	215011867	215011917	0	0.56	0.68
1A	219369410	219369699	6.66	14.87	9.1
1A	228121813	228122113	0.8	0.3	0.33
1A	229313505	229313659	5.66	6.49	6.27
1A	230464474	230464774	1.94	3.79	4.32
1A	232569646	232569716	0.3	0.41	0.85
1A	233320279	233320449	0.67	0.49	0.71
1A	234152364	234152473	7.62	9.97	12.33
1A	240947177	240947477	2.43	2.53	3.78
1A	245110335	245110635	2.1	3.19	6.82
1A	248369147	248369447	1.19	2.81	2.52
1A	250087904	250088068	4.24	5.83	8.92
1A	250090609	250090790	4.74	4.82	4.19
1A	251562105	251562286	4.12	4.97	5.41
1A	253014181	253014345	1.55	2.97	2.92
1A	254373785	254374085	1.81	4.31	4.15
1A	258165226	258165526	1.63	2.56	1.98
1A	261280428	261280728	1.45	2.89	1.47
1A	265719122	265719231	4.89	3.05	5.99
1A	275242467	275242576	0	0	0
1A	276257634	276257815	1.57	5.59	4.67
1A	279269749	279269898	1.51	2.16	2.8
1A	284336829	284336916	1.94	2.31	2.77
1A	286017676	286017976	0.8	1.16	0.73
1A	287061946	287062246	4.96	4.66	4.49
1A	292365607	292365716	1.79	3.02	2.07
1A	295022835	295022944	1.13	0	1.26
1A	298110017	298110198	10	15	15
1A	299514829	299515118	1.21	0.95	1.85
1A	301631593	301631757	0	0	0
1A	305372078	305372277	1.25	0.87	0.75
1A	310245148	310245312	2.6	4.03	5.71
1A	312583723	312583832	0.95	0.73	0.91
1A	318062575	318062855	0.39	1.39	0.45
1A	323406997	323407178	7.24	9.5	12.36
1A	326216499	326216598	6.1	4.09	7.25
1A	327172206	327172506	0.67	2.55	2.39
1A	329229986	329230286	1.27	2.19	2.39
1A	334447374	334447538	3.57	4.18	5.47
1A	337655059	337655158	4.22	3.88	6.8
1A	342393153	342393334	6.3	8.41	7.81
1A	345305922	345306011	2.23	4.78	5.17
1A	347619315	347619414	3.71	4.3	4.36
1A	348697858	348698022	1.92	1.79	4.9
1A	351600492	351600792	0.75	0.87	1.46
1A	353257032	353257131	2.37	2.87	4.75
1A	354985005	354985305	2.23	3.13	2.68
1A	358922861	358922970	2.22	3.77	3.16
1A	358923188	358923297	0.43	1.92	1.88
1A	361510119	361510283	4.07	6.65	8.33
1A	363637213	363637304	4.71	6.46	10.65
1A	366990363	366990544	4.5	8.34	8.51
1A	368357147	368357447	1.79	3.01	2.17
1A	369323354	369323463	0.27	0.59	1.19
1A	369595941	369596021	2.8	3.46	2.45
1A	372229043	372229207	0.46	2.4	1.04
1A	374056016	374056197	2.88	5.57	5.23
1A	377614133	377614314	4.27	6.36	6.36
1A	379137815	379137996	1.72	3.26	2.1
1A	382597736	382597897	5.82	3.97	3.38
1A	382597939	382598103	3.4	3.19	3.44
1A	384308307	384308406	2.63	3.39	4.9
1A	392357269	392357558	6.8	6.54	8.84
1A	395500625	395500734	0.68	0.54	0.67
1A	396425504	396425678	2.07	3.68	3.01
1A	399232222	399232385	10	15	14.29
1B	168791	168972	0	0.16	8.52
1B	169948	170112	0	0	4.26
1B	2053479	2053658	2.66	0.88	0.61
1B	2756202	2756366	5.55	0	4.03
1B	3567627	3567927	0.77	0.68	1.09
1B	4054150	4054331	2.3	4.06	4.79
1B	5705476	5705776	0	2.57	0
1B	7033370	7033544	4.06	6.78	6.93
1B	8062816	8062997	1.36	3.54	2.6
1B	9839292	9839483	6.22	5.1	6.26
1B	11408890	11409081	1.62	12.6	13.75
1B	13434352	13434643	1.39	2.94	3.15
1B	14145740	14145849	0.95	2.2	3.58
1B	15713322	15713431	1.76	11.44	15
1B	17565908	17566099	0	2.33	1.07
1B	17797703	17797867	0	1.69	1.07
1B	18535592	18535716	0	0	3.72
1B	21511736	21511890	0.44	1.89	1.83
1B	22824340	22824504	6.22	3.04	6.23
1B	24260451	24260751	1.29	2.87	1.78
1B	25821567	25821666	7.34	4.42	7.1
1B	27241800	27241964	0	7.29	9.05
1B	28251292	28251592	0	0.41	0
1B	29264594	29264728	4.02	3.45	3.98
1B	30730558	30730692	1.36	4.1	2.94
1B	32053037	32053336	0	0	0.72
1B	32589446	32589627	2.65	4.51	3.79
1B	34188839	34189139	1.75	2.94	2.94
1B	36273283	36273464	1.75	2.77	6.64
1B	37799917	37800098	3.16	6.98	6.57
1B	39396113	39396294	3.6	2.23	0
1B	40417798	40418098	0	0	0
1B	41527891	41528110	1.93	1.47	0
1B	43985914	43986214	1.25	1.44	1.46
1B	45737616	45737713	5.95	15	11.55
1B	49246246	49246437	1.17	3.36	9.01
1B	50985661	50985961	0.63	0.79	0.8
1B	51582447	51582626	1.87	1.77	0
1B	52814746	52814870	0.72	2.75	0.98
1B	53925710	53925891	0.41	2.11	1.9
1B	54913768	54913877	0.11	0.2	0
1B	56500433	56500532	6.55	7.33	7.88
1B	58578975	58579156	1.5	1.7	1.66
1B	60724638	60724802	5.22	5.63	8.16
1B	62452670	62452834	10	15	15
1B	66924227	66924391	1.41	2.44	3.34
1B	68742857	68742956	0.3	1	0.41
1B	71602931	71603231	0.95	0.44	0.7
1B	73030771	73031071	2.37	3.81	2.32
1B	78062844	78063014	1.19	1.03	1.17
1B	81380655	81380764	0.73	0.17	0.84
1B	83947219	83947519	2.58	2.28	2.22
1B	85622495	85622604	0.81	0.92	1.32
1B	88274393	88274557	4.87	4.96	4.56
1B	89705653	89705953	0.36	0.25	0.41
1B	90884261	90884442	1.62	3.29	4.19
1B	92309026	92309326	2.34	5.36	4.56
1B	92532277	92532458	4.35	4.93	4.61
1B	94559209	94559383	0	4.81	8.25
1B	97895695	97895829	3.32	7.18	8.19
1B	100031584	100031765	2.19	5.87	6.23
1B	101527096	101527163	2.34	2.84	3.53
1B	103350657	103350771	1.5	3.97	4.41
1B	105540336	105540636	0	7.67	11.74
1B	108073365	108073665	0.15	0.3	0.2
1B	110949841	110950141	3.05	5.33	4.12
1B	115749444	115749703	4.68	7	8.14
1B	117204229	117204410	3.78	4.33	3.53
1B	119581700	119581974	3.34	3.68	3.22
1B	127977561	127977861	1	3.35	2.63
1B	129181474	129181774	0.68	0.92	1.6
1B	130556602	130556866	0.37	1.41	1.04
1B	135812846	135813027	0.19	0.83	1.54
1B	137443850	137444054	5.11	4.51	0
1B	139478770	139478869	5.43	6.97	3.65
1B	141886290	141886399	0.82	0.59	1.09
1B	152863718	152864018	0.11	0.54	0
1B	156605546	156605958	5.92	8.11	9.32
1B	159393045	159393114	6.39	9.03	6.4
1B	161137857	161138011	2.55	4.22	4.86
1B	163893323	163893623	1.6	0.59	0.4
1B	168504754	168505043	5.53	7.65	5.34
1B	171137773	171138073	1.21	2.15	2.02
1B	172417909	172418063	0.74	0.37	0.14
1B	174044817	174044926	0.08	0.73	1.08
1B	183369938	183370047	2.73	3.99	2.23
1B	185783050	185783084	1.2	4.26	3.04
1B	194899148	194899367	3.08	4.36	4.85
1B	196567755	196567835	3.35	4.45	4.98
1B	200023050	200023159	0.78	1.23	1.23
1B	203692562	203692743	2.03	3.18	3.16
1B	209654468	209654565	0.92	0.61	1.31
1B	210737040	210737320	3.12	4.82	3.58
1B	216733993	216734293	3.25	4.56	5.38
1B	220018487	220018656	6.45	7.84	9.16
1B	223216016	223216150	2.6	4.37	3.02
1B	224714625	224714779	4.16	5.27	6.08
1B	226357095	226357259	2.95	4.34	3.8
1B	227792073	227792182	0.5	0.3	0.19
1B	229235373	229235543	0.87	0.73	0.75
1B	231657233	231657533	2.93	6.86	5.9
1B	235004842	235005142	3.42	5.72	0
1B	238685313	238685613	2.02	0	0
1B	262917963	262918144	0.82	1.01	2.75
1B	262919287	262919451	4.62	4.01	3.18
1B	268511183	268511483	1.65	3.2	2.46
1B	273667659	273667840	2.84	3.5	3.11
1B	275602411	275602575	2.32	2.31	3.78
1B	281075405	281075529	2.35	4.55	2.95
1B	283117212	283117376	2.39	1.75	2.71
1B	286308428	286308728	0.57	1.19	1.09
1B	288392955	288393119	2.48	3.83	1.45
1B	291337721	291337830	0.34	0.57	1.07
1B	295063986	295064095	6.15	5.57	7.31
1B	297088842	297089142	4.4	7.05	5.54
1B	303677996	303678177	2.25	5.88	5.8
1B	303680745	303681064	1.83	2.16	1.21
1B	305271536	305271700	2.75	3.49	3.6
1B	307429122	307429266	0	0.53	1.54
1B	308167179	308167479	1.03	1.5	1.11
1B	309164687	309164987	3.25	3.97	4.55
1B	316257376	316257557	1.62	1.35	2.16
1B	317013276	317013440	3.17	5.68	6.2
1B	321873583	321873883	0	0	0
1B	323680519	323680683	3.58	3.16	2.65
1B	325806681	325806748	0.69	1.97	1.65
1B	326784812	326784976	0.04	0.35	0.23
1B	328649376	328649537	0	2.42	1.96
1B	330839428	330839538	5.46	5.6	5.49
1B	332004994	332005294	3.22	2.58	3.38
1B	334345398	334345478	0.89	2.25	3.87
1B	335365960	335366010	2.7	4.22	5.3
1B	336267230	336267530	4.08	5.25	4.65
1B	338199893	338200002	0.34	2.71	2.92
1B	342331302	342331401	1.67	4.58	3.36
1B	354929868	354930049	1.76	1.13	2.45
1B	357977286	357977586	0.72	0.64	1.1
1B	359034427	359034562	1.96	1.55	2.54
1B	361369167	361369358	1.19	1.51	0.88
1B	364420009	364420173	0	0.36	0.3
1B	380882623	380882923	0.68	1.01	1.47
1B	385160560	385160731	0	0.22	0.94
1B	389428602	389428726	0.26	1.19	0.67
1B	394893051	394893150	4.63	8.86	8.75
1B	395238178	395238478	0.12	0.66	0.54
1D	1862405	1862694	3.25	0	3.38
1D	2109752	2109907	4.63	4.03	4.9
1D	4180258	4180439	6.36	8.35	9.8
1D	5421341	5421505	2.5	6.36	3.68
1D	6136841	6137022	0.38	0.3	0.29
1D	7341413	7341643	2.11	6.88	3.72
1D	8104436	8104617	0.95	2	2.17
1D	9343785	9344069	2.66	1.68	1.63
1D	11661854	11662028	3.17	3.23	0
1D	12300338	12300519	8.42	9.31	5.43
1D	12526397	12526561	3.3	1.65	3.5
1D	13504968	13505132	1.12	1.79	2.54
1D	14708300	14708464	0.64	2.06	1.04
1D	19809677	19809786	1.85	0.6	0.5
1D	20205552	20205651	1.06	2.77	2.73
1D	21414677	21414896	0.13	0.08	0.46
1D	24622416	24622719	2.05	2.56	3.08
1D	27687319	27687483	1.52	3.82	2.17
1D	30030931	30031086	2.47	3.88	6.38
1D	30318309	30318473	3.4	3.76	1.96
1D	31353405	31353569	2.76	1.54	4.72
1D	32530969	32531133	2.8	4.26	4.74
1D	34571044	34571188	1.78	2.43	1.61
1D	40232872	40233162	0	0	0
1D	41590025	41590189	6.19	11.87	12.07
1D	43182535	43182835	0.36	0.49	0
1D	45497188	45497488	0.38	0.23	0.53
1D	46631995	46632185	6.83	9.3	11.7
1D	47643425	47643725	0.89	2.59	1.19
1D	48192122	48192422	0.19	0.76	0.68
1D	50294831	50295012	0.77	1.92	2.51
1D	52604011	52604311	3.68	2.18	3.13
1D	56041024	56041324	6.06	12.35	12.58
1D	58449041	58449222	3.05	6.02	6.73
1D	60674515	60674734	0.14	0.69	0.23
1D	62134850	62135031	10	14.18	13.68
1D	66098523	66098812	1.29	1.78	1.86
1D	69004532	69004631	1.79	6.35	3.45
1D	71028408	71028543	0	0.12	0.07
1D	77013491	77013590	0.46	0.17	0
1D	79077514	79077617	3.28	3.62	3.13
1D	80651687	80651774	0.35	0.44	1.07
1D	83822481	83822662	2.8	2.03	2.93
1D	86516094	86516275	4.01	6.25	3.4
1D	90151330	90151481	10	10.66	11.46
1D	92235152	92235249	3.32	5.83	5.33
1D	93091469	93091639	2.97	2.15	3.6
1D	94063285	94063466	10	11.51	10.94
1D	96906234	96906333	5.21	7.12	6.59
1D	98070042	98070342	6.97	9.4	7.04
1D	100124344	100124644	4.47	6.53	6.53
1D	104092531	104092630	1.47	2.39	0.94
1D	109122977	109123277	2.03	1.03	2.31
1D	111101744	111102014	0.13	0.6	0.74
1D	111952094	111952203	1.33	2.15	2.63
1D	114153385	114153484	0.57	0.56	1.22
1D	116001026	116001326	6.23	8.6	10.97
1D	121060957	121061136	0.31	0.52	0.5
1D	122899373	122899472	5.1	9.78	4.75
1D	127494727	127494908	3.75	4.77	3.11
1D	130012556	130012670	1.93	2.15	2.31
1D	131152007	131152141	1.51	1.27	2.84
1D	132035170	132035230	4.14	4.28	2.2
1D	155926105	155926204	4.81	5.72	4.65
1D	156055473	156055773	1.32	1.98	1.15
1D	160540321	160540420	1.63	2.95	3.57
1D	165002091	165002280	4.03	10.83	9.1
1D	166044078	166044187	0	0.42	0.35
1D	169007792	169008091	0.61	1.12	1.94
1D	172053187	172053377	1.18	1.19	0.9
1D	173044808	173045107	0.5	1.38	0.58
1D	176076691	176076800	2.62	4.07	5.67
1D	177077863	177078042	3.35	2.06	3.53
1D	188456173	188456354	1.14	1.01	2.79
1D	190475175	190475252	6.17	8.1	9.2
1D	191731864	191732164	7.1	7.79	9.82
1D	193167409	193167459	2.02	3.83	4.21
1D	196047402	196047691	2.04	1.83	1.49
1D	199328476	199328775	1.29	2.95	2.58
1D	202294223	202294523	1	1.02	2.14
1D	203678592	203678892	1.54	1.81	2.18
1D	206503573	206503754	2.49	3.65	3.47
1D	208824933	208825114	5.89	6.92	8.27
1D	211507696	211507996	1.22	1.89	2.27
1D	214185175	214185255	0	0	0.09
1D	218027549	218027849	1.19	2.37	1.88
1D	221183977	221184046	0.12	0.81	0.68
1D	222921387	222921568	0.95	1.24	0.85
1D	225566138	225566438	1.59	2.95	2
1D	227197975	227198084	1.4	1.75	2.92
1D	228020952	228021252	0.8	1.74	1.28
1D	232481554	232481854	0.43	1.29	0.9
1D	234658344	234658644	8.22	7.25	6.58
1D	238464331	238464631	7.95	7	7.76
1D	240595567	240595644	3.19	5.09	6.79
1D	241005922	241006222	1.25	4.12	4.37
1D	246039758	246040058	3.72	5.2	5.84
1D	247119353	247119653	1.31	2.13	2.15
1D	252478072	252478171	2.61	3.4	4.95
1D	257160102	257160402	1.48	2.94	3.97
1D	261224681	261224862	1.45	2.45	0.59
1D	266791408	266791708	2.33	2.91	3.02
1D	268473346	268473646	0	0.74	1.26
1D	269396343	269396643	1.7	1.97	1.85
1D	273913077	273913377	7.99	7.73	9.65
1D	276504057	276504228	1.98	4.24	3.43
1D	278186041	278186330	1.98	2.69	4.73
1D	279052984	279053093	0.15	2.62	0.66
1D	282938739	282938900	2.09	1.63	1.66
1D	284306262	284306562	3.35	4.78	4.43
1D	286645000	286645300	1.49	1.9	2.26
1D	288321637	288321937	1.52	4.15	3.17
1D	288902651	288902832	3.01	4.45	4.34
1D	291107188	291107297	0	0.38	1.1
1D	295262179	295262479	0.15	0.6	0.18
1D	297373332	297373513	0.64	1.69	0.38
1D	298087299	298087599	1.13	3.35	3.37
1D	299719062	299719243	3.95	5.31	5.25
1D	303363267	303363567	1.46	3.13	2.79
1D	306217455	306217755	0.26	0.31	0.17
1D	310815842	310815987	1.28	2.11	1.62
1D	313862708	313862997	0.65	1.92	0.31
1D	315968303	315968370	0.33	0.91	0.98
1D	316230792	316231092	0.59	1.64	0.86
1D	317998958	317999057	2.96	5.99	4.59
1D	319643197	319643251	1.66	2.71	2.52
1D	321319820	321319917	5.58	9.15	5.43
1D	325208587	325208696	0.97	1.23	1.47
1D	328876402	328876501	10	15	15
1D	329312555	329312855	2.46	2.29	1.98
1D	330541491	330541791	0	1	1.45
1D	332208228	332208372	0.92	0.34	0.43
1D	332685083	332685264	2.81	3.84	3.24
1D	335040194	335040494	3.4	5.81	5.28
1D	336565525	336565825	1.7	3.13	3.71
1D	339319281	339319480	0.56	0.71	0.29
1D	342139798	342140098	1.54	1.61	1.38
1D	344285350	344285484	1.67	3.93	1.38
1D	345369359	345369659	6.44	12.95	8.76
1D	348030052	348030341	1.32	1.83	2.16
1D	351249781	351250081	2.72	1.86	1.6
1D	352608904	352609018	8.14	8.04	7.57
1D	354504712	354504893	3.61	4.84	9.82
1D	355752348	355752648	3.81	4.56	4.78
1D	357315218	357315317	10	15	15
1D	359476267	359476567	1.8	4.71	3.58
1D	361206646	361206946	0.25	0.93	0.67
1D	362191337	362191637	1.94	3.93	3.57
1D	363859187	363859526	1.39	1.37	2.52
1D	365996432	365996732	1.89	2.47	2.92
1D	367917452	367917551	6.71	7.44	10.03
1D	370291441	370291495	2.09	0.39	0.72
1D	370885130	370885311	0.62	1.82	2.14
1D	372860468	372860567	6.53	11.81	11.86
1D	374024051	374024296	7.88	9.37	10.21
1D	376779130	376779239	3.39	5.82	6.64
1D	379459939	379460048	0.67	0.94	2.25
1D	381965992	381966183	0.08	1.39	3.17
1D	387197627	387197726	5.51	9.59	12
1D	391218679	391218979	1.85	1.75	1.88
1D	393002486	393002785	0	0	0.23
1D	394315407	394315516	5.81	6.38	5.54
1D	395101393	395101483	7.38	7.16	6.92
1D	397064408	397064598	3.11	3.35	3.77
1D	398119636	398119936	3.66	4.62	7.44
2A	279949	280058	2.26	2.22	3.16
2A	1209535	1209835	3.34	2.55	4.49
2A	2226932	2227113	8.87	2.57	2.61
2A	3755949	3756249	0.77	1.21	1.59
2A	4620555	4620736	2.81	1.34	3.6
2A	6007744	6008043	1.05	2.02	1.7
2A	6269204	6269385	4.22	6.02	4.09
2A	8017897	8018197	2.44	2.81	2.34
2A	10374602	10374763	8.37	15	10.12
2A	11847105	11847369	0.9	1.89	2.05
2A	13101518	13101818	1.09	4.26	2.61
2A	14004256	14004391	6.54	4.77	4.61
2A	15010857	15011157	0.22	0.72	0.64
2A	17100303	17100603	2.36	4.11	2.89
2A	18156672	18156843	2.18	2.87	2.42
2A	19051492	19051792	0.95	0.9	1.14
2A	19948993	19949172	0.86	1.89	2.39
2A	22120269	22120440	1.26	2.88	4.06
2A	23392123	23392423	0.3	0.53	0.54
2A	24154446	24154627	3.48	6.26	4.96
2A	24169056	24169345	0.97	0.42	1.26
2A	27371722	27371903	2.69	4.59	4.98
2A	28138937	28139237	0.66	1.11	0.76
2A	29152511	29152610	2.79	7.52	4.04
2A	30158989	30159289	3.26	8.78	5.01
2A	31167672	31167996	2.12	2.22	1.68
2A	31173952	31174252	1.02	1.34	1.89
2A	35020307	35020607	3.71	7.99	7.87
2A	36025544	36025668	0.15	0.71	0.57
2A	37084581	37084752	0.79	3.64	2.79
2A	39373110	39373291	1.61	1.78	2.61
2A	41228123	41228238	1.08	0.98	0.95
2A	43291897	43292078	2.49	4.14	3.28
2A	45102227	45102527	1	3	3.55
2A	47907168	47907349	0	0.03	0.19
2A	49230320	49230620	4.4	6.73	7.24
2A	50055065	50055164	2.23	2.34	2.58
2A	52072741	52072892	1.96	3.12	4.56
2A	55553956	55554055	2.6	2.67	2.68
2A	59025715	59025769	0	0	0.36
2A	60099718	60099879	1.21	2.15	3.31
2A	62315569	62315750	2.07	5.59	6.3
2A	64011587	64011768	1.89	1.13	2.33
2A	65683234	65683333	4.41	8.28	7.34
2A	66722940	66722994	1.07	0.91	0.88
2A	68601685	68601785	2.49	3.29	1.67
2A	70156385	70156494	0.38	1.54	3
2A	72388978	72389045	0.07	1.46	12
2A	74164889	74165070	0.16	0.74	0.45
2A	75644028	75644209	1.88	3.54	1.76
2A	77166047	77166134	0.49	1.77	1.29
2A	82974993	82975102	0.64	0.93	0.94
2A	84749912	84750011	3.41	4.77	3.98
2A	86270905	86271004	2.26	0.9	2.46
2A	89028025	89028325	0.07	0.37	0
2A	90045757	90045938	0.88	5.05	2.3
2A	93402646	93402755	0.25	0.44	1.67
2A	97849510	97849577	6.98	9.99	5.44
2A	101381360	101381541	2.29	3.41	2.84
2A	103893500	103893681	6.72	4.96	6.55
2A	104706235	104706534	0	0.35	0
2A	108270980	108271079	4.7	8.8	7.09
2A	116452985	116453037	0.86	1.07	2.32
2A	118228194	118228339	0.14	1.55	1.49
2A	119032995	119033104	0.09	2.65	0.63
2A	120147365	120147585	0.1	0.38	0.46
2A	121040025	121040134	0.33	1.92	0.76
2A	122133946	122134045	4.5	5.21	6.27
2A	125251768	125251867	4.06	5.09	7.73
2A	128480365	128480546	1.56	2.25	2.86
2A	133684916	133685097	0	0	0.11
2A	135168219	135168464	0.6	1.77	0.6
2A	140579752	140579861	1.24	3.19	5.39
2A	144658328	144658437	0.75	1.38	0.99
2A	146949464	146949764	4.77	6	6.47
2A	147541903	147542048	3.14	3.64	2.48
2A	155746868	155746977	0	1.05	0.71
2A	158178073	158178263	0.73	2.11	3.23
2A	161260115	161260224	0	1.01	0.48
2A	161927942	161928123	1.13	3.94	2.19
2A	163222871	163222980	0.84	1.99	1.43
2A	165339402	165339573	1.2	1.46	3.02
2A	167666722	167666802	1.03	2.66	4.74
2A	169360712	169360893	6.26	6.23	4.84
2A	171076780	171076905	0.22	0.36	0.75
2A	174028345	174028645	3.19	4.12	3.98
2A	174244651	174244832	7.01	8.29	10.26
2A	177102811	177103021	0.29	0.37	0.61
2A	180113544	180113621	3.34	2.81	4
2A	188904507	188904688	6.92	9.31	9.08
2A	191622844	191622953	0	0.25	0.43
2A	193734497	193734686	1.39	1.43	3.19
2A	195773779	195773970	3.94	5.98	6.68
2A	197249216	197249397	4.28	3.94	5.57
2A	198745352	198745451	5.74	10.36	10.77
2A	203397867	203398147	0	0.46	0.26
2A	204095316	204095425	0.18	2.29	1.86
2A	208243111	208243210	1.16	2.07	1.51
2A	229675585	229675684	4.56	4.66	3.75
2A	231937850	231937995	0.72	2.94	3.31
2A	240811277	240811376	10	15	12.8
2A	249151516	249151583	5.66	9.26	8.45
2A	250831768	250831867	2.3	7.85	3.93
2A	254245994	254246264	0.24	0.73	0.87
2A	256155831	256155881	0.07	0.99	2.83
2A	262039656	262039755	1.26	2.65	2.12
2A	270290763	270290888	1.29	2.45	3.47
2A	273049380	273049544	0.87	4.56	3.8
2A	274292611	274292720	1.44	1.15	2.8
2A	278344117	278344214	5.19	6.69	9.49
2A	285591032	285591332	2.58	3.81	3.59
2A	288090539	288090709	2.25	3.3	2.1
2A	289776229	289776326	1.37	4.26	3.12
2A	293027048	293027337	2.05	3.6	2.38
2A	296014293	296014592	1.23	0.91	1.31
2A	299774955	299775054	5.31	4	6.97
2A	304964927	304965024	4.1	6.3	5.88
2A	308437695	308437865	0.51	2.35	0.34
2A	317340912	317341192	0.13	0	0
2A	323011058	323011219	6.5	8.62	11.81
2A	331196720	331196829	2.12	3.53	2.67
2A	354730047	354730097	0	0.28	0.3
2A	358177200	358177344	1.05	2.49	3.69
2A	364006581	364006770	0	0	0.61
2A	366382770	366382869	6.43	6.21	7.44
2A	369202351	369202450	5.93	6.99	8.54
2A	371434079	371434379	1.13	1.29	1.63
2A	375116119	375116419	1.87	2.78	3.43
2A	377166164	377166463	0.48	1.01	1.19
2A	378805348	378805447	0.29	0.84	1.64
2A	380538039	380538091	3.13	6.97	3.15
2A	383598110	383598291	3.26	6.87	7.8
2A	385442152	385442343	2.38	5.1	4.64
2A	388480431	388480620	0.32	0.09	0.36
2A	391870585	391870766	0.64	1.3	1.06
2B	45478	45659	1.87	5.24	4.17
2B	1383670	1383915	0.07	4.73	0
2B	2087266	2087565	0	5.29	3.64
2B	2639928	2640083	4.26	8.76	0
2B	4472392	4472573	2.61	3.42	3.2
2B	5371192	5371492	0	0.87	0.66
2B	8033532	8033832	0.43	0	0.66
2B	9004017	9004126	0	0	0.58
2B	10218272	10218443	4.68	8.65	8.87
2B	11296234	11296534	0.49	0.76	1.5
2B	12851018	12851302	5.3	7.27	6.78
2B	14789004	14789158	1.23	4.91	3.94
2B	16246568	16246732	0	0	0
2B	17024088	17024269	1.93	4.22	3.73
2B	19440887	19441161	1.55	2.14	2.96
2B	19456175	19456356	4.68	5.79	5.21
2B	21778715	21778896	0.53	0.41	1.38
2B	23020352	23020626	4.12	4.58	5.06
2B	24146887	24147187	1.92	3.78	3.7
2B	26175815	26175930	6.72	7.75	9.31
2B	28013669	28013833	1.83	3.05	2.92
2B	28354284	28354465	2.34	3.25	5.55
2B	29187149	29187323	5.02	6.9	6.01
2B	30651428	30651609	4.3	6.87	7.28
2B	31708009	31708133	3.27	2.32	4.33
2B	33840822	33841003	2.85	0.12	0.12
2B	35132358	35132658	1.97	2.68	3.62
2B	36779753	36779934	5.59	7.06	6.97
2B	37780714	37780989	0.88	1.25	1.4
2B	39367494	39367675	1.57	1.8	3.8
2B	40067035	40067199	3.5	3.07	2.54
2B	41209479	41209779	0.81	1.65	0
2B	41381105	41381286	7.72	7.66	0
2B	42956998	42957162	1.85	3.85	0.22
2B	44109531	44109705	4.84	5.88	5.19
2B	48154882	48155072	2.8	4.48	5.67
2B	49600464	49600628	2.71	3.29	0.13
2B	50500747	50501047	0	0	0
2B	52223217	52223326	0.9	0.8	0.45
2B	53147223	53147397	3	6.31	5.76
2B	54271367	54271538	4.03	6.13	5.96
2B	55883740	55884014	1.4	2.05	3.42
2B	57172153	57172334	3.14	3.61	3.62
2B	59000318	59000482	1.05	3.42	2.74
2B	59647324	59647515	0	0	1.97
2B	63002095	63002395	0.13	0.33	0.07
2B	64356685	64356849	2.22	5.05	4.87
2B	70795791	70795915	1.39	2.53	1.81
2B	73549022	73549203	6.77	10.8	14.61
2B	75614727	75614891	2.44	4.26	3.92
2B	78811476	78811620	1.28	2.24	2.85
2B	79640592	79640753	1.55	3.15	2.19
2B	82362212	82362321	1.19	2.29	4.99
2B	87842417	87842581	4.55	5.31	4.92
2B	89326621	89326782	1.57	2.45	2.84
2B	90201222	90201522	1.26	2.12	4.82
2B	91034209	91034318	0.62	2.53	4.83
2B	93016875	93017039	1.22	3.23	2.05
2B	95757766	95757875	2.41	3.2	6.79
2B	97342583	97342764	1.13	3.01	0.83
2B	101235800	101235964	5.89	15	14.88
2B	103395995	103396159	2.31	5.51	4.21
2B	103396196	103396377	3.09	6.64	5.9
2B	105413277	105413458	4.8	6.76	7.81
2B	106205109	106205273	0.61	2.04	3.17
2B	107038312	107038402	1.82	3.69	1.8
2B	110460235	110460399	4.03	5.52	6.4
2B	112470036	112470217	0.1	0.1	0.14
2B	116337165	116337264	0	1.15	1.1
2B	116410078	116410252	5.24	5.54	7.58
2B	118325579	118325743	2.54	3.53	4.39
2B	119242486	119242595	6.66	15	15
2B	126125108	126125289	2.6	0.09	0
2B	128378839	128379003	0.75	0.99	2.65
2B	130032736	130032917	3.75	6.36	4.46
2B	132278720	132278891	1.46	3.48	2.52
2B	134241664	134241845	5.74	6.34	5.55
2B	134478725	134478889	4.78	0.24	0
2B	136145927	136146026	5.32	5.85	5.16
2B	140851943	140852107	0.52	2.04	1.18
2B	142999266	142999447	3.45	5.45	4
2B	145067193	145067493	10	13.15	13.13
2B	147490929	147491038	0.4	0.54	0.86
2B	151902142	151902306	2.44	4.6	6.12
2B	153586151	153586325	1.23	1.24	1.02
2B	157372799	157372908	3.58	10.12	10.01
2B	158864497	158864658	4.4	3.47	0.03
2B	160705399	160705560	0.52	1.5	1.41
2B	161385628	161385952	0.27	0.52	0.61
2B	163404673	163404844	1.55	1.92	2.67
2B	165021932	165022151	0.21	0.96	1.04
2B	170556182	170556291	0.55	1.59	2.56
2B	172175589	172175753	0.72	1.86	1.02
2B	176166844	176167144	2.79	3.1	3.5
2B	185079954	185080135	1.87	2.53	0.35
2B	187253160	187253269	3.37	4.52	4.66
2B	189607004	189607185	0.71	1.41	1.67
2B	192076576	192076685	0.95	1.53	0.11
2B	194857347	194857416	2.25	4.45	9.06
2B	194997586	194997730	0.52	0.6	1.22
2B	197701676	197701857	0	0.07	0
2B	200689943	200690107	5.74	8.19	8.19
2B	200904180	200904324	0.51	3.14	1.5
2B	202266881	202267071	0.48	0.63	0.47
2B	204433178	204433478	9.28	13.47	5.37
2B	207481849	207482003	4.04	7.12	7.64
2B	210846574	210846683	0.29	0.81	0.18
2B	212002597	212002897	2.72	5.56	4.69
2B	216965354	216965478	2.29	2.95	2.84
2B	218293408	218293572	3.12	5.94	6.05
2B	219296680	219296844	1.56	2.04	1.57
2B	226211342	226211523	4.62	5.56	4.65
2B	234638679	234638804	6.38	12.6	9.59
2B	239508965	239509129	10	11.98	14.69
2B	242534975	242535156	1.47	1.68	2.54
2B	244870804	244870978	0.11	0.5	0.41
2B	245888369	245888533	1.76	4.15	4.47
2B	246956168	246956292	1.07	2.02	1.15
2B	249458476	249458647	1.32	2.39	0.54
2B	254137938	254138052	2.99	4.01	7.62
2B	263385711	263385846	0.64	1.9	3.84
2B	265218481	265218590	0	0.67	1.79
2B	275281339	275281639	0.5	0.14	0.25
2B	280497079	280497379	1.89	3.82	2.42
2B	282994311	282994475	2.06	1.23	1.76
2B	288936840	288937004	2.07	3.72	4.58
2B	294188112	294188331	0.27	0.23	0.12
2B	297061233	297061357	0.14	0.07	12.96
2B	297992268	297992377	0	0	0.22
2B	298180808	298180982	2.37	2.71	2.9
2B	305862433	305862513	2.38	5.43	3.48
2B	310929054	310929189	1.23	4.14	4.99
2B	311674481	311674590	2.01	3.53	3.63
2B	313074819	313074898	1.65	2.86	3.54
2B	316012722	316013022	9.56	15	15
2B	317252239	317252539	1.37	3.33	3.6
2B	318222652	318222952	0.69	1.27	0.82
2B	325141469	325141769	2.68	4.88	4.27
2B	325846885	325847066	0.56	1.5	0.32
2B	339108632	339108796	4.3	5.69	2.67
2B	355392756	355392975	0.38	0.75	0.49
2B	356319850	356320150	6.05	7	7.71
2B	373187298	373187598	0.64	0.71	1.98
2B	381295658	381295767	2.5	3.2	3.11
2B	382091251	382091415	1.72	4.58	7.4
2B	383928339	383928503	1.86	0.82	1.91
2B	385575071	385575170	4.19	7.57	7.3
2B	387152992	387153156	4.91	5.62	5.23
2B	388097886	388098186	3.64	5.01	5.98
2B	390114878	390114987	2.08	2.25	3
2B	391984034	391984334	0.82	2.7	1.3
2B	393012399	393012699	1.38	5.33	2.83
2D	61016	61210	5.14	9.63	9.75
2D	1587993	1588174	1.36	2.25	0.54
2D	2676997	2677324	1.61	3.06	1.8
2D	4111059	4111350	4.18	4.41	4.67
2D	6829750	6829931	5.51	9.64	10.6
2D	6899511	6899685	2.92	3.71	5.98
2D	7587704	7587868	1.26	5.61	4.83
2D	9393309	9393480	1.2	2.99	2.11
2D	10916255	10916543	0.68	0.2	0.74
2D	12407576	12407890	1.93	1.28	1.44
2D	13119360	13119541	0.39	1.04	2.23
2D	13222154	13222454	0.48	0.71	0.33
2D	14119983	14120157	3.94	5.92	8.32
2D	17207090	17207225	0.3	0.19	0.93
2D	18648309	18648615	0.28	0.64	1.28
2D	19067727	19067908	1.72	2.71	1.52
2D	19603499	19603779	1.73	1.38	1.81
2D	21141468	21141632	0	3.12	4.36
2D	22515226	22515390	0.78	1.17	0.83
2D	23026739	23026900	1.31	4.52	3.34
2D	24272472	24272581	2.24	2.79	5.04
2D	25029613	25029794	4.88	6.18	4.39
2D	28423437	28423601	2.1	3.97	2.36
2D	30400862	30401033	9.17	12.27	12.07
2D	31512525	31512689	2.34	7.17	7.48
2D	33955492	33955673	0.94	5	1.95
2D	34377476	34377774	3.77	7.33	6.65
2D	35804180	35804344	1.68	1.15	3.71
2D	38201619	38201800	2.28	3.52	3.15
2D	39830758	39830939	5.14	12.49	12.29
2D	41218663	41218963	0.77	0.97	0.43
2D	42858333	42858514	1.67	2.18	3
2D	46484672	46484853	4.61	8.25	9.22
2D	46570460	46570760	1.64	3.72	2.41
2D	47256414	47256578	3.7	7.66	5.97
2D	48129580	48129880	2.9	4.74	4.31
2D	49177159	49177323	10	15	15
2D	50014929	50015229	0.87	1.25	1.52
2D	53761806	53761996	2.22	2.9	3.78
2D	55249068	55249213	1.3	2.11	3.72
2D	57146605	57146750	1.77	3.76	1.66
2D	58639505	58639649	1.93	3.08	2.49
2D	60768420	60768584	4.18	7.57	7.22
2D	61241598	61241689	0.69	0.79	1.29
2D	62022918	62023182	3.66	3.66	4.52
2D	64430852	64430961	0.18	0.75	0.78
2D	65265998	65266162	5.58	13.23	10.45
2D	67193199	67193363	1.34	4.88	4.38
2D	68921983	68922164	1.18	0.98	1.46
2D	74949523	74949687	2.18	6.13	2.62
2D	75752547	75752711	5.63	6.88	10.14
2D	76553877	76554177	1.34	1.57	1.25
2D	79341228	79341399	7.2	9.91	12.84
2D	81943360	81943521	2.05	5.31	5.38
2D	82227150	82227324	6.92	0	0.13
2D	89089853	89090153	2.21	1.65	3.63
2D	90258864	90259053	2.63	3.66	5.2
2D	93082658	93082710	0.97	1.38	0.99
2D	95278724	95278899	0.96	3.28	2.76
2D	99735250	99735550	2.75	1.16	1.25
2D	101955848	101956029	1.94	4.09	5.35
2D	103473472	103473653	2.27	4.27	2.58
2D	103474756	103474930	1.02	1.71	2.31
2D	104272253	104272427	1.41	2.73	1.75
2D	107029171	107029262	3.5	6.28	6.53
2D	109043426	109043607	2.09	1.2	3.85
2D	112867651	112867951	2.13	5.31	5.15
2D	114695457	114695621	3.85	6.69	8.21
2D	116800719	116800828	0.21	1.67	1.07
2D	117796765	117796929	1.98	2.22	1.96
2D	119366797	119367097	0.91	0.56	1.29
2D	119379126	119379271	0.76	0.84	2.57
2D	120088455	120088755	1.61	3.41	3.91
2D	121231097	121231242	1.72	3.61	2.92
2D	125520063	125520363	9.26	12.61	14.53
2D	126967950	126968131	3.46	11.29	8.76
2D	126982697	126982861	1.66	1.84	2.04
2D	129147824	129148124	2.36	3.99	4.24
2D	129941512	129941611	1.44	2.39	5.12
2D	134293018	134293127	0.73	0.08	0.28
2D	136515536	136515645	0.99	2.1	2.02
2D	141112123	141112423	0.98	0.36	0.95
2D	143117739	143117900	5.14	7.72	8.46
2D	144570173	144570473	1.2	1.27	1.92
2D	147352451	147352615	5.13	9.7	11.61
2D	152097373	152097537	0.17	1.27	0.87
2D	155513811	155513920	0.25	0.27	0.12
2D	157379823	157380123	0.56	0.46	0.8
2D	165192160	165192450	0.15	1.58	0.46
2D	166203592	166203701	3.6	6.8	9.14
2D	167001591	167001891	0.15	0.81	1.22
2D	168164004	168164304	5.12	6.75	5.73
2D	169048828	169049128	1.67	2.31	3.19
2D	170480020	170480129	2.41	4.21	5.3
2D	174250542	174250842	0.23	0.68	1.05
2D	175888487	175888632	9.16	13.52	15
2D	175889209	175889373	3.09	7.81	5.21
2D	179939514	179939743	1.86	3.18	2.56
2D	181327128	181327428	0.25	0.69	1.5
2D	182371893	182372002	1.61	2.99	5.66
2D	182780393	182780574	6.51	12.42	11.39
2D	184789326	184789626	3.2	3.25	2.81
2D	186313880	186314044	3.12	3.14	1.99
2D	188838022	188838173	3.97	9.03	6.44
2D	189675885	189676049	1.32	6.69	4.68
2D	194197229	194197529	0.47	2.6	1.44
2D	196220888	196221107	0	0.64	0.2
2D	201446905	201447014	0	0	0.31
2D	207280734	207281034	0.22	1.05	1.38
2D	209523091	209523251	1.67	0.97	2.39
2D	212068722	212069022	1.27	1.66	1.43
2D	217366907	217367207	1.63	2.38	2.1
2D	223914376	223914676	1.21	2.15	1.32
2D	228298634	228298743	1.92	3.29	5.98
2D	234153006	234153306	0.69	1.05	1.33
2D	237096191	237096425	5.17	7.25	8.25
2D	243679966	243680266	4.48	9.75	8.38
2D	246545597	246545761	0.23	0.74	1.05
2D	248427903	248428203	1.01	1.63	1.53
2D	249912004	249912304	2.44	3.15	2.76
2D	252169338	252169637	0.59	1.17	2.56
2D	257948125	257948425	2.64	4.95	5.89
2D	267293325	267293369	0	0.06	0.55
2D	268215838	268216138	0.77	0.29	0.27
2D	271500328	271500628	0.11	0.42	0.74
2D	273263965	273264265	1.31	1.69	1.38
2D	274398853	274399153	0.71	1.41	0.87
2D	275229129	275229308	0.34	0.72	0.4
2D	281273358	281273648	0.47	0.54	0.52
2D	283127680	283127980	2.37	2.18	3.22
2D	284138297	284138406	0.44	0.58	2.07
2D	285064116	285064215	0.79	2.57	1.97
2D	286047096	286047376	0.82	0.39	0.54
2D	289154596	289154896	0.06	0.99	0.76
2D	290283383	290283663	3	9.24	5.71
2D	291954310	291954491	0.37	1.84	1.57
2D	294214161	294214461	3.2	7.87	8.84
2D	295127754	295128054	2.03	3.46	2.79
2D	296536916	296537050	0.9	0.36	0.16
2D	298850699	298850999	9.51	14.59	15
2D	299883207	299883506	2.08	3.26	2.76
2D	301356472	301356772	2.06	3.72	3.81
2D	306475784	306476084	1.11	1.89	0.82
2D	308983097	308983261	0	1.55	0.77
2D	312739442	312739742	4.47	6.94	7.66
2D	314318394	314318575	0.15	0.45	1.27
2D	316561453	316561662	0.35	0.52	0.87
2D	318027841	318028105	0.89	1.63	1.17
2D	326149459	326149758	0.38	0.87	1.11
2D	328358229	328358529	7.15	8.06	6.67
2D	329143610	329143910	0.38	1.04	0.34
2D	330468888	330469052	1.99	3.07	1.6
2D	333414001	333414290	1.06	1.37	3.13
2D	335710222	335710522	1.55	2.01	4.05
2D	337130651	337130951	2.01	2.59	3.86
2D	342397297	342397406	0	0	0
2D	344337527	344337691	4.84	6.02	8.19
2D	345275662	345275742	3.7	5.76	7.87
2D	353150869	353151169	1.22	2.03	2.34
2D	354747972	354748081	0.72	0.8	1.25
2D	364346867	364347167	0.71	1.13	1.82
2D	369720312	369720612	3.63	4.29	5.82
2D	370652050	370652231	2.82	3.66	4.88
2D	373423309	373423609	4.19	6.51	10.41
2D	376046961	376047132	9.65	15	15
2D	378166601	378166700	4.16	6.43	5.74
2D	379719017	379719116	0.57	1.19	0.65
2D	384247637	384247818	1.23	2.9	2.86
2D	386589339	386589438	2.34	4.4	5.52
2D	387031551	387031851	5.21	6.03	6.34
2D	390045893	390046027	2.07	3.12	3.35
2D	399354357	399354538	2.57	3.85	2.11
2D	399652723	399652832	1.54	2.87	4.1
3A	655957	656257	0.57	0.64	1.08
3A	6892272	6892371	5.96	10.33	12.56
3A	7440957	7441257	3.2	4.13	3.93
3A	8330538	8330838	0	0	0
3A	9069615	9069915	0.86	0.94	1.38
3A	10240917	10241217	1.05	1.73	2.52
3A	11083419	11083719	0.1	0.98	0.83
3A	13077312	13077612	0.97	1.69	6.07
3A	15082067	15082212	0.64	2.45	2.24
3A	15312130	15312430	0.46	0.53	0.3
3A	17493143	17493388	0.66	2.14	1.01
3A	19292613	19292913	0.42	0.1	0.56
3A	21069024	21069123	1.39	2.68	3.47
3A	22527229	22527400	0.92	1.78	1.37
3A	23670022	23670241	0.88	1.77	0.94
3A	24471217	24471398	1.76	3.46	4.18
3A	25019176	25019285	0.95	0.99	0.4
3A	25951425	25951606	2.08	4.97	4.83
3A	26235504	26235804	1.31	0.91	1.13
3A	28144507	28144806	2.83	5.25	6.73
3A	31926061	31926242	2.38	4.47	2.78
3A	32108449	32108749	0.12	0.29	0.77
3A	33886339	33886510	3.09	2.59	2.7
3A	34586343	34586643	0.5	0.54	0.94
3A	37345889	37345988	1.54	1.96	1.36
3A	40562692	40562873	1.73	2.25	1.65
3A	42206105	42206286	6.13	7.3	7.25
3A	43134802	43135102	1.7	2.11	3.04
3A	44441293	44441454	2.81	2.47	2.73
3A	45938034	45938133	1.33	3.18	5.17
3A	49295138	49295438	0	6.27	5.65
3A	51752513	51752694	2.39	4.03	4.86
3A	53204178	53204339	6.82	6.72	6.77
3A	53345670	53345970	0.72	1.95	3.4
3A	55225953	55226134	3.42	7.78	5.4
3A	57075539	57075639	1.39	0.71	0.24
3A	62253664	62253964	0.78	1.9	3.38
3A	62448484	62448665	3.4	4.36	3.54
3A	65952992	65953147	3.85	7.22	5.21
3A	68276202	68276381	8.31	6.98	8.16
3A	71244503	71244803	2.5	3.52	3.11
3A	73930164	73930345	3.48	5.85	4.12
3A	76208235	76208535	0.3	0.58	0.94
3A	79396535	79396716	6.09	8.62	10.85
3A	81086280	81086379	1.09	1.76	2.2
3A	82743969	82744068	2.64	3.65	3.19
3A	87366840	87367140	2.04	3.09	2.72
3A	90280801	90280900	1.5	2.92	2.86
3A	98845868	98845967	3.79	3.92	5.26
3A	100956751	100956876	3.4	7.31	6.81
3A	102310661	102310961	1.34	1.6	3.72
3A	106663055	106663246	2.93	6.16	4.3
3A	109073915	109074024	2.28	1.64	1.86
3A	111067895	111068055	1.47	1.09	1.36
3A	113709048	113709229	0.99	2.71	3.79
3A	116073934	116074178	1.72	6.01	2.7
3A	116076127	116076291	6.59	10.66	12.01
3A	119138572	119138707	9.46	12.47	13.33
3A	121387857	121388038	3.1	2.72	5.63
3A	123286064	123286131	4.28	4.39	6.35
3A	125094884	125095065	5.2	7.83	9.81
3A	127961866	127962057	1.02	1.84	2.74
3A	130968093	130968274	2.68	4.29	4.44
3A	131003087	131003221	0.76	0.67	0.38
3A	133780833	133780942	0	0	0
3A	137786692	137786873	5.86	11.14	10.61
3A	142880839	142881010	3.99	5.03	4.66
3A	144448577	144448758	1.23	3.16	4.14
3A	148617796	148617977	2.42	4.56	4.74
3A	152652954	152653254	0.37	0.2	0.63
3A	153382538	153382647	3.95	3.78	2.59
3A	155088625	155088694	0	1.38	0
3A	155825273	155825454	5	6.64	8.8
3A	158711798	158712098	1.5	1.87	1.64
3A	164282720	164283020	1	1.62	1.94
3A	166928602	166928737	0.44	0.74	1.3
3A	171136716	171137005	0.09	0.05	0.18
3A	180744437	180744536	4.28	4.41	6.22
3A	184214482	184214663	2.52	3.74	1.69
3A	187438754	187438935	7.19	11.57	11.71
3A	188113820	188114099	1.47	2.93	2.23
3A	190023489	190023789	3.43	4.28	3.6
3A	192849397	192849578	3.12	5.79	5.31
3A	194063613	194063913	0.15	0.19	0.24
3A	196179250	196179550	2.33	4.88	4.61
3A	196180989	196181098	2.41	5.05	3.19
3A	199697032	199697131	1.34	2.92	3.48
3A	202826513	202826580	1.83	5.39	2.05
3A	204821594	204821775	2.21	3	4.91
3A	207521903	207522027	4.62	2.82	4.63
3A	208259447	208259637	2.01	1.81	2.07
3A	210325803	210326103	0.24	0.48	0
3A	212086393	212086574	0.38	1.07	0.86
3A	217217343	217217452	2.69	5.86	5.96
3A	217963707	217963888	0.77	1.6	1.1
3A	225894201	225894288	4.46	6.66	5.49
3A	233022822	233022921	2.81	6.27	5.03
3A	235206420	235206601	2.36	3.33	4.08
3A	239111887	239111996	0.41	1.27	1.21
3A	243366671	243366805	1.16	0.84	1.43
3A	246635389	246635549	6.09	12.11	12.82
3A	248548861	248548960	4.45	9.18	5.83
3A	253093834	253093914	0.79	2.5	2.41
3A	262481301	262481601	5.88	4.91	6.21
3A	268510052	268510236	0	0	0
3A	277446537	277446627	0.5	0.41	0.99
3A	283093857	283094002	0.66	1.86	2.51
3A	292148893	292149193	0.31	1.08	1.14
3A	298219814	298220114	8.15	10.99	9.88
3A	298370630	298370754	3.01	4.12	4.23
3A	300273612	300273721	0.19	0.51	0.58
3A	301020389	301020689	2.97	6.28	4.64
3A	306081017	306081096	0	0.16	0
3A	307916289	307916388	1.99	2.38	2.91
3A	312751174	312751273	5.28	7.99	7.55
3A	325489445	325489606	1.98	2.69	2.68
3A	327032716	327032815	1.58	1.37	1.64
3A	330698981	330699080	10	13.81	15
3A	332201764	332202064	4.04	2.44	2.97
3A	333215474	333215774	0.98	1.56	1.5
3A	336113588	336113677	0.67	3.54	3.51
3A	337842799	337843099	0.29	0.18	0.08
3A	340132825	340132979	1.95	3.09	3.65
3A	341309321	341309430	0.21	1.43	0.38
3A	344176181	344176315	7.67	8.54	8.66
3A	354210084	354210193	1.49	1.41	2.18
3A	359361698	359361795	6.03	12.84	12.46
3A	363421765	363421946	0.69	1.37	2.35
3A	365478795	365478892	0.56	1.19	1.07
3A	368411096	368411277	2.9	3.93	3.35
3A	376782677	376782764	10	15	15
3A	379815738	379815863	1.8	1.07	1.38
3A	382364907	382365006	3.96	6.72	6.36
3A	393369274	393369383	2.56	1.47	1.49
3A	395104363	395104472	0.28	0.72	0.43
3A	396610950	396611121	1.1	1.85	3.06
3B	267500	267651	6.53	7.85	7.01
3B	717462	717751	2.65	0.96	0.48
3B	2030250	2030550	0.62	0.5	0.56
3B	2115531	2115655	1.88	1.12	2.13
3B	3122971	3123080	0	1.03	2.35
3B	4326059	4326240	1.54	2.26	2.09
3B	4343403	4343703	0.28	7.76	8.5
3B	5695150	5695450	2.24	6.2	4.16
3B	6114821	6115002	0.75	2.19	2.56
3B	6570689	6570798	0	2.38	0
3B	8035075	8035366	6.66	2.91	2.46
3B	10173283	10173464	1.13	1.88	0.16
3B	11019903	11020203	0.15	0.61	0
3B	12108647	12108756	1.56	1.54	0.31
3B	13746899	13747080	5.17	3.37	0
3B	16079663	16079772	1.23	1.28	2.29
3B	16227963	16228263	0.15	0.27	0.17
3B	17562070	17562251	0.06	0.71	0.95
3B	21402848	21402957	1.62	1.12	3.27
3B	22018293	22018402	0	0	0.07
3B	23020174	23020318	0.25	0	0.37
3B	25069949	25070048	2.34	2.86	3.09
3B	25180258	25180439	3.55	5.46	7.84
3B	27049687	27049987	0.96	1.17	1.37
3B	29497737	29497918	2.86	0.06	0
3B	31058390	31058571	10	15	14.85
3B	33096702	33096873	0	0	0
3B	35047396	35047696	0.07	0	0
3B	37252524	37252705	0.23	0.87	0.48
3B	38056812	38057112	4.69	6.37	6.67
3B	39141179	39141360	6.41	4.92	5.07
3B	41251975	41252156	3.73	4.31	5.55
3B	43033452	43033752	0.56	1.67	1.84
3B	47192987	47193168	4.24	5.51	4.24
3B	48786564	48786735	1.19	2.07	0.72
3B	51143584	51143693	9	9.31	10.55
3B	55126832	55127003	0	0.28	1.95
3B	61048025	61048206	4.55	3.59	4.16
3B	63392689	63392880	0.07	0.97	0
3B	65150551	65150685	0.66	1.94	1.37
3B	65198662	65198806	2.5	2.38	3.13
3B	67062295	67062476	1.18	2.46	3.36
3B	69359455	69359636	0.63	0.28	0.21
3B	71117220	71117401	4.15	6.79	5.08
3B	75072921	75073102	3.23	1.67	1.31
3B	77004003	77004184	1.47	1.32	1.71
3B	82040207	82040388	5.14	8.4	8.75
3B	83829622	83829803	0.46	0.77	0.49
3B	91429054	91429218	0.55	0.61	0.69
3B	94011433	94011523	1.26	1.75	1.13
3B	97076269	97076450	1.21	2.6	2.6
3B	100966429	100966610	0.67	1.14	0.71
3B	102598500	102598681	10	9.89	12.7
3B	104970865	104970974	1.02	3.17	1.63
3B	111942803	111942902	1.31	1.35	2.27
3B	113516802	113516983	0.87	0.68	1.05
3B	117552239	117552420	0.17	0.4	7.89
3B	119089072	119089253	0.6	0.85	0.45
3B	120116488	120116597	0.3	0.08	0
3B	120622596	120622787	9.92	9.35	11.31
3B	121132908	121133208	1.04	3.24	1.05
3B	127296618	127296799	1.03	2.79	4.23
3B	129372960	129373121	2.18	1.2	2.38
3B	135678983	135679092	0.2	0.68	0.2
3B	137851468	137851577	0.86	2.02	1.72
3B	139412466	139412575	6.79	4.62	5.85
3B	143159839	143160020	0.87	2.97	3.02
3B	145314865	145314979	5.3	4.64	5.42
3B	147406392	147406527	1.39	2.41	2.32
3B	149002415	149002715	0.4	1.37	0.46
3B	150657341	150657522	1.02	1.14	1.09
3B	152210136	152210261	2.37	2.47	5.19
3B	153667926	153668087	2.31	3.92	4.46
3B	155524854	155524988	0.71	1.12	2.26
3B	162522263	162522444	1.62	3.03	2.15
3B	166710080	166710261	1.36	2.47	1.08
3B	168053300	168053399	1.55	2.27	2.16
3B	168506493	168506674	10	12.96	10.75
3B	170383397	170383506	2.58	6.95	7.99
3B	170828949	170829130	6.14	8.58	7.94
3B	175090293	175090484	3.59	4.3	1.58
3B	176321033	176321187	3.08	2.02	3.82
3B	180892502	180892683	0.62	0.43	0.61
3B	185124767	185125067	0.87	0.93	1.96
3B	193605415	193605596	3.02	3.02	2.74
3B	199226296	199226460	10	15	15
3B	201321259	201321440	2.25	4	4.56
3B	202900506	202900687	1.59	2.54	2.18
3B	207293917	207294098	2.42	5.42	3.93
3B	212294521	212294702	10	15	15
3B	214015893	214016074	1.62	2.58	4.66
3B	217976473	217976773	0.15	0	0.08
3B	225797753	225797934	3.7	6.47	3.15
3B	226800802	226801102	1.12	1.72	2.01
3B	232634958	232635139	2.51	2.3	3.51
3B	235859001	235859165	4.55	3.67	4.7
3B	237332319	237332453	2.21	2.78	1.61
3B	238501563	238501727	1.42	3.76	2.8
3B	243454858	243454937	1.44	1.38	2.19
3B	244993168	244993349	0.57	1.07	0.73
3B	246503649	246503813	0.36	0.28	0
3B	252588755	252588936	0.35	0.78	1.05
3B	254149339	254149520	9.83	14.58	15
3B	255706266	255706375	0	0.5	0.15
3B	257210236	257210417	2.09	2.27	2.9
3B	259370667	259370848	5.08	10.41	6.6
3B	259701636	259701745	1.06	0	0.59
3B	261880119	261880300	0.31	1.4	2.34
3B	263796797	263796978	8.36	6.09	8.82
3B	270279720	270279799	0.35	2.84	1.88
3B	270890869	270891050	0.38	0.44	1.46
3B	273250831	273250992	4.93	4.66	4.97
3B	275102811	275102920	4.65	4.46	7.14
3B	283604042	283604223	0.87	2.49	3.3
3B	284638240	284638349	0	0	0.3
3B	287780209	287780233	0.96	3.45	4.96
3B	295056105	295056269	1.83	2.14	4.97
3B	302661871	302661950	0.82	0.72	0.26
3B	304277303	304277484	0.57	0.94	1.23
3B	308064243	308064377	4.48	5.6	11.36
3B	311094777	311095066	0.73	1.84	2.8
3B	312140937	312141237	6.19	6.49	10.13
3B	313808123	313808287	0.55	1.49	2.08
3B	319831300	319831444	0.74	1.3	2.4
3B	323323729	323323910	5.35	8.52	7.96
3B	325816760	325816869	1.16	3.13	1.92
3B	333246299	333246599	4.39	3.95	5.05
3B	334592101	334592215	1.97	0.91	2.05
3B	335121647	335121716	8.35	11.05	9.26
3B	341177812	341178112	0.32	0.25	0.83
3B	344275011	344275311	2.49	3.75	3.32
3B	345712489	345712670	0.68	0.73	1.53
3B	348109333	348109432	0.65	0.88	0.09
3B	349164878	349164987	1.44	2.18	0.94
3B	350422122	350422413	5.43	4.38	5.62
3B	357035432	357035696	0.69	1.21	2.34
3B	360119267	360119567	1.25	1.97	1.23
3B	367105168	367105339	0.87	0.94	0.16
3B	369117891	369118000	0	0.53	0.79
3B	372894549	372894730	6.18	6.94	9.6
3B	375494929	375495073	1.41	2.59	1.83
3B	379172350	379172531	0.35	1.07	0
3B	380508151	380508315	6.33	13.28	15
3B	387194970	387195069	3.65	7.41	7.77
3B	391645700	391645881	0.8	2.73	1.84
3B	393229947	393230111	6.9	7.5	6.84
3B	393325282	393325443	7.8	7.66	8.96
3B	394107807	394108107	1.07	0.38	1.36
3B	397258817	397259117	1.24	1.48	1.03
3B	399039913	399040202	1.31	1.36	2.14
3B	399975233	399975414	0.52	0.29	0.58
3D	325785	325976	0.85	1.44	1.34
3D	507861	508025	3.37	2.08	1.95
3D	2141116	2141297	5.08	5.97	5.52
3D	2378521	2378849	0.11	0.17	0.54
3D	4401522	4401811	0.11	0.32	0.88
3D	6020368	6020622	5.17	13.64	15
3D	8147013	8147194	1.25	2.3	2.26
3D	8830635	8830900	3.19	7.01	5.09
3D	9633375	9633484	0.82	1.88	4.26
3D	10135973	10136154	2.74	4.01	3.15
3D	11344119	11344283	2.62	1.67	3.52
3D	12357814	12358128	1.94	2.42	3.92
3D	13192101	13192275	3.48	2.96	4.15
3D	14075795	14075976	1.51	2.58	0.75
3D	15695933	15696097	1.7	1.79	2.81
3D	18731653	18731752	0.66	1.57	0.73
3D	20013106	20013280	5.71	8.14	8.27
3D	21328730	21328829	1.04	1.19	0.44
3D	22679989	22680153	1.63	2.84	4.89
3D	23059596	23059777	2.59	5.91	4.03
3D	23614879	23615053	1.38	1.05	0.84
3D	25518962	25519143	8.23	7.94	10.99
3D	27560236	27560417	7.54	10.85	10.44
3D	27881447	27881721	4.05	4.26	5.57
3D	28594026	28594190	1.05	0.76	0.84
3D	29951161	29951325	4.55	4.37	5.57
3D	31446836	31447017	6.14	6.47	9.26
3D	33154547	33154711	1.46	1	3.15
3D	34329548	34329657	0.15	1.26	1.51
3D	35817044	35817208	2.5	2.81	4.03
3D	37973903	37974057	0.31	1	0.78
3D	39922145	39922309	1.14	4.21	5.61
3D	40503340	40503521	0.54	0.39	0.65
3D	44198289	44198470	6.66	7.99	15
3D	45957944	45958108	5.27	8.53	6.54
3D	52095138	52095438	1.49	1.48	1.4
3D	53000245	53000545	1.52	0.22	0.59
3D	54629692	54629873	1.53	2.08	1.67
3D	56708287	56708468	2.14	2.25	3.25
3D	58094600	58094754	1.9	1.71	2.53
3D	61567450	61567624	8.76	14.98	10.47
3D	61703580	61703689	1.46	1.48	2.67
3D	64487996	64488296	2.09	2.63	2.53
3D	67565110	67565199	1.54	1.69	2.02
3D	69670312	69670493	3.2	7.07	12.61
3D	71491365	71491546	8.05	12.37	12.52
3D	74193329	74193609	0.46	1.96	1.66
3D	75543695	75543876	3.4	6.43	5.13
3D	77324768	77325068	4.88	5.57	6.99
3D	79193306	79193606	0.9	1.36	1.82
3D	80416833	80416987	4.07	8.76	5.99
3D	81720633	81720742	7.34	9.57	13.41
3D	83502101	83502262	0.9	1.74	1.18
3D	85253151	85253332	2.31	2.21	3.24
3D	90371035	90371216	1.24	2.52	3.42
3D	92385711	92385892	1.22	2.06	3.22
3D	94024697	94024821	2.45	1.55	2.89
3D	94514336	94514500	4.34	3.32	3.54
3D	96401782	96401963	0.48	1.26	0.34
3D	98147662	98147771	0.96	2.24	5.18
3D	100861780	100862080	3.41	4.19	3.87
3D	105109936	105110117	3.39	4.19	2.78
3D	107041949	107042113	1.74	3.27	3.07
3D	109551449	109551613	1.14	1.15	1.86
3D	112692349	112692530	4.59	5.12	6.67
3D	114492675	114492839	1.62	2.59	2.72
3D	115020969	115021150	1.05	0.88	1.56
3D	119719139	119719303	4.1	4.72	6.94
3D	121694130	121694401	5.46	9.76	9.9
3D	124508819	124508983	4.64	6.59	8.43
3D	126094482	126094672	0.77	0.61	0.31
3D	128541224	128541301	0.34	0.15	0
3D	130931469	130931650	1.03	1.2	0.82
3D	131598236	131598400	3.45	7.07	7
3D	135019102	135019266	2.96	4.16	5.54
3D	138074234	138074534	4.71	7.65	5.36
3D	141747107	141747371	0.68	1.07	1.77
3D	145200107	145200407	2.73	1.69	2.25
3D	146137360	146137450	0.47	2.15	3.43
3D	147335056	147335165	1.69	1.33	1.52
3D	152553498	152553662	1.02	4.13	1.76
3D	153962341	153962641	0.33	0.19	0.58
3D	154061088	154061388	3.96	6.21	5.34
3D	157377292	157377401	1.45	1.79	2.51
3D	157659693	157659874	6.07	8.58	9.13
3D	159786892	159787073	0.89	0.83	1.73
3D	162385221	162385521	0.5	0.4	0.44
3D	163261064	163261134	0.76	0.49	0.73
3D	167380492	167380636	1.93	1.92	1.99
3D	169884357	169884521	1.73	3.64	3.21
3D	172357230	172357394	0.5	1.74	1.71
3D	174910747	174910911	0.31	1.65	2.41
3D	177481553	177481853	1.6	1.37	2.55
3D	178217712	178218012	1.98	2.02	3.66
3D	182322564	182322728	0.84	1.82	2.34
3D	184119911	184120092	7.19	11.31	11.28
3D	186098668	186098777	0	0.54	0.14
3D	189037697	189037861	2.2	3.77	2
3D	197178285	197178585	1.15	2.19	1.82
3D	204051304	204051604	1.16	1.56	2.35
3D	210241353	210241467	0.2	0.16	0.4
3D	213199284	213199584	3.1	4.5	5.59
3D	214364990	214365144	0.33	1.02	1.62
3D	215733822	215733946	2.14	3.02	5.32
3D	219237205	219237369	0.17	0.33	1.36
3D	221433810	221434029	0.12	0.94	0.74
3D	224043981	224044245	0	0.36	0.38
3D	227118239	227118528	3.06	4.17	3.9
3D	228174199	228174499	3.99	4.92	4.45
3D	233094592	233094701	0.68	0.48	1.78
3D	237229970	237230079	0.56	0.51	0.62
3D	238458344	238458525	0.31	2.32	1.01
3D	243323175	243323459	7.26	6.3	7.42
3D	245731239	245731539	4.46	6.8	8.04
3D	252001532	252001777	1.38	3.38	7.05
3D	255453440	255453604	1.61	7.25	6.35
3D	260465821	260466001	0.62	0.31	0
3D	264420948	264421247	0	0	0
3D	266385657	266385957	2.07	1.56	1.73
3D	267074323	267074377	0.17	0.05	0
3D	268136496	268136796	1	1.17	0.25
3D	269197764	269198064	2.38	3.3	4.17
3D	272535406	272535706	1.8	3.67	3.75
3D	279793125	279793289	0.82	1.07	1.19
3D	282336180	282336361	2.58	2.23	1.89
3D	284192783	284193083	5.17	6.69	6.51
3D	285016911	285017211	0.83	2.02	1.35
3D	286879572	286879736	3.53	4.03	4.03
3D	288100460	288100760	4.29	5.63	5.17
3D	289100663	289100963	4.47	5.95	5.63
3D	291763047	291763347	2.83	4.09	4
3D	293603016	293603265	1.16	1.3	1.48
3D	295146045	295146345	3.32	2.22	3.04
3D	297467463	297467624	1.95	1.73	1.34
3D	300503526	300503650	1.4	2.71	5.2
3D	301960642	301960942	2.61	7.42	5.19
3D	302273412	302273712	0.14	0.1	0.09
3D	305317238	305317402	2.59	5.45	4.54
3D	306025924	306026105	2.27	2.07	2.2
3D	309079126	309079426	0.22	0.75	0.5
3D	310682192	310682356	7.12	13.61	13.02
3D	311874439	311874739	4	4.65	4.78
3D	319044221	319044520	0.25	0.66	0.55
3D	320841573	320841722	0	0	0.25
3D	326705388	326705559	0.5	2.4	3.11
3D	329520230	329520440	4.11	5.45	6.16
3D	333395729	333396029	0.28	2.29	0.76
3D	334168127	334168427	0.4	0.1	0.22
3D	335394565	335394865	1.21	1.14	1.01
3D	338874651	338874832	10	11.96	10.22
3D	338875159	338875433	1.86	2.78	1.7
3D	341894049	341894338	1.86	1.31	2.33
3D	344124128	344124218	1.54	1.05	1.2
3D	345523686	345523986	1.83	2.26	3.86
3D	348137343	348137507	0.59	2.39	2.26
3D	352138186	352138377	3	9.53	8.19
3D	355414935	355415116	5.52	8.68	7.04
3D	356444471	356444605	0.91	1.12	1.03
3D	357151643	357151824	0.67	0.78	0.09
3D	359630527	359630718	2.27	3.01	2.7
3D	362069552	362069661	5.5	9.54	7.61
3D	364732926	364733226	6.18	9.83	6.87
3D	366799728	366799827	2.68	6.8	3.95
3D	367387910	367388221	0.43	0.91	0.42
3D	368621620	368621799	0	0.48	0.48
3D	369273447	369273556	1.15	2.84	3.14
3D	373939355	373939655	2.72	2.14	4.23
3D	376280199	376280499	2.76	4.27	6.18
3D	378142981	378143135	1.89	2.4	2.97
3D	379406874	379407174	0.25	0.29	0.72
3D	380307595	380307759	1.42	1.51	1.31
3D	384660008	384660133	3.22	3.64	3.81
3D	386444092	386444391	1.4	1.45	2.12
3D	388663221	388663521	0.43	0.75	0.21
3D	390658031	390658212	9.21	15	15
3D	390659936	390660100	4.16	5.8	7.44
3D	392340789	392340953	0.32	0.68	1.05
3D	394609611	394609911	0.25	0.67	1.1
3D	397201575	397201760	3.9	12.25	9.53
4A	207661	207842	0.73	1.7	2.18
4A	933075	933363	3.37	4.68	6.03
4A	2012810	2013110	2.92	2.73	3.5
4A	2152178	2152359	1.52	3.07	3.14
4A	3381114	3381409	0.14	1.03	0.16
4A	4817877	4818058	4.97	7.56	9.72
4A	6485272	6485462	4.68	7.38	7.44
4A	8204800	8204981	5.39	4.67	5.78
4A	9555163	9555327	4.47	7.47	7.15
4A	11771937	11772118	3.32	2.71	0.17
4A	12995682	12995846	3.14	5.27	4.5
4A	13748104	13748268	7.01	5.72	8.03
4A	16502508	16502682	2	2.38	3.74
4A	18010346	18010527	2.24	3.27	2.86
4A	20309620	20309784	1.77	3.11	3.76
4A	21628697	21628861	2.86	2.79	3.13
4A	25700201	25700310	1.2	3.09	1.1
4A	30131512	30131693	1.06	0.76	0.13
4A	32070431	32070731	3.88	5.08	7.32
4A	34041513	34041704	9.05	11.61	10.82
4A	36327397	36327578	10	15	15
4A	37788068	37788232	1.57	2.41	2.16
4A	40860012	40860121	5.8	12.02	15
4A	41940371	41940671	10	8.16	7.5
4A	43031447	43031628	5.28	5.53	6.81
4A	45114987	45115166	3.24	1.21	0.18
4A	45543487	45543576	2.33	4.16	4.88
4A	47455559	47455668	0.81	1.15	0.59
4A	48902666	48902775	1.77	2.64	6.7
4A	55533689	55533989	2.15	4.79	4.31
4A	60975074	60975255	1.37	2.52	3.78
4A	63091536	63091717	0	0.1	0.17
4A	66608149	66608330	2.2	2.66	2.84
4A	68458472	68458581	1.22	1	0.77
4A	68470024	68470205	3.63	6.23	6.53
4A	72924263	72924427	2.17	3.32	1.92
4A	74595378	74595559	3.83	3.5	3.68
4A	81801575	81801684	0.53	1.39	1.99
4A	86848866	86848975	3.41	7.62	4.01
4A	95362674	95362855	4.12	4.55	5.23
4A	99027684	99027858	2.66	4.83	3.68
4A	100644509	100644809	5.8	6.9	3.86
4A	101751161	101751325	1.81	2.2	3.26
4A	106005902	106006036	0.86	0.86	0.61
4A	109791322	109791486	3.04	3.89	3.9
4A	114588479	114588588	2.67	2.59	2.43
4A	117282886	117283050	7.3	7.75	10.17
4A	121155763	121155927	2.05	2.76	3.51
4A	123364480	123364589	0.58	0.91	0.87
4A	133842869	133842978	4.49	8.15	6.75
4A	136274460	136274624	0.8	2.09	2.96
4A	139547217	139547391	2.7	8.16	4.09
4A	140786885	140786994	0.8	2.17	0.56
4A	146726358	146726457	3.34	6.02	6.78
4A	151951165	151951346	4.94	5.41	6.71
4A	153542472	153542636	0.13	1.87	2.93
4A	154926010	154926097	0.89	3.88	4.45
4A	157204198	157204362	0.34	1.45	1.16
4A	159385113	159385413	0.54	0.2	0.4
4A	170117320	170117484	0.71	1.03	0.77
4A	171216168	171216322	2.88	3.79	2.75
4A	179195115	179195214	1.49	1.15	2.09
4A	181060133	181060342	3.5	6.95	4.14
4A	182922927	182923108	1.83	2.31	3.14
4A	190107575	190107684	2.36	5.81	2.95
4A	198184097	198184261	6.07	6.86	7.49
4A	199088869	199089033	4.28	4.6	5.44
4A	200096821	200096985	10	13.97	13.01
4A	201023951	201024001	1.14	1.94	3.93
4A	202022901	202022991	0.18	0.92	1.05
4A	202725372	202725481	4.88	6.95	5.65
4A	209414878	209415015	1.7	5.47	3.31
4A	220026145	220026309	2.91	4.92	6.4
4A	222106705	222106886	1.95	2.37	1.64
4A	228078619	228078728	0.54	2.13	2.12
4A	230150427	230150588	5.73	10.35	13.63
4A	236136781	236136945	1.44	2.01	1.32
4A	239119570	239119679	0.77	1.43	2.08
4A	257351512	257351676	3.75	4.36	5.59
4A	259758171	259758335	1.43	1.51	3.48
4A	274000637	274000781	2.2	2.48	4.02
4A	295133424	295133605	5.01	7.8	7.54
4A	297764792	297764901	1.59	2.16	1.4
4A	300000173	300000282	3.39	3.73	5.19
4A	320273668	320273832	0.97	0.51	0.77
4A	325195705	325195804	7.78	10.66	12.78
4A	329171124	329171278	0.65	1.09	1.86
4A	331628832	331628996	5.79	6.83	6.84
4A	333017451	333017575	2.67	3.27	3.31
4A	341071610	341071680	1.84	0.99	0.65
4A	351897473	351897572	0.04	0	0.07
4A	356117497	356117786	0.36	0.83	0.94
4A	363151567	363151867	2.51	2.9	4.16
4A	380319155	380319279	4.43	9.06	6.68
4A	382198148	382198308	2.69	10.73	7.75
4A	383005111	383005211	0	0.94	0.08
4A	389308129	389308429	0	0.3	0.09
4A	393365819	393365888	0	0	0
4A	397610753	397610934	7.02	8.66	12.83
4B	808085	808368	0.7	2.28	2.11
4B	1774256	1774420	6.71	9.46	11.49
4B	2509264	2509428	2.88	0	0
4B	3906765	3906939	0.94	0.61	1.32
4B	7398754	7398935	1.9	1.39	0.42
4B	9430162	9430405	7.74	10.87	11.59
4B	12252570	12252734	1.42	2.73	3.04
4B	12253147	12253328	2.49	5.13	5.22
4B	14054797	14054906	0.44	0.32	0.4
4B	14889812	14889976	0	0	0
4B	16054851	16055032	0.69	1.65	1.91
4B	18084220	18084401	0.21	0.57	1.6
4B	20728709	20728870	0.69	1.01	0.94
4B	22574407	22574571	3.12	4.61	5.05
4B	24696608	24696707	0.41	0.88	1.73
4B	26324458	26324758	1.37	1.73	1.22
4B	28304654	28304803	1.24	1.28	0.22
4B	29320489	29320598	0.15	0.6	0.51
4B	31709597	31709778	0.11	0.37	0.8
4B	33343908	33344042	0.25	0.11	0.11
4B	35234032	35234213	0.06	0	0
4B	39246357	39246466	3.61	2.72	4.17
4B	42161182	42161306	2.32	3.17	1.52
4B	46957188	46957352	2.26	2.86	2.76
4B	50834791	50834890	0.76	1.85	3.2
4B	52967519	52967693	4.71	5.87	7.34
4B	52968188	52968369	4.88	6.87	8.94
4B	54325319	54325443	0	2	1.42
4B	55703532	55703713	1.51	2.64	1.54
4B	58251089	58251253	1.34	1.19	0.81
4B	63449981	63450145	3.9	5.43	4.41
4B	65309952	65310061	0	0.62	1.97
4B	69430842	69431006	5.85	9.38	7.79
4B	70551789	70551888	1.62	1.42	1.76
4B	72260363	72260472	0	0.62	0.63
4B	74154766	74155066	1.37	1.4	1.32
4B	77303129	77303443	0.57	0.94	0.78
4B	79999925	80000024	4.59	6.28	5.77
4B	81201011	81201175	2.2	4.91	3.35
4B	82004037	82004136	2.83	3.09	4.37
4B	85361904	85362085	1.91	1.23	1.85
4B	89711162	89711296	0.88	0.85	1.03
4B	92091183	92091292	0.66	1.38	4.71
4B	94789731	94789830	3.18	5.67	3.7
4B	95345749	95345913	2.5	2.4	4.04
4B	96942684	96942855	5.7	5.57	6.91
4B	99594327	99594426	1.29	3.4	4.61
4B	102407258	102407422	1.71	2.64	2.42
4B	104336693	104336867	2.66	3.17	3.82
4B	105961658	105961839	3.35	2.79	2.96
4B	107647165	107647264	3.88	4.04	5.4
4B	109314209	109314390	1.24	1.25	2.1
4B	110235971	110236271	2.24	4.03	4.15
4B	115395823	115395994	2.36	4.5	3.81
4B	117056760	117056879	2.6	2.56	3.07
4B	121937294	121937458	3.06	5.34	7.62
4B	132334377	132334531	9.18	9.62	14.41
4B	136053408	136053587	1.49	1.36	1.17
4B	137741610	137741764	0.85	2.83	2.27
4B	139754371	139754458	2.86	2.11	3.37
4B	142171491	142171790	0.3	0.36	0.38
4B	143894065	143894229	2.44	2.71	1.62
4B	152007642	152007722	4.74	3.89	5.1
4B	155825566	155825746	0.3	0.43	0.42
4B	158817235	158817344	0.73	1.87	0.25
4B	161622484	161622628	0.62	0.78	0.54
4B	163078690	163078769	0.19	1.77	0.68
4B	165253193	165253493	1.72	2.6	1.64
4B	166766435	166766522	2.96	4.52	2.59
4B	169602605	169602714	3.63	6.73	9.3
4B	173033919	173034219	0.16	1.14	0.72
4B	177049217	177049331	3.39	8.7	9.96
4B	178072089	178072253	0.61	0.74	0.27
4B	183559387	183559538	0.49	1.24	3.24
4B	185869012	185869111	8.31	12.17	14
4B	188191075	188191239	3.72	4.76	7.59
4B	191079578	191079677	3.86	6.89	4.75
4B	196992519	196992793	6.92	7.23	10.56
4B	198799670	198799759	6.58	11.69	11.29
4B	201662838	201663009	0	0	0.15
4B	213389934	213390115	7.73	11.02	12.38
4B	213390345	213390509	6.3	10.57	10.67
4B	216792621	216792720	3.16	6.03	7.32
4B	221192590	221192681	3.67	6.2	4.41
4B	228435506	228435687	0.14	0.52	0.55
4B	234650766	234651066	0.78	0.9	0.62
4B	238053316	238053376	10	15	14.71
4B	242067585	242067655	0.58	0.49	0.68
4B	256334108	256334408	0.82	1.39	0.92
4B	258113239	258113283	0.29	0	0.2
4B	259784803	259784912	0.71	0.87	0.35
4B	259785619	259785783	3.26	3.54	3.78
4B	262378904	262378994	0.25	0.45	1.32
4B	266484102	266484402	2.09	3.65	2.47
4B	270533183	270533337	5.71	5.14	6.09
4B	277409272	277409451	2.09	5.96	5.26
4B	290028309	290028443	0.63	1.05	0.11
4B	295170998	295171298	1.22	2.22	1.64
4B	297420155	297420244	0.15	0.35	0.09
4B	306927600	306927680	2.2	1.56	1.95
4B	314324059	314324223	3.93	4.37	5.23
4B	316272124	316272233	2.14	1.32	2.44
4B	328408334	328408388	2.47	2.68	0.5
4B	329165520	329165701	3.53	7.66	6.72
4B	333043856	333043965	0.51	0.7	0.41
4B	334478017	334478317	3.49	3.35	4.67
4B	337552570	337552870	1.49	1.14	1.24
4B	339475591	339475762	3.8	11.2	7.51
4B	343639386	343639495	3.42	7.83	4.57
4B	346114214	346114488	1.52	4.57	2.59
4B	347764408	347764667	5.28	7.62	9.74
4B	349161352	349161422	4.1	0.2	4.54
4B	357909327	357909426	0.29	1.61	2.24
4B	366686082	366686371	0.33	0.63	1.06
4B	369287885	369288064	8.07	12.35	14
4B	374216065	374216246	1.08	2.67	1.52
4B	379359020	379359099	10	15	15
4B	383146060	383146159	1.79	3.01	2.78
4B	384395424	384395503	2.26	3.72	2.21
4B	385528947	385529247	2.16	3.93	2.52
4B	387505078	387505177	1.35	2.01	4.28
4B	391158327	391158436	0.48	1.35	2.37
4B	393172081	393172381	1.97	4.19	3.92
4D	539499	539773	0.72	0.9	0.75
4D	1226916	1227216	0.15	0.51	2.42
4D	2073757	2073938	2.81	5.67	2.89
4D	2958149	2958323	1.28	2.48	1.72
4D	4476501	4476672	1.57	2.1	2.83
4D	4620103	4620402	5.8	6.28	6.1
4D	6641815	6642204	4.85	6.37	7.72
4D	7912051	7912215	4.38	3.98	5.06
4D	8930112	8930276	0.98	1.2	1.11
4D	9718010	9718191	4.4	4.39	4.47
4D	10387842	10388016	3.4	4.39	5.69
4D	12299073	12299254	2.36	2.29	2.43
4D	12299412	12299576	2.05	2.39	1.36
4D	14582392	14582501	2.41	3.74	2.26
4D	14980215	14980396	6.5	8.24	7.07
4D	17491864	17492028	1.82	5.25	7.86
4D	19403578	19403752	4.73	4.85	4
4D	23419741	23419886	2.35	2.91	5.39
4D	23486785	23486949	5.36	9.21	8.18
4D	25419330	25419455	2.25	2.22	2.75
4D	25421986	25422095	1.52	3	2
4D	27383897	27384061	3.58	5.42	4.38
4D	28241201	28241475	2.52	3.64	1.85
4D	29390707	29391007	6.42	6.22	6.79
4D	31334926	31335040	0.49	0.54	0.17
4D	34665654	34665818	3.48	3.09	5.01
4D	37518884	37519184	1.16	2.28	1.35
4D	39356804	39356968	4.14	6.37	5.82
4D	46728608	46728789	4.3	4.92	9.05
4D	47533324	47533488	5.08	4.13	3.55
4D	49246908	49247208	0.74	0.7	0.81
4D	50172494	50172564	0.17	0	0.13
4D	53520286	53520586	0.25	0.23	0.17
4D	55647601	55647901	2.36	5.15	5.82
4D	57048766	57049066	0.36	1.98	1.71
4D	57878790	57878971	5.02	6.95	5.95
4D	60876949	60877048	0	0.39	0.16
4D	63101456	63101755	7.34	12.48	11.46
4D	64707468	64707649	0.52	0.55	0.4
4D	70182397	70182697	1.8	2.59	1.81
4D	72234543	72234642	4.68	9.16	6.5
4D	74365374	74365644	9.82	12.35	11.41
4D	74367873	74367982	3.34	6.87	6.04
4D	75787755	75787899	2.07	3.23	5.18
4D	77042129	77042238	1.69	2.15	1.34
4D	78080410	78080519	1.32	0.78	0.74
4D	81913658	81913757	4.47	4.85	5.82
4D	84793468	84793649	2.51	3.73	3.44
4D	85746466	85746630	2.48	5.59	4.83
4D	94377513	94377694	1.53	1.97	1.31
4D	95133908	95134207	1.03	0.91	0.94
4D	96896712	96896811	4.87	4.66	5.87
4D	97502311	97502611	4.75	7.19	5.83
4D	105143897	105144197	9.23	8.18	10.87
4D	107433531	107433831	3.04	3.6	4.25
4D	111140097	111140268	7.86	11.27	9.97
4D	112231290	112231590	2.22	3.16	5.51
4D	115121024	115121188	4.04	7.08	6.82
4D	116132410	116132574	2.68	3.84	5.04
4D	119362596	119362896	1.68	2.46	2.56
4D	120327565	120327674	1.11	0.52	1.23
4D	125684830	125685130	1.22	1.02	1.83
4D	130466865	130467029	4.4	4.37	4.7
4D	132210575	132210749	8.88	10.02	11.16
4D	133459706	133460006	1.72	1.61	1.74
4D	140045776	140046076	5.4	8.37	8.97
4D	141825782	141826082	1.42	2.53	2.78
4D	144267098	144267207	0.13	0.57	0.6
4D	145199734	145200034	0	0.5	0.61
4D	146066668	146066968	0.47	0.78	1.08
4D	149073440	149073740	0.99	1.88	2.02
4D	159094841	159094930	1.14	3.54	5.28
4D	169594896	169595196	0.64	0.59	0.1
4D	175052842	175053142	2.06	2.7	2.72
4D	183026002	183026221	0.48	0.44	0.29
4D	187690173	187690308	1.45	1.19	2.22
4D	194024091	194024200	2.33	3.8	4.98
4D	195022165	195022274	0.38	1.24	0.73
4D	202156369	202156669	0.3	1.84	0.82
4D	205114786	205114976	0.09	1.05	1
4D	206826796	206827096	0.13	0.96	0.49
4D	208385967	208386267	2.58	3.99	4.14
4D	211028098	211028398	3.97	2.91	4.19
4D	212391536	212391836	2.82	3.08	3.32
4D	214328220	214328520	1.08	1.71	0.96
4D	218001462	218001643	0.29	0.26	0.14
4D	220017754	220018054	3.37	6.21	5.77
4D	228549067	228549341	0.43	0.86	0.77
4D	230468385	230468685	0	0	0.16
4D	233304176	233304465	1.05	1.37	1.82
4D	235503043	235503142	3.06	9.05	6.74
4D	238310087	238310387	1.67	2.08	1.82
4D	247514916	247515107	6.96	7.28	8.25
4D	247523598	247523752	6.52	8	11.47
4D	251403980	251404034	1.7	2.36	1.99
4D	252175748	252176048	2.28	1.58	1.48
4D	254218251	254218551	1.08	1.13	1.79
4D	260560091	260560391	0.53	0.58	0.23
4D	261985405	261985484	0	0.26	0.34
4D	262101106	262101250	10	13.48	15
4D	264123655	264123819	3.37	4.24	2.38
4D	274219143	274219242	0.44	2.66	0.72
4D	277429469	277429578	0.8	1.8	1.62
4D	278287776	278288075	3.7	3.46	3.16
4D	281196347	281196424	0.1	0	0
4D	285086081	285086190	0	0	0.4
4D	293146156	293146320	1.91	2.09	1.38
4D	294024990	294025290	0.64	0.78	1.31
4D	296265069	296265369	0.41	0.17	0.91
4D	300238006	300238306	2.07	4.95	3.8
4D	301734189	301734286	5.7	8.85	11.41
4D	303280205	303280464	1.08	2.51	1.16
4D	305189192	305189492	1.54	1.68	0.99
4D	305969832	305970013	1.69	0.36	0.18
4D	308586104	308586404	1.19	1.69	1.5
4D	316648775	316648875	0.39	0.91	0.62
4D	317196947	317197247	0.48	0.72	0.46
4D	318279533	318279833	2.38	3.17	2.6
4D	319271318	319271509	1.34	2	2.06
4D	322671013	322671313	0.24	1.13	1.17
4D	324004721	324004875	2.46	1.22	3.07
4D	325121350	325121639	0.1	0.06	0.59
4D	327720917	327721004	0.77	2.63	1.13
4D	328133797	328134097	2.35	2.5	2.68
4D	329310818	329310942	0.54	3.28	0.86
4D	330021312	330021436	2.51	4.46	3.01
4D	333071946	333072045	2.26	0.84	1.62
4D	337060095	337060276	0.57	0.52	0.92
4D	338014777	338014856	0.93	0.77	0.76
4D	339228296	339228460	0.83	1.42	1.94
4D	340038675	340038874	0.45	1.43	0.6
4D	341029982	341030081	5.45	8.41	9.39
4D	342913477	342913658	3.44	6.89	6.72
4D	344107882	344108182	4.37	4.31	3.48
4D	345203978	345204278	0	0.08	0.1
4D	348048964	348049145	0.75	1.67	2.65
4D	348054129	348054293	1.58	1.92	3.1
4D	350199897	350200196	0.67	0	0.46
4D	354043912	354044212	2.01	0.98	1.08
4D	362703160	362703259	5.03	6.64	8.24
4D	364541730	364541829	1.93	7.59	5.47
4D	368697932	368698232	0.92	2.69	2.23
4D	370277239	370277539	4.72	6.35	6
4D	372193974	372194274	2.43	2.95	4.7
4D	373810296	373810477	2.55	1.99	2.18
4D	380158819	380158918	5.31	14.46	10.42
4D	382321539	382321839	2.71	3.04	1.69
4D	385986378	385986559	2.82	3.66	2.21
4D	386997325	386997489	2.09	4.01	4.13
4D	389004046	389004346	0	0.26	0.18
4D	393851000	393851145	1.27	2.22	3.74
4D	396421645	396421945	0.31	0.56	0.75
4D	399531274	399531373	7.85	10.36	11.39
5A	653922	654103	1.79	1.9	5.06
5A	858341	858515	2.6	1.67	1.94
5A	2646161	2646342	6.01	6.51	7.21
5A	2873008	2873172	1.02	4.18	2.07
5A	4292897	4293026	3.92	3.52	5.85
5A	4293272	4293453	1.66	0.52	1.17
5A	6145498	6145882	3.8	5.9	5.71
5A	8917769	8917923	0.75	1.99	1.72
5A	10013632	10013932	1.25	2.31	2.8
5A	11072454	11072673	0.99	3.21	1.34
5A	13348674	13348974	2.76	4.63	1.95
5A	14136387	14136551	1.7	1.61	1.43
5A	15039057	15039166	3.06	3.7	2.07
5A	16415506	16415670	1.11	1.12	3.83
5A	17629216	17629315	4.28	9.56	7.58
5A	18765546	18765710	0	0.11	1.47
5A	20636735	20636834	2.47	4.12	3.47
5A	21449605	21449786	0.89	0.82	1.18
5A	21554350	21554579	0.28	1.64	0.56
5A	24417565	24417729	4.54	6.25	4.99
5A	25839670	25839834	1.45	0.99	2.06
5A	28228957	28229056	0.81	0.96	1.11
5A	29180354	29180518	0	0.42	0.83
5A	31002846	31003146	0.21	1	0.6
5A	32897248	32897412	4.57	8.22	8.7
5A	33720088	33720197	5.94	5.69	7.99
5A	34657907	34657994	3.34	4.85	4.44
5A	36484152	36484343	1.54	3.15	5.6
5A	37965043	37965207	3.09	3.99	4.56
5A	39916519	39916763	9.59	14.77	13.28
5A	41088731	41088905	1.83	2.39	2.1
5A	42124532	42124641	2.11	3.55	3.43
5A	44948360	44948459	0	0.66	0.43
5A	47460938	47461063	1.26	3.73	1.36
5A	47964763	47964927	1	2.82	2.56
5A	48968245	48968426	4.2	5.05	2.38
5A	51428394	51428503	5.79	7.51	9.63
5A	53430721	53430856	2.51	4.77	6.29
5A	55342171	55342270	3.42	3.42	5.94
5A	56730825	56730989	3.38	2.9	4.16
5A	57367674	57367773	1.89	4.26	2.45
5A	58021902	58022202	2.91	5.79	6.08
5A	59008823	59009123	6.02	7.2	7.08
5A	64943666	64943765	0.74	2.25	0.73
5A	68936713	68936884	0.82	2.36	0.85
5A	71454407	71454707	0.37	0.1	0.77
5A	74456021	74456321	0.6	1.87	1.13
5A	76126083	76126264	7.2	8.28	11.46
5A	77444761	77445061	3.1	3.46	4.02
5A	81240426	81240525	2.97	5.26	5.25
5A	87427584	87427663	2.33	4.96	3.42
5A	89384219	89384296	0.47	1.71	0.5
5A	90215120	90215420	1.9	2.16	2.8
5A	91625240	91625394	2.78	1.46	1.56
5A	95100427	95100477	0.3	2	1.73
5A	97336748	97336909	0.98	2.32	1.76
5A	99601003	99601177	4.12	3.66	6.01
5A	104012891	104013010	0.43	0.19	0
5A	106730503	106730667	4.63	4.72	6.14
5A	108558700	108559000	0.47	2.75	1.68
5A	109293725	109293889	7.58	12.65	13.91
5A	111590351	111590403	2.13	3.52	2.3
5A	112313356	112313520	1.98	2.82	1.9
5A	113610795	113610976	1.83	2.81	2.22
5A	115741534	115741698	4.32	6.87	5.88
5A	123713167	123713331	0.31	0	0.15
5A	126931532	126931696	5.18	7.33	5.11
5A	133098593	133098647	0.52	1.34	0.4
5A	135161717	135161898	2.77	4.16	5.43
5A	136393704	136393813	1.96	1.8	3.98
5A	139790230	139790329	9.7	11.19	11.7
5A	145886422	145886546	3.93	5.67	6.09
5A	161108230	161108254	6.46	6.8	6.72
5A	165061004	165061113	2.84	4.22	3.8
5A	168436722	168436821	4.58	4.47	5.48
5A	172009624	172009814	0	0.19	0.04
5A	178776403	178776548	1.53	2.26	2.64
5A	189584625	189584675	1.62	1.51	2.1
5A	191155058	191155167	0.46	1.43	0.9
5A	191313745	191313919	8.82	8.42	10.75
5A	197215846	197216025	2.64	4.74	6.08
5A	205826469	205826568	0.72	1.04	1.28
5A	206774584	206774693	5.63	6.87	8.94
5A	207661981	207662090	0.81	0.8	0.49
5A	213284807	213284988	3.2	6.03	7.97
5A	215328616	215328916	3.33	2.97	4.63
5A	225244964	225245088	0.51	1.47	0.73
5A	234437935	234438126	3.71	4.29	3.71
5A	246899144	246899349	3.88	4.73	6.49
5A	253610399	253610508	0	0	0
5A	258775780	258775889	0.23	1.29	1.77
5A	266210719	266210828	0.66	1.23	1.41
5A	268327718	268327827	1.04	1.4	0.81
5A	269456317	269456508	4.09	8.13	7.3
5A	274990275	274990456	1.93	3.55	4.69
5A	277968493	277968627	0.78	0.93	1.56
5A	284886140	284886239	1.47	4.69	3.72
5A	288888248	288888357	3.29	7.66	9.86
5A	291133525	291133612	6.15	8.3	9.59
5A	293405193	293405493	1.88	2.92	2.24
5A	295586807	295586859	2.07	7.28	7.96
5A	297722043	297722207	0.15	0.49	0.32
5A	307349761	307349925	2.33	3.67	3.24
5A	308241606	308241770	5.91	7.96	5.56
5A	309022773	309022937	0.53	1.28	0.96
5A	312506652	312506813	1.24	1.72	2.52
5A	320222802	320222983	0.18	1.13	0.59
5A	325184329	325184428	4.78	6.87	6.98
5A	327575838	327576019	4.35	4.49	3.25
5A	331875342	331875506	3.61	5.26	7.24
5A	334188167	334188302	10	13.43	13.5
5A	335690531	335690630	4.87	7.73	7.43
5A	339365128	339365252	7.76	9.34	15
5A	340023591	340023891	2.18	3.08	1.96
5A	342037887	342038021	0.54	1.12	0.98
5A	344549345	344549454	0.88	1.28	2.04
5A	353608241	353608332	4.24	6.53	5.21
5A	354022413	354022547	0	0	0.12
5A	361364861	361365006	1.69	1.51	3.96
5A	365599641	365599810	3.42	5.15	5.79
5A	367753263	367753372	0.71	1.35	3.06
5A	368878069	368878233	2.55	3.82	2.88
5A	369503815	369504049	0.32	0.26	0.28
5A	371323551	371323660	1.25	5.56	5.93
5A	374627773	374627954	0.47	1.53	2.36
5A	377329061	377329225	1.87	3.33	1.85
5A	377331605	377331786	0.81	1.66	0.57
5A	379024148	379024448	0.81	1.88	0.8
5A	382292105	382292286	4.78	7.82	4.67
5A	384213111	384213210	1.03	0.84	1.33
5A	385388825	385388989	7.18	9.92	10.89
5A	386170993	386171157	3.24	4.9	3.03
5A	393674218	393674388	0.64	0.68	0.42
5A	395076733	395076897	6.61	11.73	11.46
5A	396069833	396069942	0	1.48	0.58
5A	397035944	397036023	0	0.88	0.41
5A	399297810	399297974	2.28	3.29	4.88
5B	764801	764900	2.26	3.22	2.99
5B	4870348	4870529	6.24	5.72	5.76
5B	6218618	6218782	0.26	1.43	2.36
5B	7021170	7021351	0.59	1.76	0.76
5B	7023944	7024243	0.56	1.55	1.27
5B	11039619	11039819	0.8	1.13	2.28
5B	11556042	11556223	5.34	5.26	6.52
5B	13485248	13485429	2.72	6.73	6.44
5B	14408348	14408512	9.2	15	15
5B	16045928	16046228	0.28	0.66	0.84
5B	17572501	17572850	5.97	8.32	7.51
5B	18775826	18775990	4.06	6.23	6.45
5B	19592262	19592407	0.8	1.72	1.05
5B	21186971	21187271	0.39	0.94	1.17
5B	21736086	21736267	10	15	7.74
5B	23352235	23352416	2.78	3.38	2.34
5B	24023427	24023727	1.39	1.58	2.06
5B	25332365	25332529	2.86	3.55	3.73
5B	25993059	25993230	2.27	2.96	4.06
5B	33535138	33535319	3.78	3.75	3.77
5B	35548835	35548980	3.09	3.55	4.45
5B	36240696	36240995	1.78	2.59	2.5
5B	39525472	39525772	0.43	0.08	0.09
5B	41273159	41273340	2.51	3.4	4.33
5B	43436996	43437177	5.4	5.9	5.2
5B	43455132	43455296	0.68	0.58	2.08
5B	44247695	44247804	2.29	3.1	3.02
5B	45539076	45539240	3.34	2.28	4.4
5B	46768039	46768203	5.64	9.18	10.49
5B	47592068	47592249	1.02	1.71	3.82
5B	47592956	47593120	1.5	3.12	2.91
5B	49510293	49510474	3.56	5.09	6.61
5B	50277492	50277656	10	0.74	15
5B	52005816	52005980	2.11	5.55	5.39
5B	53527097	53527196	1.11	1.81	1.71
5B	55041709	55041883	0.82	1.55	1.74
5B	57968206	57968297	1.3	3.06	3.85
5B	58888528	58888692	3.58	3.93	4.64
5B	60046090	60046244	0.6	1.89	2.63
5B	62952013	62952110	2.04	2.29	1.65
5B	63264258	63264422	5.08	6.65	7.04
5B	64627365	64627529	0.72	1.5	0.81
5B	68048772	68048871	0	0.17	0
5B	69561189	69561288	0.1	0.36	0
5B	71520337	71520518	1.08	2.55	2.59
5B	74142870	74142969	2.63	3.85	4.63
5B	77669744	77669908	2.17	3.8	4.58
5B	77719624	77719733	1.18	1.55	2.21
5B	79423030	79423139	0.83	1.68	1.07
5B	81807947	81808111	0.35	0.86	9.73
5B	85125414	85125714	0.83	0.72	1.21
5B	87977407	87977506	4.04	6.29	8.44
5B	89030284	89030393	1.74	4.59	6.08
5B	90183786	90183950	0.45	0.91	1.59
5B	91386528	91386637	0.29	0.55	1.39
5B	96556674	96556835	0.23	2.16	3.25
5B	96557901	96558065	1.06	1.01	1.19
5B	98024954	98025135	1.01	2.86	2.52
5B	100711427	100711608	2.28	3.56	4.12
5B	105700505	105700656	2.71	1.7	1.5
5B	113089977	113090141	1.11	0.8	0.49
5B	115871393	115871492	0.41	2.27	2.73
5B	119286873	119286982	1.72	2.67	2.68
5B	121673432	121673606	4.16	3.17	3.56
5B	122399255	122399555	3.34	6.26	6.79
5B	124714636	124714800	1.95	3.1	3.34
5B	127771774	127771898	0.47	0.74	0.21
5B	129250166	129250265	4.35	3.99	6.98
5B	132539238	132539402	2.34	2.61	3.4
5B	133903661	133903825	1.01	2.07	3
5B	135196613	135196747	0.06	2.05	1.11
5B	136009872	136010026	3.19	4.63	6.14
5B	137057592	137057892	1.88	3.39	3.71
5B	143269881	143270181	1.52	1.11	1.37
5B	145011938	145012047	0	0.24	0.4
5B	148196717	148196861	1.68	1.02	2.01
5B	149022736	149023036	1.97	2.51	3.14
5B	153893338	153893519	1.76	5.63	4.18
5B	157013762	157014062	0.97	1.04	2.34
5B	158132282	158132582	0.81	1	0.8
5B	164258722	164259022	2.13	2.46	3.08
5B	169201775	169202039	0.14	0.11	0.08
5B	179798173	179798282	2.29	4.02	2.51
5B	184749984	184750083	0.55	1.28	0.03
5B	188802110	188802219	0.21	0.55	1.05
5B	191074682	191074982	2.34	4.42	5.33
5B	192020717	192020831	1.06	0.46	0.92
5B	203512577	203512748	2.32	3.84	2.99
5B	207587936	207588035	7.21	13.07	15
5B	210734524	210734623	4.51	7.34	7.28
5B	212189853	212190017	1.39	2.22	1.1
5B	213233088	213233177	1.75	2.95	1.25
5B	216863185	216863284	0	0	0
5B	220893575	220893684	0.51	0.41	0.32
5B	223252597	223252707	2.31	3.09	4.57
[truncated: 51,868 more rows]

## Sheet: Table S3
Supplementary Table 3. Stripe rust reaction of wheat-Leymus mollis translocation line M892 and M956 and their parents at the seedling and adult stages
Materials	Two Pst races at seedling stage		Year and mixed races at adult stage
	CYR32	CYR34	2021 CYR32 & CYR33	2022 CYR32 & CYR34
HXH	4	4	4	4
XY22			4	4+
7182	3	4	3	3
NL26	–	–	4	4+
L. mollis	–	–	0	0
M47	1	0	0	0
M892	4	3	2+	3
M956	0	1	1	0

## Sheet: Table S4
Supplementary Table 4. FHB identification of wheat-Leymus mollis translocation line M892, M956 and their patents
Materials	Average infected spikelet rate (ISR, %)		Mean severity level (SL)		Resistant evaluation
	2021	2022	2021	2022	2021	2022
XY22	70.93	48.44	4	3.4	S	MS
SM3	3.81	5.08	1	1	R	R
7182	75.10	77.08	4	4	S	S
NL26	58.57	45.39	3.4	3.3	MS	MS
M47	4.21	4.77	1	1	R	R
M892	77.09	77.48	4	4	S	S
M956	16.42	10.50	1.8	1.1	R	R

## Sheet: Table S5
Supplementary Table 5. Evaluation agronomic traits of M892 and M956 and their parents
Materials	Plant height(cm)	Tillers	Spike length (cm)	Spikelets/spike	Florets/spikelet	Kernels/spike	Thousand kernel weight (g)	Kernel length (mm)	Kernel width (mm)	Awnedness
7182	82.5±3.5c	15±1a	11.75±0.75b	24±1a	4±1a	62±5ab	33.62±1.69c	6.46±0.21cd	3.41±0.17a	long
NL26	94.5±2.5b	14±6a	9.65±0.85a	19±1d	4±1a	68±8b	39.22±1.07b	6.27±0.13d	3.07±0.03cd	long
M47	87.6±4.6c	13±3a	14±0.5a	22±1b	4±1a	61±6ab	35.98±2.47bc	8.05±0.15a	3.23±0.05bc	long
M892	82.5±4.5d	7±1b	10.75±0.25b	18±1d	4±1a	67±11ab	45.72±2.7a	6.55±0.14bc	3.3±0.10b	Medium-long
M956	96.5±5.5a	14±5a	11.75±0.25b	20±1c	4±1a	73±8a	43.86±1.35a	6.79±0.15b	3.04±0.02d	long
Significant differences are represented by a, b, c and d (p < 0.05).

## Sheet: Table S6
Supplementary Table 6. RNA-seq data quality and analysis of M892 and M956 with their parent 7182
Sample	Obtained Reads	OBtained Base(bp)	Unmapped	Mapped	Mapped rate	Unmapped rate	Q20(%)	Q30(%)	GC(%)
7182_M_0h_R1	25954401	7768456822	2593120	23361281	0.900089	0.0999106	97.04	91.9	55.09
7182_M_0h_R2	25634525	7676366778	2297872	23336653	0.91036	0.0896397	96.9	91.55	56.35
7182_M_0h_R3	29524637	8842002208	2695987	26828650	0.908687	0.0913131	97.24	92.43	56.84
7182_M_24h_R1	51365292	15360445858	4389054	46976238	0.914552	0.0854479	96.9345	91.7717	54.1403
7182_M_24h_R2	40521236	12129966518	3544018	36977218	0.912539	0.0874608	96.79	91.36	54.18
7182_M_24h_R3	49479278	14807699434	3897685	45581593	0.921226	0.0787741	97.24	92.33	54.64
7182_M_48h_R1	29260625	8749328160	2963054	26297571	0.898736	0.101264	97.3	92.92	52.73
7182_M_48h_R2	41683471	12469436712	3537693	38145778	0.91513	0.0848704	97.06	92.14	55.02
7182_M_48h_R3	33418533	10002760160	2863347	30555186	0.914319	0.0856814	97.19	92.45	55.91
7182_YR_24h_R1	25870970	7746537950	2290277	23580693	0.911473	0.0885269	97.03	92.02	53.32
7182_YR_24h_R2	25508144	7632175508	2244717	23263427	0.912	0.088	97.1	92.2	54.76
7182_YR_24h_R3	40532417	12131807836	3551631	36980786	0.912376	0.0876245	97	92.02	54.43
7182_YR_48h_R1	28359157	8471900656	5069838	23289319	0.821227	0.178773	96.7	91.93	53.48
7182_YR_48h_R2	46008492	13736596940	6378989	39629503	0.861352	0.138648	96.98	92.39	53.83
7182_YR_48h_R3	33155852	9901515052	3501165	29654687	0.894403	0.105597	97.27	92.87	52.19
M892_M_0h_R1	26004295	7784633480	2432287	23572008	0.906466	0.093534	97.06	91.93	55.77
M892_M_0h_R2	30431581	9109267322	3033910	27397671	0.900304	0.0996961	96.89	91.77	54.36
M892_M_0h_R3	29871027	8939667402	2772417	27098610	0.907187	0.0928129	97.29	92.65	55.35
M892_M_24h_R1	26255928	7861663164	2567308	23688620	0.90222	0.0977801	96.84	91.64	53.69
M892_M_24h_R2	31128151	9314792972	2892418	28235733	0.90708	0.0929197	97.03	92.05	53.82
M892_M_24h_R3	29388320	8793936352	2854704	26533616	0.902863	0.0971374	97.09	92.32	54.57
M892_M_48h_R1	27178214	8132149716	2375559	24802655	0.912593	0.0874067	97.13	92.3	54.81
M892_M_48h_R2	27986905	8378674858	2405762	25581143	0.91404	0.0859603	97.12	92.29	55.38
M892_M_48h_R3	27483018	8229548230	2690374	24792644	0.902108	0.0978922	97	92.02	56.02
M892_YR_24h_R1	30621427	9167621396	3162801	27458626	0.896713	0.103287	97.32	92.79	54.33
M892_YR_24h_R2	33662762	10080499686	3195072	30467690	0.905086	0.0949141	97.04	92.03	53.78
M892_YR_24h_R3	28737528	8599643136	2846683	25890845	0.900942	0.099058	97.25	92.56	53.53
M892_YR_48h_R1	28522197	8523039344	6094037	22428160	0.786341	0.213659	97.03	92.48	51.31
M892_YR_48h_R2	42470885	12608585898	5212664	37258221	0.877265	0.122735	97.62	93.87	53.25
M892_YR_48h_R3	46961286	13982425340	6395683	40565603	0.863809	0.136191	97.48	93.5	54.04
M956_M_0h_R1	29900379	8954843884	2990721	26909658	0.899977	0.100023	97.33	92.66	55.57
M956_M_0h_R2	29775192	8912638922	2908801	26866391	0.902308	0.0976921	97.16	92.3	56.43
M956_M_0h_R3	25955985	7772463028	2302096	23653889	0.911308	0.0886923	96.93	91.69	55.91
M956_M_24h_R1	27850584	8337458190	2633346	25217238	0.905447	0.0945526	96.9	91.76	55.35
M956_M_24h_R2	28088731	8408735660	2669450	25419281	0.904964	0.0950363	97.01	92.01	54.17
M956_M_24h_R3	28500735	8532489270	2631040	25869695	0.907685	0.0923148	96.86	91.66	53.55
M956_M_48h_R1	30416402	9103109072	2782940	27633462	0.908505	0.0914947	97.21	92.41	55.65
M956_M_48h_R2	34240861	10241821308	3107288	31133573	0.909252	0.090748	97.08	92.18	54.7
M956_M_48h_R3	27388729	8193879146	2710830	24677899	0.901024	0.0989761	97.0454	92.0845	54.9682
M956_YR_24h_R1	29476284	8820173864	3007094	26469190	0.897983	0.102017	97.1	92.32	54.58
M956_YR_24h_R2	25951768	7767201668	2759911	23191857	0.893652	0.106348	96.94	91.88	54.23
M956_YR_24h_R3	25960525	7773416908	2962764	22997761	0.885874	0.114126	96.41	90.7	54.55
M956_YR_48h_R1	44926140	13382982484	6771411	38154729	0.849277	0.150723	97.56	93.66	54.08
M956_YR_48h_R2	49143996	14625445212	6194877	42949119	0.873944	0.126056	97.6	93.74	54.43
M956_YR_48h_R3	43827199	13060336058	5305738	38521461	0.87894	0.12106	97.54	93.59	54.17
Total	1474384064	440820139562	154488433	1319895631	/	/	/	/	/
Average	3.27641e+07	9.796e+09	/	/	0.896081	0.103919	97.1031	92.2917	54.5169

## Sheet: Table S7
Supplementary Table 7. De novo assembly quality of Lm#4NsL
Category	data
Total transcript	395502
Contig N50	676
Total unigene	314126
Remove background of wheat 7182 unigene	92520
Contig N50	289
GC%	0.4659

## Sheet: Table S8
Supplementary Table 8. Nr database annotation for Lm#4NsL alien fragment
GID	Nr_ID	identity	map_length	Special	annotation	Sequence	Length	similarity
Trinity100015	XP_037471728.1	71.053	38	Triticum dicoccoides	uncharacterized protein LOC11934636isoform X	ACAATCTGTTGCATCTCTGTTCTCCTCGTTAAGGAGAGGGGAGGCGGCCAATGACAGGGAGAAGGAGCAGGCCGTCGAGGAGTGGTCTGAAGCATTTTCCTATTTCTGCAATCTTGTAGTATTGCCTTCTTGCCAACTCACATGTGCCATGGATAGATACAAGTGCCCTTCCCCAATGTGCAGAATTGGCGGTTGTTAACATCTTTGTTATGCCTAGCATCAGAAATTTTTGTTAGACATTTTTAACATATATCTTCTGTGTTTTTTTGCCAACTCTTTCTAATCCATATTCCCTTCAAATTCCGCAGATTTGTCTTAGGTTCAGTTCAACTAATAATGCAAGATGACAAAATGCGACAAATGGTTGAAAAAATGTGCAGTTATGCCCCCAGAGAAAAA…	425	0.0894118
Trinity100024	THG18156.1	98.333	60	Camellia sinensis var. sinensis	hypothetical protein TEA_01876	AGAGACTATACGAGCTTGAACTGCTGCCTCAAGACCGAAAGAATGAGCAAAGCCACCTGTTGGGAGAATAGAATCCAGCAATTGCCATTGGCTCCACTGAAGAAGAGAGCCAAAAGATGCGGATTTGTTGGTCACATTTATGTCCGTCCTAGTCTCCATTGGAGAATGCAAGTACTCTGGTTGTCGCAAAAGCAGTACAGAGTAGCCTCATGTGCAGGGCAGTAGTTTAGGAGTTGTGGAAGTGAACGATTGATTGCTGCGGTTGCAGTTGGCGTTGTACACTCGTCTCAGAAAAGGACTGATCTGCACGGCGGCGAAGTTTACAGATGATCGATAGGATTGCTTCGGCCAACGGTCCAATTTTTGAACTTTCGGAAAACCATCGGTACAGTCGCTGGA…	425	0.141176
Trinity100030	XP_030531637.1	61.905	126	Rhodamnia argentea	homeobox protein prospero-like	GGCCCGTCTGGATGGCCTTGTAGAACTCCTTGAGCGTCTGCTCCACGACGTACCGGAAGTTTTGCGGCACCTCGATGTGGTTGTTGCGGTTGTAGTGCAGGTTCAGCACCCTGTAGATCTCGCTGTCGGCCAGGACCCTGAGGTCCTCGGGCGCCTTGATACCCTCGCCGGCCGCCTGGCGCGCGTACTTCTCCATCTGGATGTAGTAGAACTCCCTGAAGTTGGAGAACCATTTGACGAGCTGCGCCGTGTTGTTCTTGTTGAACTTGATGTCGGGGAAGTACATCTTGAGGACAGCCGAGCTGGGGTACCGCACCCAGAAGAACATGAGCTTGGCCTTCCGGAGGTGCATGGGCGTCAGCGTGGACGAGTGCGGCCCGGAGAGCGACGAGGGGTCCT…	425	0.296471
Trinity100031	XP_040256447.1	81.513	119	Aegilops tauschii subsp. strangulata	uncharacterized protein LOC12097412	CTTCCTCCGACCTTCGACGGGCGCCTCCTTCCGGAGCCGGAGAAGGTCTTGAAGGCGCTGGACCCACGCGCAAAGCGCAGGTGGCCTACCGTCTTCAGCTTCCGGCGGGTGCACGGATCCATGATGTCTTCCATGTCGGGCTGCTCAAGCCATTCCGCGGCGAGCCACCCGCGGCACCGCCGGCCCTTCCACCGATCACGGACGGGCGTCTCCTTCCTGCACCGGAGAAGGCGCTGAAGGCTCAGCTGCGCCGCGGCTCCTGGTACGTATTGATTCGGTGGGCTGGGCTACCAGAGGAGGATGCTACTTGGGAACAACGCGAGGAGTTCCGCCAGCACTACCCCGACTTTCAGCTCGAGGATGAGCTGTTTGCGCAGGCGGGGAGAGATGTTATGACCG…	425	0.28
Trinity100035	MBA0704202.1	96.454	141	Gossypium laxum	hypothetical protein	TGGCCGTGTTGAGACCGGTTTGATCAAACCCGGCATGGTTGTCACTTTTGGCCCAACCGGTCTCACCACTGAAGTTAAGTCTGTAGAAATGCACCACGAGGCTCTCCTGGAGGCCCTACCAGGCGACAATGTTGGTTTCAATGTAAAAAATGTTGCTGTCAAGGATCTCAAACGTGGGTTTGTTGCCTCAAACTCAAAGGACGATCCTGCAAAGGAAGCTGCCAACTTTACTTCCCAGGTCATTATCATGAACCATCCTGGCCAAATTGGAAATGGTTATGCCCCAGTTCTCGATTGCCACACTTCCCACATTGCAGTCAAATTTGCTGAGATTCTGACCAAGATTGACAGGAGGTCTGGCAAGGAGCTCGAGAAGGAGCCCAAATTCTTGAAGAACGG…	425	0.331765
Trinity100044	THF95204.1	96.667	60	Camellia sinensis var. sinensis	hypothetical protein TEA_01602	ACTGAAAGCAGAGGCAATGGCAAGAGATTCAGTTTCCGGCGCTCTCCTTACTCCTGGGCTGTTGATCCTAGGAGGATCGTTTTCTTCTTTGCCACCTTGTCAAGCATGGGAACCATATTACTGATTTACTTCACACTTTCCATGGGCAAAATTAGTGGGGATGACAGTGCTATGAATGTGTAGTTGTGACAAGCAATGTTGGCTCTAAATAAGAGAAAAAAGAAACAGAAGATAATTCCAGCACTCCTAGTCGCACAATGTGATAAAAATGATACTAGAAATTTCAAGATGCGATCGTACAGTTGAGACTAAGAGTGTATTGGGACACGACTCAAATGATCTCATGCTTTAGAAATAACCGGCTTTCTTTCATTAAGAATATTGCGACAAACGATAGTG…	425	0.141176
Trinity100058	KAF1883529.1	88.889	27	Lupinus albus	hypothetical protein Lal_0000383	CGTCCTGCTGTCTGCACCACACGGAACACCCTTTCGCGTTTATCGGAAGGTTGGAGCAGATAAGGTTAAGCCCGGCTTATCTTGAAAGCGTCAGGTTGAATCCCTCATCGCCAGTTCTGCTTACCAGAAATGGCCCACTACGAATCTTCGATACACGTAAAAGCCTTCGTATTAAGTAAGACTTTTATTCGCACAGATTTAAAGTTTGAGAGAAGGCCGAGGTCATATAAATAAGACCCGCAGATACCTCGTCTCATTGCTTTACCCTTGTGTTACTCGTACACTTCTCTTTTAACGGAGAAATGTGGCCTGAAAGGCATAGATTCGAGCTATCCTGAGGGAAACTTCGGAGGGAACCAGCTACTAGATGGTTCGATGAGTCTTTCGCCCCTATACTCA…	425	0.0635294
Trinity100064	KAF7091172.1	84.091	132	Triticum aestivum	hypothetical protein CFC21_09381	CACGATAACGCAAGCCGACTACCTTAGCACACGAACGCGCGCAGCCCAAAAACTTTCTTGCGACACCGACCTCACCTAGGACTCTACGTCGCCATGGTGCCGAGGCTGGAGCGCGGCGGCTTCCAGCTCCCGAACTCCGAGCAGGAGAACTCCCTCTTCCTCCGCGCCCTCATCTCCGTCGTGTCCGGGGACACAGCGGCCCCCGCCCCGCACCAGCTGGCGCCGTCGACGCCGCCCTTTGCTCCCGCTCCGGCGACTGCGGCTGCTGCGTGCGCCAGGTGCGGCGTGGACGGGTGCCGCGGCTGCGAGTTGGTCGCGGCGGCCGCGGCGACGACCGGGTCGAGCAGCGAGGGGGAGGAGTGCTCGGCCGCGAGCTTCGTGAAGAACGGGCGCGTGGGC…	425	0.310588
Trinity100072	XP_005851487.1	66.142	127	Chlorella variabilis	hypothetical protein CHLNCDRAFT_13786	AGTCGGCTGACGTTGCCGGTGCCCAAAAAGACGGCGTCAAGGCTGGCGTCAAGCTCTCGGTCAACGACTTCATCGTCAAGGCTTCCGCCCTCGCCCTCCAAGACGTTCCCGAAGCCAACTCGGGATGGCACGGCGACTTCATCAGGCAGTACTCGACCCAAGACATCTGCGTCGCTGTCTCGACCCCGACCGGTCTCATCACCCCGATCGTCGCCGACGCCGGCCGCAAGGGACTCGCGACCATCTCGGCGCAAGCCAAGGAGCTCGCCGGCCGAGCGCGCGACGGCAAGCTCAAGCCCGAGGAGTACCAGGGTGGATCGTTCACCATCTCGAACCTCGGCATGATGGGCATCGACTCGTTCACGGCGATCATCAACCCTCCTCAGTCGTGCATCCTCG…	425	0.298824
Trinity100075	XP_037412858.1	89.796	49	Triticum dicoccoides	uncharacterized protein LOC11927601isoform X	TTGAACTCACTTCTGCCATCCTTCTCCTTGATCTTCTTCACTGTTTAGTTAAATTCTTCTTCCCTTCATCCTCAGATCTTGGCAAGACCCATCTGAAGTCCACTCAATGATATCCCATTTGGTTTTGATGTTCCTAGTTGGATCAAGAGGGTTGTGCTTCTGGAAAGAGATAGGCAAGTATATGTAGTACCTCACATTAATACATGATTTGGTTACATGCATGTCAACACACACTTTTTCACATCAACTACCAATTTAAACGAAAATAGCCAAAAAAACTCAGTACGAAAACTAACACAATGCAGACCAAGATTTACTTGGTATTAGAACAAATCACACAAATTCAATATTTGCTCAATGGCAACTGAGGAATAACTCTATAACTATCCTAATTGGCAC…	425	0.115294
Trinity100077	XP_028057143.1	97.826	92	Camellia sinensis	aspartyl protease family protein 1-like isoform X	CCGTATCATCTTTGATCGCGAAAGGATGGTTCTGGGCTGGGAGTCATCCAATTGTTACAATGCTACCAACTCCAGCACTTTACCTATAAACCCTGGAAACTCTGGTGCAGTTACTCCGACAACTACTGTAGAGCCACAAGCCACATCAAGTTCTACAAATGGTTCACCTCTTCCGAGTCCTGATGTACCGCCGCCTGCATCAAGTGATTCACCGCACTTGAATTCTTACACTTACACACTACACGTCATTGTCATTCTTTCACTCTTTATCCACGGAGCTCCTTCCTTGCTAGTCCCACATGAGAACAACCTTGTCCCATCAGCACTGTAAGCCATTGTTGTGCAAGAATGTCCTGGGGCATCATAATCAACTCTTGAACCCAAATTATCATACAACCA…	425	0.216471
Trinity100085	XP_030542169.1	96.124	129	Rhodamnia argentea	cdc4homolog	CACACTCACACTTGTGTGTGCATTGCATCTGGCAACATGCAGACCATCAAGTGTGTGGTTGTTGGGGATGGAGCCGTTGGTAAAACATGCCTACTGATTTCCTATACTACAAATAAATTTCCTTCAGAGTATGTCCCCACAGTTTTTGATAACTATGCTGTGACAGTTATGATTGGTGGAGAACCTTACACCCTGGGTCTTTTTGATACTGCAGGTCAAGAAGATTATGATAGACTGAGACCGCTCAGTTATCCTCAAACAGATGTCTTCCTTGTTTGTTTTTCTGTAGTTTCACCTTCATCTTTTGAAAATGTCAAAGAAAAGTGGGTTCCTGAAATAACTCATCACTGTCAGAAAACACCGTTTTTGCTAGTTGGTACTCAAATAGATTTGAGAGAT…	425	0.303529
Trinity100090	XP_023917665.1	71.429	77	Quercus suber	ABCfamily protein YPL109C, mitochondrial-like	GCATTCTTCTACTGGAAGGTATTGGTAGAATCCTAAATCCAGATATTGATCTCTTGTCTACCGCATTGCCTATATTAAGACAACTAGGCTCCCAGAGTGGTAGTGGAATAATAAGACAGGGCGACTTTTCCATGCTCAAGATCTGGGCTGGGCTAGAAGCTCGAAAGTTCTTGCAAAATTCTATTGATGATATTGAAAGTTGCGTAAAATACGATCGACTTTCACCCAATGTATAAATATTGATTTGATTGTATTAGCAGGCGAAATACAGTGTGACTAACTAACGAAAGCGATTAACATTTGATTGGAGTTTCTTATTTTCACCAATCAAACAAATGGTCAGGGTGCGGAATTATTTTAATCGTCGTGCCCTCGTATCAAGATTTTAAATAAAAAATT…	425	0.181176
Trinity100091	MQL91127.1	39.726	73	Colocasia esculenta	hypothetical protein	ATTAAATACTTGTACCTATAATTTACTAAGAAAATGACGATAAAAAAAACTAAAGCAGCAACAAAAGGTGCAAAGCAGATAGTGGAAGAAAATAAAACTACATTAAATTTTTATCAAAATATGATAATTGGGGCAATAGGAATATATTTTACTGTTACAATGTTGTTCTTTAACTTTACAACATTATCAACTACATTAACCATATTTTCTGCAAGTGTATATATAGGAAGTTATCAGTTTATGAAATATATAGCACATGCAACATATTCAGAATCCGGACAGCTTTTAGATTCTGGAATTGATCTTAATATGGAAGGAGGTATAGCAGAACATATAAAAGATTTAATTATATTAACTTCAGGAGTACAAGTACTCTCTCTTATATCAAATTACTTTTGG…	425	0.171765
Trinity100094	VAI09952.1	88.636	88	Triticum turgidum subsp. durum	unnamed protein product	GGTACGCCGTAGCACTGATGGTCATGTCATCCACGCGAATATTGACACTGATATAATAATAGCTGAAGAACCCACTGATGGTATCTATCTTGTAGCTGCCATTGATAATGCTTATTATTATTCTTCGTTTATGAATTATGATATCTGTTTTCTAAACTGTTCTGAGGCCTCTTTTCCTTTCCTGTCTTGTTCCTGTATGAAATTAAATTCACTGTTTTGTCTTTGTTGTTGTCATGGTATGAATTTTATGGTTTGGCCCATGAAAAGTGGAGTATAATTTTTAAAAGAAATTGACTTGTTGATAAAAGCATATTCTATCTGGCTTGTGGAAGGATTGGTTTATTACAACTGGTTTGTAGAAAATTGTATTACCTCTGTTCCTAAATATAAGACGTTTTA…	425	0.207059
Trinity100099	XP_020165245.1	97.163	141	Aegilops tauschii subsp. strangulata	beta-fructofuranosidase, insoluble isoenzyme	CCAGGCGTTCCCGAGGGCGATCTGGCTGGACGCCGACGGGAAGCGGCTGGTGCAGTGGCCGATCGAGGAGATCGAGACGCTGAGGAGGAAGCGGGTCGGCCTGCAGTGGGCGACGGAGGTGGAGGCCGGCGGCCGGAAGGAGATCACCGGCATCGTGAGCTCGCAGGCGGACGTGGAGGCGGTCTTCGAGATCCCGAACCTGGAGGAGGCGGAGACGCTGGACCCGAAGTGGCTGCAGGATCCCAAGGGGCTGTCCGCCGAGATGGGCGCGTCCGGGCGCGGCGGAGTGGGGCCGTTCGGGCTGCTGGTCTTGGCTTCCGGCGACCTGGAGGAGCACACCGCCGTCTTCTTCAGGGTGTTCAAGCACGATGGCAAGTTCAAGGTCCTCATGTGCACCGA…	425	0.331765
Trinity10010	KAF7846171.1	43.981	216	Corymbia citriodora subsp. variegata	hypothetical protein BT93_L500	CATCTCCTAATCTGTTTCTTCTCGCCGCTGACCATCCCTCTGAGTTGATTACAAATTTGCGCAAGGCCCCATCGCTTGCTTCGATCCAGGACGAACATGGATACTCTCTTCTGCATGCAGCCGCATCCTACCATCACTCTGATCTCTTACGAAGACTTGTTACTGAGTTTGGAGTCGATGTCAACCTCCGAGACGAGGATGGAGAGACTGCCCTCTTTGTTGTCGAAACTTTAGAGTGTTCAAAGATCCTGTTCGAAGAACTGCATGCTGACCTGAGCATCACAAACAGAGAAGGGCAGACAGCCGCAGCAAAGATCACACAGGAAGAAGAATTTCCTGAAGTCGCTGATTACCTTAAAACAAAAGAATTCGAGTATTTGCCGGACCGAGTCCAACTAG…	1758	0.122867
Trinity100118	XP_040244054.1	87.5	32	Aegilops tauschii subsp. strangulata	serine/arginine repetitive matrix protein 1-like	GTGGCGCCTGCTACCGCGGCGGCCATCAGCCCGGCGAAAACGCTTCCAAGCGGCAGCCTCAAAACTTCGCGCCTCGCACCCTCGTCGCCAGCCGTGGCCGCGCCCGCCCACGCCGTGGCCGTTCCTGGCCGCGTCGGCGCTGCTCCCCGGCCTCCCCAGCCGCGCCCTGCGCCAGATCGTGCCCATGCTTGCATGCTTGCTGTGCTGCCATGGAATAGCCAATCTAGCACTTTCTGTGTGGATTGCCGACCGGCGACGGATAGAGCGAGATGCATTAGGTCTTGGTCTGACGGGGGGCCTGCGGTGCTGAGATGTGGACCTGCATGCCTGGCGCCATCGCCATCTGGCCGCGCGGGCCGCCCCCGCGCGCAAACGCGCCCGTCCGCTCGGCCGCCACAC…	425	0.0752941
Trinity100121	XP_037404932.1	100	76	Triticum dicoccoides	uncharacterized protein LOC11926761	CTCGAGGAGTGTTGAGGATCTCCGCGTGCCGACGCCGCCACGGCCTCATCATACTACCACCTCGGAAGGAGACGCATACCTTCTGTCGCGGAAGCTCCCACGCTGGATCGCGCATGGACGCCGGCGAGCTGGAGGTCTTCGACGCCGGCCGTTGCACCGACGGATATCAGCTGGGCCTCGCCGTGGGCCAGCGTTTCCGCGACACGATCAGGAGCAGGATGCAAGTGGACCTCTTCCTGCAGGAGCAGCTGCTGCCGTTCGCGTCCACGGCGGCGGGCAAGCCGCTCCTCGCCGCGCTCCAGGCCGCCAACAGGGAGAGGTACCCCCGGTACTGGGATGAGGGCAGCCGCCGCCTGCCTCGAGCCGCCGTCGCCATGGGGAGAAGACCTGCGAGGTGCT…	425	0.178824
Trinity100122	XP_040260526.1	85.714	28	Aegilops tauschii subsp. strangulata	uncharacterized protein LOC12097691isoform X	TACCAGGCAAGCAGCGGCAACGCCGGACAGGCCGCTCTCGCACCAGACTCCCTTCAGGCGGTGCTGCCGGGTGCGGCAAGCCGCACTTCCTACCTAGTTAAGAGGAGCGGGGAGGGAGCAGCACCCCGAGGTAATTAAGAGGATGAGGAACGGCCAGTCGTCAGTCCATTTCTCTCCTCTCCCTATTCTTCTCTGTGAAATCGGAAGATCTCTGCAGCGAATTAAAGAGAATCGCTGTGCTCCTCCGCGGCTAGCGAGAGGATGGGCGACGATGCCGATGGAGAGATGGTTGCAGAGTTTGTCTGAGCCCTTGCAACCATGAGAGCAGGGCAAGCGGCATCAACACGTATGTCTGGAAGGAATTCAAAAATGCTCTCATGGGTGCCCGCAAGCAGATTG…	425	0.0658824
Trinity100123	XP_028065491.1	98.582	141	Camellia sinensis	LOW QUALITY PROTEIN: phosphoenolpyruvate carboxylase 2-like	CGCAGCAATGCCCTTCATAGTCAAGATAAGCGTGTCTTCAAGCCCAGGAGCAAACTCGCTTGTAGGGTTAAGCTTCACAAGCTCCGCAGTTTGTGGCTTGCTAGAAGATTCCATTATTTCCTTGGACAGATGTGGCCTTACCTTCACGTCGTAGCTGGGGTCACGGATTCTCTTCAGTGTGTAGGCTTGGAACACATTAAGGGTCGTGATATATGCATAACGAAGACTGAGTCTCTGCTTCAAGTATGGGTCTCCCTCGAGTAGATCCTTGTGCCCAGCAATCTGGAGGAGAAGGCTCTTTGTTTCTTCATAGTCTGCCCTCAAGCGCTCGCCAAATGGCCATAGCTCTTCCGACACTAGGAGCTTGTCATACAAAGCAGCAATCCCAGGATCTCCCTT…	425	0.331765
Trinity100124	XP_037406107.1	49.682	157	Triticum dicoccoides	uncharacterized protein LOC11926855	CTGACCCAGGTCGCCTCCATCGCCAGCGTCGACGAGGTCCACGACGTCGCCACAGCCGCCCACCCCGAGCCCGTGGTCGACCTCATCCACCAGGAGGTCGCCTCCAAGATCGTCACCCCAGTGGCAACCACCACCGACGTTGACCCCAAGACCAGCGTGCAGGAGCTGGACGACTCGCCACTACCCTCCATCAACACCTCCACCCAAGTAGTGAGCGAGGCGCCAGCGCCATCGCTCAACGCCATCCTTGTTCCCAGCAACTTGGCTGCACCAGCGCCATCCAAGTGCTTGGCAGAATGCCCCGCCTATGTGGGCAACTGGGTGAAGCCTCTGACCACCACCATCGACAGTGCCGACGAGACACATGACACTGCCATCGCTGAGCGTCTGCACCCGCCT…	425	0.369412
Trinity100165	ADU04389.1	99.291	141	Nicotiana attenuata	heat shock protein 70, partial	AGTGGTCTTGTCCTCAGCAGAGACATTCAAGATACCATTAGCATCAATGTCAAAGCATACAGTGATCTGAGGAACACCCCTGGGGGCAGGAGGAATGCCAGACAGCTCAAATTTGCCCAACAGATTGTTGTCTCGAGTTCTCGTTCTCTCACCCTCATATACTTGAATCAACACACCTGGTTGGTTATCCGAGTATGTAGAGAACACTTGCTCCTTCTTGGTGGGAATTGTGGTGTTCCTTGGAATCAGAACGGTCATGACACCACCAGCAGTCTCCAACCCTTGTGACAGAGGGGTCACATCCAAAAGCAATAGATCTTGAACCTTTTCATTGCCCTCACCACTCAAGATTGCGGCTTGAACAGCAGCACCATAGGCAACAGCCTCGTCCGGGTTGAT…	425	0.331765
Trinity100173	VAH11753.1	75	32	Triticum turgidum subsp. durum	unnamed protein product	GCAGATCTTCGAGAGCCAGCCTTCGTTGCATAACAACTCTCCCACTATGAGAAGGCTCTTGTCACTCTCGACAGGCTGGATGAATGCCCTCGCTTAAAACATTGTAGAGAGGAATTGCTAATTCGGCAAGGGATGGAGAAGGGAATAGTGGCATCACATCATTTCAAAGTGTTGGACGTACGTATGCCAAAAGATGGGGCTCTTGGTAGAGCAAAGCGTATACGGGGCAATGGACGCCTGCGTGGCGGCATTTGAGACTGAGTGGGCTGCAAGACCACAACTGGGTCCCATGTAAGTGCGCCTCTGGTGCCCTAAGCCATACAAGGTAGACAACGGTGACCACGTGTCATGAAGGCGGACACCAAGCTGGATGTATCACACCATGGTACTCTTCCTCAG…	425	0.0752941
Trinity100187	KAF6999238.1	98.582	141	Triticum aestivum	hypothetical protein CFC21_01529	AAGCACCTCTACGTCGTGCTGGACGACCGGCAGAATGGGTACAGCGTCCACAAGGTCGACGCGGACGCCGACGGCGTGGGTCTCGCCGACCCTCCGCTGTTGCAACTCGAATCCATGGAGGACTCTGGGGGCGTGCTGGTCGGCGCCCTCGGCAGCAAGATCCTGGCCCTCTGGCAGCCGACGGCGGATGGGCAGCTCACGACCCACGCCGTCGCGTACGGCACGGATACCGACAGGTTGGACGTCGGCCCCCCGCACCCGGACGCGCTGCTGACCATGCGCTTCGTCGTCGCCGCCGGGGAGCGGCTCTACGCGCTGCATGAGGGAGGCCTGCACTGCTTGGAGTTGGTATCGGAGTCGGACTCGGACTCGGACGAGACGCTGCCGTCTGGCGCGGAC…	425	0.331765
Trinity100207	OAP17465.1	100	136	Arabidopsis thaliana	hypothetical protein AXX17_AT1G4531	CAGTAGACAGCAACAATGGTGGCAGTCAGATTCTACGCTGTAGAGATGTCGCTACCATGTTTATGTCCATGCCCATCATCGCCGATTTCTCTTTCATTGTGTTCTCCGAGATTCAATCTTCTTAACACAACAAGCAGGAGACTAGGTTTGTCTAGAAACTGTAGAACTCTGCGAATCAGTTGTTCATCTTCATCTACTGTCACTGACCAAACTCAACAATCGTCTTTTAATGATGCTGAGTTGAAACTCATTGACGCTTTGATCGGAATTCAAGGCCGTGGCAAATCTGCTTCTCCTAAACAGCTCAATGATGTTGAATCTGCTGTGAAAGTTCTTGAAGGTTTAGAAGGCATTCAAAATCCTACAGATTCTGACCTAATCGAAGGTCGTTGGCGATTG…	424	0.320755
Trinity100221	VAH62708.1	45.794	107	Triticum turgidum subsp. durum	unnamed protein product	CGGGCTTTCTTTCCAGGCAACGGCTTTTGTGATCGCAAGATCGCTGACGCACGGCGAAGAGCAGCCTGTTTCAAGTCATAACGGTACTTGCTGCCAAGGACAAGATTCCTCAACTTCTTCAGTGACCTCCTTGGGCCAGCCTTCATCGTTACACGAACGGTGTTTTTGGCTGGGCGGTTCTGGTACTTGGCCTTCTTCAAGACAACGGTGAAGCCTTTCTTGTCGGCGGCAGGGACGACTCCCAAAGTCTTTTTGTGCACGAGCCCGCTGTAGCGGTATGAGCTCAAATTTGTCAAGTTATTGGGCTCCGTGCTGAAAGGCTTCTTGATGTTTGGCCTCTTCAGAAGGTACGAATGGTGATTGCGGATGATCAACCAATTCAGATGTGACGATGTAGTA…	424	0.252358
Trinity100224	KAF7094245.1	100	26	Triticum aestivum	hypothetical protein CFC21_09657	TATGCAATTACCAGGATTTTCCTTGCCTGAGAGTCAAAAACAACGAGGATTTTCCTTGCCAACTTCTGTTAAACATTTACTTTTATAAGTTAATAAGATGTCGGATGTTTTTATAATGTATACATAAGTCTCTATTAAATATACAATAATAGTAATAATATAAATATATATAATGTGGTTAGAAGGGAACACATAAATTGGACACAACATTACTATTCTTATATATAGATAAATAGAACAGAGATCCGTGTTTTATTAAAAAAAATACATAGGGCCGCCGATCTTTAAGAAAAAGAAAAACCTACGCTGGGAGGCCTATAGGCCAGTACATACATGATGGACTGGCTGTTGGAAGGTTTGTTCTCTGACAGAATCTCACCAGATAATAGATCAGTCTGG…	424	0.0613208
Trinity100227	XP_037469959.1	96.078	51	Triticum dicoccoides	exocyst complex component EXO70B1-like	GCGTAGGTGGCGTATACTTTCGCCCGGTCTTCCCACGCCACCACAGCGGCGACGAGACCACCGAACAAGAAGAAGAAGAAGAAGAAGCGAGGTTTCTTGCTGCTCCCTCCCACCGGACGATCGCGTCGCGTCGACCGTGGCGAGCACGGCCGCGTCGTCCTCGGTCTCGGAGGCGCCGCCCACGGACGTAGTGAAGAGGATGGCCGTCTCCAAGGACGCCGCCGATGACATGATGCGCGTGCTGTCCATCTACGACGCGCGCTTGCTCCCCATGTCCCCTCCGGCGGAGGGTGAAGCGGCCGGGGAGGCATACGGATGCGATGAGAGGGAGGCGGAGGAGCAGGAGCAGGAGGGGAGGCATACGGATGCGATGAGAGGGAGGCGGAGGAGCAGGAGCAG…	424	0.120283
Trinity100228	EMS67629.1	49.398	83	Triticum urartu	hypothetical protein TRIUR3_2675	CCGCCACCCCTTCATCTGTATCATCTCTCCAGAACTAAGCGCTGGCCCTCTTGGTTCTGCATCTAGGATGAGAGCACATACACCAAAAGCAGATCAGCCGGTAAAGTAAGAATCCACGAGGGCCTCGAATCCACCTCGTATTATTAACTGATGACGACGGAACTCGGGACGAGAGCGGCCGATCGGGGAACAATAGAGCCGGAAGGCCGCACGGTCGACGGCGTTCAATTCAATTTCAGATCTGAAACCACCGACGAGACGAACGCGGGCAGGTGACGGAACCAAGGAAGCGATCCGACCGATCGAGCGCGAGAAACTGACCTTGCTTCGGCCCTCCGGTCACCCGAAATCAAATCAGACGCTCGAGGGATTCCCCGGTCGATCGATCGATCGATCGCT…	424	0.195755
Trinity100238	XP_028109905.1	97.98	99	Camellia sinensis	arginine/serine-rich coiled-coil protein 2-like isoform X	CTGCAATCGAGAATCGGGTGTTTCCTCCAGACAAAGAACGAGTATTCGTGCCTCAGAGAGAGTCCCACTAAAACGGTTCGATTTTTCATGAATTGAATTCCAATTACGCAAAGGTTTTAGCAATTATGGAGCCATATGCACTGTCCCCATCCCCAGATAATGCTGATGCAAAGGCAGCATTTCGTAAGCTTTCAAATGATGCAGCTAGTAGGAAGTATAGGCGCCGGTCTCCAGTTAGCGGATCATCCTCATCTTATGGTAGTCCAAAACGTGAGTATAGCTCTAGTCCAATCCATTCAAGGGGAGATCTTGCAAGAGACTCTGATCCTCGGCGAAAGAAGGATGATGGGAAGGGCGTAGATAGGGATTCTGGTAGGAATCACCATGACCGAAGTGGTC…	424	0.233491
Trinity100240	XP_023899381.1	46.753	77	Quercus suber	cytochrome b-ccomplex subunit 7-like	CAGCCTCCTTCCAAACTTCAAGAACATGTGGCATCAAGTATGGCTTATCATCCTCTATTTTCGTCCACTGATCCTCAGGCAGGATGGTTTTGTTCAAGGAAAGCAATGCAGCTCGGTTTTGACGGAAGATTCTCTGGTTGATAGTCTCTTCCGGAAGTCGCTTCAAAGCCTCTACCACTGCATCATCGAGCTCACTCAGTAAATCATCTGATACAAGACCTAACTTGTTGAAACCATTTGCCTTGTATAGGAACCTATCCCATGAGGATGGCTCGGCGGGCTTTGCCGCCTTGGCAGCGCTAAATAGGGCACGGACGATCCTCATACTGATTCCGAAAGTATCTGTACTGGAAAAGAACTACGTAGAAGATTGGCGTTCGGTGCGGAAAGATTTGCCTT…	424	0.181604
Trinity100247	VAI71969.1	79.31	58	Triticum turgidum subsp. durum	unnamed protein product	TTTGTGGGTTCTGTGTTTGCGTAATGATTTATGCATCGGCTTGAGCGGCGCATGGTTTCTGAAATTCCGCTTGCTGCAGCAATCGTCCACCTCAAAGCGTGGACTACGCAGCGAGCGCCTGGAGTGCAACGCAGCTGCCGGTGCTAGTCGACGGCGGCAATATGCAGTAGCAATCTACAGAGGGGTCATCCTACTGTTCTGCAGCACACACGCTGAAATTCGAAGAAACGGCACTGGCGTGCATCGTAGCGGATGCACTTGTAGAAATGTTGCTCTGCCTGGGAGCCAGGGCTTGCGACGTTGGTCTCGACCTCGTCCCCGCAGAGTGGGCATGGCATGAGAGGCATCAACCAATCCGCTGGGACGGGGAGAGAGGTTGAAGACGAAGCGGACATGGCG…	424	0.136792
Trinity100257	KAF7070189.1	94.898	98	Triticum aestivum	hypothetical protein CFC21_07573	ACGATGTCGTTGGTGCAGTCCTTGGAGACATGGCCAGGAAGGATGCAACGGAAGCACACGATGTCGTTGGTGCAGTCCTTGGAGACATGGCCAGGAAGGATGCAACGGAAGCACACGATGTCGTTGGTGCAGTCCTTCCTGAGATGTCCCTCCTCGAAACAGCGGAAGCAGAGGCCGACCATCTCCGGGGAGATCTCGTGGCGCTCCCTGGCCGCCGCAGAGCCCGCCTGCTCTTCCTGGCGCCGGTGCTGACGCCACAGTTCCTTCTTGGAAGGGGGAGGAGCCCTCCAAGCCTCCGCGGGGGCCGCCGCAGGGGGGGAGGCAGCAACGCCGGCCCCTGTGCCTCGGACGCCTCCGAACACGACGACAGTCACAGGCCCGAAACCACCGGCCGCTCGC…	424	0.231132
Trinity100259	EMS53853.1	100	141	Triticum urartu	Putative disease resistance protein RGA	CTCTCTAGAAATTTTGGTCTTACAGAAAATGGATAACCTGACAACATTATGTAATAACATTGATGTGGAAGCTGGAGGATGCATTACCCCTCTGCAAATTTTCCCAAGGTTGAAGAAGATGAGGTTGATTGAATTACAAAGCCTGGAGAAATGGGCAGAAAATAGTGTAGGAGAGCCTCAGATGTTTAACTGTTTGGAAGAACTTGAAATGTCCGACTGCCCAAGATGCGAGAGTATACCTGTCGTATGGTCATCGGTCTCTCTGGAGATTTTGTGCTTGGAGAAGATGGATAACCTGAAAACATTATGTAATAACCTTGATGTCAAAGCCAGAGGATGCATTACCCCTATGCAAATTTTCCCTAGGTTGAAGAAGATGAGATTAATCGAGTTAGGAAG…	424	0.332547
Trinity100278	XP_028126213.1	99.057	106	Camellia sinensis	60S ribosomal protein L27a-	ATCACCGCATCCTCTTCGACAAGTACCATCCTGGTTACTTTGGCAAGGTCGGCATGAGGTACTTCCACAGGCTCCGCAACAAGTTCCATTGCCCCATCGTCAACATCGACAAGCTCTGGTCTCTCGTTCCTCAGGAAATCAAAGACAAAGCCACTCCCGAAAACGTTCCTTTGATCGATGTTACGCAGTTCGGGTACTTCAAGGTGTTAGGTAAGGGCGTGCTGCCTCAGACTCAGCCTCTGGTGGTCAAGGCCAAGATCGTGTCCAAGACTGCTGAGAAGAAGATTAAGGAGGCTGGTGGGGCTGTTGTTCTCACCGCTTAGGTTTGGTTTGGTTTTATTGCATCTTTAACATAGTTGATTTGTCGATTAGGGTTTTATGAATTTTTTTTGGATTTTT…	424	0.25
Trinity100282	XP_028077792.1	99.291	141	Camellia sinensis	peroxisomal acyl-coenzyme A oxidase 1-like	TCTTCCAGGCATAACTGTCGGTGATATTGGAATGAAATTTGGAAATGGAGCATACAACACCATGGACAATGGGGTCTTAAGATTCGATCATGTGCGTATCCCAAGAGATCAGATGTTGATGAGGGTTTCACAGGTTACGCGGGAAGGGAAATATATGCAGTCCGATGTTCCCAGGCAGCTAGTTTATGGTACTATGGTATATGTTCGACAAACAATTGTAGCCGATGCTTCCTGTGCTCTATCACGGGCAGTTTGTATTGCTACGAGGTATAGTGCTGTTCGTAGACAGTTTGGATCACAGAATGGAGGACCCGAATCCCAGGTGATTGATTACAAAACTCAGCAAAATAGGCTCTTTCCTTTGCTGGCTTCGGCTTATGCCTTCAGATTTGTTGGTGA…	424	0.332547
Trinity100287	XP_009351155.1	33.333	126	Pyrus x bretschneideri	PREDICTED: cytochrome P456B6-like	AACCGTCAATGTTTTTTGGCAATTTTGTGGATATTCTCCTTAAAAGACGGGCCGTAGCCACAATTGTGAAAGATTTGTACAACGAGTACAAAAGTGAACCGGTCTTTGGTATATACGAAGGAACATCACCGATTCTTGTTATTAACGACCTAGACTTGATCAAGGATGTTCTCATCAGGGACTTCTCTTTATTCGTCGACAGAGGGTTCAAAGTACTTGAAAAGATAGAGCCATTGTCGCAGCATCTCTTCCTTTTGGAAGCGAGAAGGTGGCGGCCACTGAGAACGAAGTTATCACCAATATTCACCTCCGGCAAGCTGAAAGAGATGTTCCCACTTATAGCAGAGTGCGCGGGAAATTTAGAAAAATATTTAGATAAGGTAGTAGAAAAGGGCGTGC…	424	0.29717
Trinity100293	KAF5937780.1	96.296	108	Camellia sinensis	hypothetical protein HYC85_02528	ATCATCCAAAGCAAAGCAAAGTAATCCTTCTAAGAAAGTGTTTTACGAAAACACTTATTTAAAAAACAGTCACAGCAGCAACATTTCTCATTGCTATCATGATGAGCATGAGAGGAACAGAGCTGCTTTTGATTGTTTCGTTCTTGGTGCTTGGTGTTCTTGTTACGACGACGTTTGGCGCCAATTTCACGTACGATAACCGAGCTCTGGTGATCGACGGCGACCGCAGAGTCTTGATCTCCGGCTCAATTCACTATCCTCGCAGCACTCCCGACATGTGGCCAGACCTCATTCAGAAATCGAAAGACGGTGGATTAGATGTAATCGAGACCTACGTTTTCTGGAACTTGCATGAACCAGTTCGAAACCAGTATGATTTTGAAGGAGGAAAAGATTTAG…	424	0.254717
Trinity100315	XP_023925418.1	60	60	Quercus suber	LOW QUALITY PROTEIN: chitin synthase 6-like	GCCCCAGATGAAAGAAACTAGTACGATTTAATTTGGTACATTCCCATAGGATGTCCTATGTTCAGATTCGCAGTTGCGCATGTTGTCATAAAATTCCATCCAAAGCGCAAATAATACCACGTAAAACACCGGAATTCACAATTCCACAACCTAAATCAATCTAGATGCTAGTAAGCTCTTTGAAATGAATTAATATCACATATTGGCCAATTCCGTGTCTATGGTACGGTCTAAGAACGCACGCTTTTCCCCCGCAAATTCGGTTTGTAGACGCTGCTCAACCAGAGCGTGAACTTGTTTCTTCGTTACATTATCAAGGTCAACCTCCCGAAGACAGCTCTGTACGGCCTCAATTATTGTCAAGTCGTCCGGACCATGGTCGCCTCTCATAAAATCAAA…	424	0.141509
Trinity100324	XP_037410067.1	41.176	51	Triticum dicoccoides	uncharacterized protein LOC11927277	TGTGATTGTATGAGATAAGTTGGTCACGATCAACCAATGGAATAGTAGGGTTGTATCCACGATGTTCACATATCACCAGTGAGGGCCCTTTGAAACTAAATATTCAATGGAGCTGAAGCAAGAAAAACTTCTTTCGGTCGTACCATATTATATAAGTTTAGATATTGGAGACTAAACGACTTATCTCCTAGAAGGTATATTTTGAAGATATTGTGTTGAGGCATGTTTGTTTTGAATAAACTCCTGCCAAACTAATCCATTATTAATCATATTAAAAAATAACTTAATGAGCAAGCACATGTTCTTACTTTCAAGATACTCATTCCCGAGACCAAAATATCCTTCATTCAGCACAGAACATCTGACTTAGCTAATCGTTATTTCTGCACCTCGCTCTGC…	424	0.120283
Trinity100342	XP_034201715.1	53.247	77	Prunus dulcis	cytochrome c oxidase subunit 6b-isoform X	TTTTTTTTCAAGGAACATGTTGTGTATTACTTACATGACCCAATGGGAAAATCTACACAGTTGTTGGGTTGAATTACAGTTTACCTATGAATGTTTGGCTATTATCAACCTTAAATCTTTTTGGGGAAGGAGCCTTCTTCAAGTTGAGTGTTCCACTTATCTATCCAGGAGTTGGGACAGACTGACTTATACACCTTCTGAAAGTACTGGCATGGTGTATAATCTTCACCTTTTATCTTCTGGCAGCGATGGAAATCAACAAAACTTTGCCAACAGTATCTAGTTTGATTCTGATTAGGGAATCGGGGATCCACAGGGGCTGTAACAAGTTCTTCGGAGGACATGATAGCTGACATTAAATTGGTTTTTTGATGATCTGAATCACGTCCACCGCCAAAT…	424	0.181604
Trinity100358	KAF5951387.1	95.833	120	Camellia sinensis	hypothetical protein HYC85_00933	ATTCTTGGTACTATTAACCCTCTTCTGCAACCAATTCGAGTAGTCTCCGAGTCTTGAAGCAGGGTGAAGAGGCATCAGCCTTGGCTTCAACTGAAGGTGCAAATGTGCTGGATAGGACTAATGATAAATCTATTCCAGAGTCCAATGCCCTGCCAGATTTGTTTGAAGAAAACTTCAAAGAACTAAAGAAATGGGTGGATGTGAAATCCTCCAAGTATGCCACTCTATTAGTGATACGTGAGCGACGTTGTGGAAGGCTTGGAACTGCGCTTAAGGCATTAAATGACATGATTCAAGCGGATGGTGAGGCTCCGAAGAAGAAGCTATATGAATTGAAGCTGTCGTTGCTTGATCAGATTGGATGGGGTCATTTGGTGTCATATGAGCGGCAATGGATGC…	424	0.283019
Trinity100370	QJI08129.1	99.145	117	Camellia sinensis	monodehydroascorbate reductase	GAAGTGATAGTTGAAAGTTTCTCCAGCAGCACTAACGAGAGTCTTTGAAGCAAGATCTGCTTTCACTATTTCTGTGTTGAGGATCAATGCAATTCCTTTCTCTGCATACCACTCAGGAAGCAGCCTCTCTCCCCCGCTTCCAACACAGACATGAAACCCTGGAAGTCTTGCAGGTGACTCAGGAAACAGGTATGCCTTGCTGAGTGCTGGACGTTCATAAGGAGCAACCCCCTCTTTGGAAATAATTGCAAGCTCGCCTGGCTTAACTCCTTGTTTGGCAAATTCCCTAGCCGCATAACCAGCAGAGACGCCACCGCCGAGAATCACGTACTTGAAAGTCTTCTCCGCCATTAGATTGATTGATTATCTGAAGAATCGAATCGATTCGATCGATTGAGA…	424	0.275943
Trinity100371	KAF7846416.1	62.411	141	Corymbia citriodora subsp. variegata	hypothetical protein BT93_L440	GTGGGAAATGATGATGACTGCTCCGCCCCATTCCTTAATGGCAACGGCGAGACCTCCAAGAGAGTCGCGATCCAAGTAATTGGTCGGCTCGTCGAGAACGAGAACTTGAGGGTTGGCAATCAATGCTGCGCACAAGCACACCTTGACCTTTTGACCGCCGGACAGACCAGACATTTCGTGGTGCTCGGCAATTTCTCCGTTGAGACTCATGGCCTCCAAGTGCTTGCGAATCACTTTCGAGTTGAGCTCCAAGTTACCTGATCCCTCCCTCGAGTTCTCAAAGTCATCGAAAGACTGCACCATCTTGAAGAAGCCGAGTTCAAGCAGCCTCTCGCGCGGGATCCAGGCGTTGAACTTGTGCTGAAGTCCCTGGAACTTGATCTCGTACTGGAAACTCTT…	424	0.332547
Trinity100376	XP_028088548.1	98.571	140	Camellia sinensis	protein WVD2-like	TTCAGCTTTATTTGGCTGGCCTTTTTTCAATGGTTTCAGTTTTTCCTTCTCCATAAGGCCTTCAGGCTGTGTTTCATTCACGGTGAATGACGCTGCATCAGACTTTCCAGATTGCTTGGGTATGCGAGCATTGATTAGAGCAGGTCTTGGTTTAGAGTTGCTGTCAATAACCTCTCTATCATTAAATGATCTACCCATTGTTCTAAGAGCAAAAGGTTGTTTTGGGCATGAATTTGAAGCCAAGGAACCATTTGAATGGGCAGAAGTTGTCTCCATATCTTTTCCGTCTTTGCTCTTTTTCACCCACGCTGCCCCAGCATGTTTGGGGCTGGAAAGCTTTTCATTTTTGGCCTTACCTTGACCCTTTTGTGGTTTAAGACCCTTTGAATGGTCTGTTTC…	424	0.330189
Trinity100384	VAI69827.1	97.222	144	Triticum turgidum subsp. durum	unnamed protein product	TGGGGCTTGGAAGCCTTACAGAGCTCATGGATGAACACTGTATAAGCTTTAATTGTGGGCTTTTGACCGTTCTCGCTCATTTTTTTTAGAATATCCCATGCTTCAGAAATATGTCCACTGCGAATATGCCCGGCTATCAATGCTGTGATTGTTACAATATCTGGTTGAACACCAACTTCCTGCATCTCCTCATACAGTTCACAGGCTTCTTTATACTGATCAGATGTGAAGAGCTGAGTGTAAGATGAGGCCAATGGAATACAACCATACTCCCTCATTCCCTGCAGCAACTGAAGTGCCTTTGTACATTCTCCTTTCCTGAGGTAGCCATCGATGAGAAAACCAAATGCCATGCTGCTAATAGATGATCTGTTCTTCATATGCTCCGTTAGCTGAAGA…	424	0.339623
Trinity100389	CAA7024753.1	81.25	32	Microthlaspi erraticum	unnamed protein product	TCTTGCCAGTAACTATATGCTAGTCTAAAAGATTAAGCCATGCAAGCAAAGTATAAACAAATAAAATTGTAACACCGCGAAAGGCTCATTAAAAAATTTATAATTTAAATAATGACCAAAACAAATAACTGTGGTAATTCTACAGATAAAAATTTATTATATAAATAAATAATCTATCATACTAATTTTGAAGGTAGTGACTTCAAAAGGTATTAACAGATACGGGGAATTAGGGTTTGATTCCGGAGATGGAGCCTGAGAAATACCTACAACTTCTAAGGAAGGCAGCAGGCGCGCAAATTACCCAATTATATAAATAGAGGTAGTGACAAGATATATATTTATATATATATAAAGTATAACTAAACAAAATACTTTAAAATAGAGGAAAAGTCTGGT…	424	0.0754717
Trinity100391	XP_023918987.1	85.437	103	Quercus suber	histone H2A	CCACTCTCTCACTCTCTCACCCCACTCTCACCCCTCCCCCTTTACCACTCACTACACCATGTCGTCTGGAGGAAAATCTGGAGGAAAGGCCGGAGCTGCCGGAGACGCCAAGTCGCAATCCCGTTCGGCCAAGGCTGGTCTCCAATTCCCCGTCGGTCGTATCCACCGTCTCCTCCGTCGCGGCAACTACGCCCAACGTATCGGAGCGGGAGCTCCCGTCTACCTCTCTGCCGTCCTCGAGTACCTCTCTGCCGAAGTCCTCGAGCTCGCTGGTAACGCCGCTCGTGACAACAAGAAGTCGCGTATCATCCCGCGTCACTTGCAACTCGCGATCCGCAACGACGAGGAGCTGAACCGTCTCCTCGGCGGCGTTGTCATCTCGCAAGGTGGCGTGTTGCC…	424	0.242925
Trinity100395	XP_019172766.1	33.088	136	Ipomoea nil	PREDICTED: cytochrome P45CYP736A12-like	GAAACGAATTGCTGCGGGAAATCCTTGAAAACCGTAAGGAGAACTACAGCAGAAACTCCATCACTAACTTGTTGGACATAATGATCCAAGCCAAGACGAACGCAGAAAGTAACACTGGTGGCCCAGACCACAATTTAAAGCTGCTTTCAGACAGACACATGCTCGCCACTGTTGCGGACATCTTTGGGGCCGGTGTGGAGACTTCTGCCTCTGTGGTAAAGTGGATCGTGGCCTTCCTGCTACACTATCCTCTGCTGAGGAAGAAGATCCAGGATGCTATCGACCAGAATATTGGTTTCAATCGTGCCCCATCTATCAGCGACCGGAACCAACTTGTCCTCCTGGAGGCCACCATCCGAGAGGTGCTTCGATTCCGGCCTGTGTCCCCTACGCTCATCC…	424	0.320755
Trinity100412	RXH94734.1	68.644	118	Malus domestica	hypothetical protein DVH24_02441	TGTGTTTATAGTAAATTTATTAACGAGACAAATTACTTCCTGGGCTGCTGTCCTCCCGGTCGTGGACCTCGTGCAAAGTTGCGCTGAGGTGGGTTCCTGTTACGCCTTTCAGCCTTAGATCTGTTACGCACAACCTTGGAGTGAATGGCGCATGACACACAGTAATGAAGTTTCGCGTATAACTTGGGGAGCTGGTACATACTGTAGACTGAAGCTTCAGTGATGTCCCTGACAGCAGCAGCCTCAACAATGTTACGAATCACGAACTTCTTGATCGCCTTGTCCTTAGGGACGCAACGAGCGCAGTTGGTGCAACGGACAGGGTTCACATGGCCCCGTCCGTGCTTGGAACGTCCACCATTGCGACGCTTCGTAGTCATTTTGTCACGTTTCCACCAA…	424	0.278302
Trinity100416	XP_037433367.1	54.321	81	Triticum dicoccoides	uncharacterized protein LOC11930052	CAATTCTAGCATGGATAATAAACGATTATCATGAACAAGGAAATATAATAATAACCAATTTATTATTGCCTCTAGGGCATATTTCCAACAGTTTTATCTTAGAAGCCACAAACTAGGGGGCATGGCAATGTTAACATTATGAAAAAAAGCTGCTAAATACAAACGAAAACAAAATTTGGAGGTTCCTCAGACTTACAAAGGTAACTCATTTGCTTTACTTGATCCTGCTATTCTTACTCAACATACTGATAAGATTAGTCTGAAATTTGGTGATGATGCATACTCTCAATCTGAGATCATTAATGATTTGATTGTTGATGAGAATGAAAAATGCTTGCATTTTGCCAATAATAATCCTGAAATTGTTTTACCACCCAATTTAGATATTGAGTTGTTTAA…	424	0.191038
Trinity100436	KAB8349774.1	46.207	145	Carpinus fangiana	hypothetical protein FH972_02378	TCGGTCTCGGAACAGGTTCCAGGTGTCCTTTGCAGCATTGATGTAGCTCTTGCCATACAGGGCGATCTCGATGTAGGCATACCGGTTGAAGTATTCGACGAGACTCGTGATGCAGCCGATGCAGCACTGCGCGACGCACGCAATCGCGGCGCCGACCATGTTGCCCTCCGAGTTCTCGTAGCTGCGCAGGATCTGGAAGAACGCGCGCAAGACGTCGAGCAACGCGACGATGAGACTGCCGAACGCGATCGATCCGAACGAGTACGTCGAAGCGCGCTTGAACGCGCCCCATGCGACTTTCGTCGCCCCAGGGCCCGAGTAGTAATACGTTCCAAATATTCCCGCCTCGACCGTCAAAAACAGGTTGATGATGAACTGCGTCGTGTAGTAATACGAGAA…	424	0.341981
Trinity100437	XP_023889348.1	66.667	42	Quercus suber	uncharacterized protein LOC11200141	CCCCACTTTTGTTAGATTCCATCCCTAGCATTTAAGAGCCCAGCGTATTTGTTTTTGGATCAAGCTTACTCTCTCGCAATTGCTCCTTGTGACAAAACTTGCAAGATCAGCTCAGGGCTGGAGTTGATTCTAGTAAGTCGGCTGTATGACTCCACTTATTTATCATAACTCTCTATAACCCTTACTTTAATCATTCCATTATCTACGTCAAGTTTTTTGTAATATTTAGTCAGCTAGGAAACCCTCCTCGTGCCATTTTTCTTGCCCGTTGATCTCTTCGATTATGGTTCGCCCTCGAGCCTTTGTCAACTTCTTTCCCTCTCCTAGCTCTTTCAGTTCTCTTTTCGCCGGGTGCACCAGAAACGTCACTTCTATTTCTACTTCCACGCTCCTGAGCCT…	424	0.0990566
Trinity10046	XP_023908574.1	82.985	335	Quercus suber	vacuolar protein sorting-associated protein 74-like	GCTTTCTTCCCTCTATCTACCCTGAATCGTCGATGAAGCCTACTCTCACGGGATGCATCGCCAGCTGGAGGTTGAGCCTCTTTTTCCCAAGTTTCCTTCGCCCCGTTTCCCCTCTATTCTGATCATCATGGTAGTGTGATATGTATATGTAAATTTGTGTTTTCGTTCGTATGAAAGCGTGTAATTGTTGTTTTCTGAGTATTTATTTTTGTGAGAGTTAGAGATGGAGGTATACATACATGTTTGCAATAAATCAATCGAGCGGCAACCCAGCCGCAAAAATAAACCCGCGCGTTAAATAAGAAACACCGAAAATTTTTCGTACAACGCCATGTGAAAAATTATACGCACAATTGTGATATGATGTGGTGGACAAGTGCAGGTGTTAGGGTGTGGGTA…	1756	0.190774
Trinity100463	VAH70549.1	98.889	90	Triticum turgidum subsp. durum	unnamed protein product	TGCATAATGGAAAAGGCCTCGGGCCATTATAGAGAATATGCATCCATTATTATTATTATTATTATGATTTATGCTAGTATTGATTAAGAGCACAATTTTCTATACATTTACTTCACCTGGGCTACTTATGCAACACCCACATAGATATCCTAAATCGTCATTCGGGCTGCAATAGGAATCCTTACCGCCTTATGGTCCTTCCGCCAAGTAATACTGCCAAAGGTGTAGTCCCCTTGTAGCTTCCACATAGGCGACAACTTCACCTTAAATGAATGAACTATGTTTGTGGAATTGAACACGAGCACTAGCGGCTCAACCTCCATCCGGACTCCAGACGGGCTATGGACTTCTGCGTGGTACACAGAGTCGACCTCACCAACGTTCTTCACTGTCCTCCAC…	424	0.212264
Trinity100467	KAB8339052.1	31.944	144	Carpinus fangiana	hypothetical protein FH972_02198	TTGGTGTCAAATCCAGTGTCTCGGCGAATTTTGGAAAGCCTATTTTCAATATCAATGGAAGAAGATTTTTTGTTGCAGAAAATTATAACGACAAAGCGGGTCCTATATCCAGATTGACTTATATTTTTTTTTAAATTAATTATATCCGTCTTAAGTTGATTGTCGTGTACTGTCGATAGATTCGGATCATTTGAGAAAGCATAGAATCGTACGAGGACACTTGGTACGGAATCTTGATGCTTTTCAATCCATTTTGAATTTATTAGGCCATCAGGAAATAATTCGGAGTCGGGACAAAGAGGAGATAAAATAGAGTGTATATTTTGATTGTATTTTTGATTCAGCACTTTTGTAGACCCTTTTCGTGTCGTTGTAAGGTTAGGTAACGTATACTCCTGT…	424	0.339623
Trinity100468	KAF7106800.1	86.957	69	Triticum aestivum	hypothetical protein CFC21_10751	CTCTGCTTGCCAAGTTGCCTCCCACAGCTGCCACAGCACGACTCCAACACAAGATTGGGTGGGATTGGCAGCAACCTCGATGAGTACGTTGAGAGGTTGAAAATGCAGGCTTCAACACAAGAGCTCAATTTCAATTTTGGGGGGAAGCTTGGTGTGGAACACGCCTCATATTTGGTGGAAAGAGCCGATCCGATGATGGGAAGCTTGGTGTGGAACACGCCTCATATTTGGTGGAAAGAGCCGATCCGATGATGGGAAGTGCTGAAGTGAAGTGTGAATTGAAGAAAATGGGCACGCAACTAAAGCAGCTGATCGATTTGAAGCAGCAAGCAAATATGATGGCTGGAGCATTTGATTGATGTGTCATTGCTATGGGTTTCTTTTACTTGATGTTCATCA…	424	0.162736
Trinity100481	VAI60429.1	97.26	73	Triticum turgidum subsp. durum	unnamed protein product	TCCCGGAGAGCGGAAGTGCTACACACTTTGTATGTTCTGCTAACCAGAGAGAGTCTTACTTCGGTGGCCAAGGTGAGAAAGATGACACGCAGATTGGTGGCTCTCTCGCGTCTAACATGGAGCGGTGACTGTCAGATAATGGTGCTAGGCCCTGAACTTCAGAATGATTGGAGCTTCCAGAAAGCATCCGATCTTACTGTCGACGACCCGTTTCACTGGTGAACTGGAGGTTGGTTATATATTTGCATGATCCAAAGCTTTTTTGGTGGTTAATCATGTACTGTTCTACATGCAAGGACACTGTTTAGTGTGTAGGCAAGTATGTCTGTTCTTGTTTCATTCAGAATGCACTGTTATGTACCATCTTATCTACTGCCCCATATTTGTTCCTAATGTAAA…	424	0.17217
Trinity100491	AUT30537.1	100	117	Camellia fraterna	chalcone isomerase	CTTCCTTCTCAGCGCCATCCTCTCTTCATTGTCCCCAGCAATCACACCCCAAAACCTTCTACCTCTCTCAAAATGGGATCAGAAATGGTGATGGTGGATGAAATTCCATTTCCCCCTCAGGTCACAACCACCAAGCCTCTCTCTCTTCTGGGTCATGGAATTACGGACATTGAGATTCACTTTCTCCAAATTAAGTTCACAGCTATTGGAGTTTACTTGGACTCTGAAATTGTGGGACATTTGCAGCAATGGAAGGGCAAAACAGGAAAGGACCTAGCTGAAGATGATGACTTCTTTGAGGCCCTCATTTCTGCACCAGTTGAGAAGTTCTTGAGAGTTGTGGTGATCAAGGAGATCAAAGGTTCTCAGTATGGAGTGCAGCTAGAGAGCGCAGTGAGG…	424	0.275943
Trinity100497	KAG5220467.1	30.588	85	Salix suchowensis	hypercellular protein	TCGGGAGCGGCGCTTTCCTATCTTTGAAGACCCCTGGTCGCCTCAAAGAGAAGTAAAAATTAGAACGATTGGTATTTCTAGTCTCTTCAAGTCAAAAGAAACAAACTCTATTTCTACATCACAAAGCTCTCTTGACAACTTCTCGAATGTAATTCCTCCGAAGCCAAAAATAGTTTCATTGAATGTGATAAACAAGCAACCGGTCGTAATTGTCAAGCACACTACACTGACACAGTCTGCTATAATGGTTCTAGAAGGGGAACAACAAGTCTTTTCGATCACACTTCAAAACATTTCTGTGGATACACCCGTAAATTTACTATTATTTTCCTTCAAAGACTCAACCCAAGAACCTCTTCAAGCGATTTTGAACAACCGTAACTCCGAAGTCACTGAGCT…	424	0.200472
Trinity100507	XP_030514385.1	45.378	119	Rhodamnia argentea	LOW QUALITY PROTEIN: serine--tRNA ligase, cytoplasmic-like	GATATTCTTGAAAACCTGGAAAATTTATTGCCTAATAGCCTGAAATCGTTAACAGTTGCACAGATCAAAACTGTTCGTGGTTCCATCGACGATGCTATTCGAACAAATGATAAAGATTTAGTCTTAACCGAATTGGAAAGAAACCGTGCACTCAAAGAAATAGGAAACATATTGCATGAGTCTGTACCAATTAGCAATGACGAGGAAGAAAATAAAGTTGAGAGAACTTGTGGAGATTGTACACAGAAAAAGAAGTATTCTCATGTTGATTTAATATACATGATAGATGGTATAGATGGAGAACGTGGCACTAATGTCTCAGGGGGACGTGGTTATTTTTTAACAGGACCAGCAGTTTTTCTGCAGCATGCATTAATTCAATTAGCTCTCAGGCAGTTA…	424	0.28066
Trinity100518	XP_020181773.1	97.753	89	Aegilops tauschii subsp. strangulata	cytochrome P4571A	GCCTTGTCCTCGCAACGGCAACCTCCCACGCCGGTGCTCGCGGCAACGTCGACGATCTCCTCGAGGATCCGATCGATCCTCTCGAACGCCCTGCTCACCTTGGCGTCGGTCCCGTCCACGGCGGCCACCCACGCCAGCCACGGGACGTAGTCGCCGACGTGGAACGCCCCGAGCAGCGCGTTGGCCTCCTCCAGCAGCGCGTCCACCTTGGCACGCCACCCGGCTGCGCCCGAGGCGCGCACTCCGAGCATGATCCGCCCGTTCACGTCGGCGACTACTTCCCGTGGCTGGCGTGGGTGGCCGCCGTGGACGGGACCGACGCCAAGGTGAGCAGGGCGTTCGAGAGGATCGATCGGATCCTCGAGGAGATCGTCGACGTTGCCGCGAGCACCGGCGTGG…	424	0.209906
Trinity100530	XP_023916100.1	46	100	Quercus suber	ATP-dependent DNA helicase II subunit 1-like	CGAAACAATCAAATTCTTTGAAAAGCCAATTCTACGTATCATTGGTTTTAAGCCCATAAAAATGCTTCCATTCTGGGCATCAATAAGTAAATCTATATTTATCTACCCGACTGAGGAGGGGTATAGAGGCTCTACGCGCATTTTTTCGGCTCTATGGAAAAAAACTGTTAAGCAGCGAAATCATGGGGATCGCTTGGTATATCCCAAAAATCAACACCCCACCCTCTCTTGTAGCTATCATACCCTCTAAGGAGTTTCATAGCAGTTCAAAATCACAGATATTCTCAGCAGGTCTCTGGCTTTATACTCTACCATTTGCTGATGATATTCGGAGCATTCCAAACTTTTCGTCTACACCCAAAGCATCTGATTCTCTCATTGATAAAATGCGTCGTGTTG…	424	0.235849
Trinity100548	XP_030535248.1	42.5	120	Rhodamnia argentea	protein regulator of cytokinesis 1-like	GGCCTTTCATTGTTTTGTTGTTCGATAGTGTCAAGAAGGTTTACACCATTAATCAAAAAAGGGGTTGAATTTTCTTGCTGATAGACAAGTAGCCTATCCTTTAATTCTGCCTCAATCTTTGGCAAGGTCTTAGCAAGAACATTCCTTTCCCTTTCTTCACGAAGAAGTTGACCACCCCTGTTATTGAATAGACGGTTGGGGTCATTGGCCCGGGCTTCTAACTGCTGCATCTTTACCCAAAGCTCACTGCGTTGATCAGCTAATTGAAATATATCCCTGTTTTTTTCATAATAGGTCTTCAATTTGTTGACTTCAAGTTCATGTAATTCCAACACATCTTCATTAAAGTCAGTGTAATAGAATGATTGGAATTTATTTTTCTGCTGGTCAGAGAAGTAA…	424	0.283019
Trinity100561	KAG9438522.1	72.917	48	Aristolochia fimbriata	hypothetical protein H6P81_02153	GTTTCAGGTACTATTTCACTCCCCTTGCGGGGTACTTTTCACCTTTCCCTCACGGTACTGGTTCGCTATCGGTCACCGTTAGTGTTTAGCCTTGCGGGGTGGTCCCCGCGGATTCAATCCGGGTTTCACGTGTCCGGATTTACTCAGGTGCCAACGAGGGAGTCGCACGAATTTCGCCTACGGGCCTATAACCCTCTTCGGACAGACTTTCCAGACTGTTCGGCTACCCGCGCGTTTTGTAACTCCCCGGCCGCCCTGTGGGACGACCATGTTGGTCCTACTACCCCCAATACGCAACGCCCACAGGCTTTCACGTATTCGGTTTGGGCTGTTCCCCTTTCGCTCGCCGCTACTCAGGGAATCGAGACTTTCTTTCTGTTCCTCCGGGTACTCAGATGT…	424	0.113208
Trinity100578	VAH70533.1	97.222	36	Triticum turgidum subsp. durum	unnamed protein product	ACAGGGCTTACTACGGATATAAAACGGATACTCGTTCTGTGTTGATTGGCCTTCTTTTAATCGTGTCAGCATTCCAATACATAAACCAGTTGACATCATATAGTCAGGTATGGATATGGAACAGAAAGGCAAAAGTAAGGTTGTGGGATTTTAGTCTGCTGTTCTGACTGTGTTTATGAACCAAATGAAATGATCAACATAAACATTTTGTTATGTCGTTGAATGTCTGCGTACACATAAGATTATGTATTATTTTCTCCATTTATTATGTGATAGAAAGACGACTACATGTTTTAGCATAACAGCAATAGGTTGCATTGAAAGTGTGCTGCATTTGTTGCAGGCCATCGAAAGTGTGAAGCAAACTCCTGCCTACAGAAATAGGTTGAAAGCATTGGA…	423	0.0851064
Trinity100588	KAG6654589.1	96.429	28	Carya illinoinensis	hypothetical protein CIPAW_05G15640	AACGCTCTTATATTTCTTTATGGAGGGAGTATATTTCTTGAACAAGCCACACTCTGCTTTATTCAGAAAACCGGAAGCAAAACGACAGACCATCAGGATTCAGGAAGCAACAAACATCAACAACTTTTGAAGGAGACTACAAAAGCTTGGAACACGAGAAAAGGTACAGGTACTCTACAAAAGCAATGTTGAGCTTCAGGTTTGGTGCGATGCATCAACTAGCAGAAGCCAAAACCTTGTCATCCTCATTAGCACCCCCAGACTGCACAAGACATGTTGCAGATGAGCAAGCATTTATATATGCCTCACATATGTGATAGCTGACATACTACCAAAAGGTTCTTCGTCAGAGGTGAAATTCTTGGATTTATGAAAGACGAACAACTGCGAAAGCATTTG…	423	0.0661939
Trinity100593	NP_194401.1	100	70	Arabidopsis thaliana	ATPase, Vcomplex, subunit E	GACGATCCTCCATCATCCTCTTCCTCGAGGAACTTCAATTCCAATCTGATATCTCTCTCATTGGGATCAGACATGGCTTTTGTTGTAACATCCCTGATATTCGCTGTCGTAGGCATCATTGCTTCGATATGCACTAGAATCTGCTTCAACAAAGGCCCCTCCACCAATCTGTTACATCTTACATTGGTCATCACCGCAACTGTCTGCTGTTGGATGATGTGGGCAATTGTATACATTGCGCAGATGAACCCTCTCATTGTCCCTATCTTAAGCGAGGTGGAGTAGAAACCATTCTACTCAAACTAGGAAACCAATGCACAAATTTGAGTAAGAGCCCCGCTGCTCTTTCTGTATCTTCTTCAAACATATTTGTTTTCCCCTTTGTAATTCTTATCGTGG…	423	0.165485
Trinity100596	XP_028064602.1	100	118	Camellia sinensis	double-stranded RNA-binding protein 1-like	CAAGAGTATGCTCAGAAAGTTGGACTTTCTACACCTGTATATGAGACTATTAAGGAAGGACCTTCCCATGAGCCTTCCTTTAAGTCAACGGTAATAGTGAACGATGTTAGATATGATTCTCTGCCTGGATTTTTCAACCGTAAAGCTGCAGAACAGTCAGCGGCTGAGGTTGCTCTGCTGGGACTTGCTGACGCTGGGAAAATAAATGAATGCATTTCTCAGCCAGTGCATGCAACTGGCTTGTGCAAAAATTTACTTCAGGAATATGCACAGAAGATGAATTATGCAATTCCGTCGTACGAATGCCGGAAGGATGAAAGACAAGGCAGAGTGCCTCATTTTTCTTGCACGGTTGAGATTGGAGGAATCAAGTATATTGGAGCCGCAGCAAAAAAGAAA…	423	0.27896
Trinity100601	XP_020191195.1	99.286	140	Aegilops tauschii subsp. strangulata	alcohol acyltransferase	TTGGCTCCACCGCCCGCGCCGACGCGGCACTCCTCCAGGAGGTCCACCATGGAGCGCACGTAGTCGTCGTCCACGCGCTCCTTGGCCACCTGCACGAGCCGGATCACCGTCGCCGGCGCAGCCACCGCCGCCACCTGCCCCGCCGTAGACTCCGCGCACCCGAGCACGAAACCATTGCCGTAGTATCCCTCGGGGAGCTCCGGCTTTAGGCGCCGCCGGGCGTTCACCGAGAAGAGGAGCTTCACGCGGAGCGCCGCCGGCGGGTCCAGCGCGCGCACCCACGCGCGCCACACCGTGGCCGCCAGCGCCTCGAAGGAGGTGCAGCGCTTGAGCGCCTGCGCCGACAGCAGCAACTGCTTCTTGAGGTGCCCCAGGTGCGCCCCCGTGAAGGTGAGAGAC…	423	0.330969
Trinity100612	KAE8787192.1	92.308	26	Hordeum vulgare	putative gibberellin receptor GID1L	TATTTGGTACGCGGCGTACAACGCGCTGGACAATTCGAAGCGCAGACCAACTGCTCCGCTCCCTCTGCTCGTCCCGCCTCGAGCTCGCTGCTGCAGCCATTCCTTGCAGCTCGCCGCCGTCGGCCGCCGCCACTCATCTGTGTGCTCGTTCTCTGCTCGTCCCGGCACGGGGCGGAGCTGATGCTGCCCTTCTGCTCGCCGCCTCGAGCTTGCCGGCCGGGAGCCGCCGCCTCCCTGCAGCTCGCCGCCACGAGCTCGCCGGCCGAGAGCGCGTGCGGTGGACTGAGGCGAGTGGTGCGTGCGGAGCTTGCGGTTCCAATTGATTGCAAGCTAGCTTGCTCTAACGATTAAGGGAAGCAAGCTAGCTAGCTCGTGTTTGCGATTCCAACGATGATAGCA…	423	0.0614657
Trinity100621	KAF5956093.1	98.45	129	Camellia sinensis	hypothetical protein HYC85_00894	CAAATTTTTCTGTTTTTTCAAATTACTTTTTCTTATGAAAGTTGGGAAGGAGGCTTCATCTCATTCTTGATAGCAGCAACTAACTGATCATAAGCTTCTCCCCATGCATTTTTCATCTCCGGCGACCACATTTCCGGAACTGCTTCTTTTATTGTTTCCAGCAATGCATACTTTGTGACCTCAAAATGTTCATCAACAACACCATATTTCAAATGAGACGCACCCATATCTTTCAAACTAGACTCTCTGACGGTGACTTTGCCAGCCTTCCGAAGTTGAACTGCTGATTCACAGGTCATGACAAAGACAGTCATAGCATGGGGTTTGAGCTTTGGGTTCTGCTCCACAGGTACATCTGAATCTCTCAAGAATGTGAACAGCTTCTTTGCTGATGGTGCA…	423	0.304965
Trinity100630	BAH94112.1	43.82	89	Oryza sativa Japonica Group	Os08g015280	CTTGGATCAGCAACGAAGTAAGATAGTCGACAAGTTCTGGATCAACAAGACCCTGAGCATGTCTTGACCCCTAAATGGATTACTGCAAGCCTTACTCAAATGATAATAATAAAAGCTATGGAATGGATCCTTCTACCATTGCCAGTTCAGCTATACCAGGTGAGTATGGAATCATCCGACATCCTGGTGGCTCTTGTAAGTCTCAAATGGGAGATTAAGGGACAAGTTGATTGTTCACACAAGGTAGGTGTACTTTTAGGCCTCTGGTTTGTTCTAAACATGTAAGTTCGGGCTTAGCCTATACTCTTTTCACAGAGAGTTGCCGAGTTGTTTCTGTGCCAGGCTGTGATGCAAGGTTTTGCCATGTTGCTGAAAAGATATCAATGTCGAAGTAGGCAG…	423	0.210402
Trinity100645	BAJ90168.1	82.609	69	Hordeum vulgare subsp. vulgare	predicted protein, partial	CGCCCATTGTTTCACTCTCAGGCTCAGCTCGCTAGGAACCGAGGTTGACCACTCCTCCAAATCCGGAAGGGGACCCGTCAACGCGACGTAGTTTACGCTCTCCTTCTCCGAAAGCCTCTTCCAGTTTAGTTGCCCTGGAAATGCAGAGCATAGAGCCTTGATTGTGGCTTTTCTTGTACTGCTTGATCCTTGATCATTGGTAAGGGCACTGTGATCTGTTTAGTTATGTTACCATAAGTGTATCAGTATTGCGGCAACATGACTAAAGGGATATGACCTTTTCCCAAAATGCTGATGTGGGATATGTTTAACTCTAAAAATGAATAGCAAAATCATGTGGCATAGCTGGACATGAAATGCCAGTTGCTTAGAGCATCTCCACTAGGGCCCCCAGGACGC…	423	0.163121
Trinity10065	XP_023926160.1	72.374	514	Quercus suber	putative serine hydroxymethyltransferase, mitochondrial	GTATATTTATTAACGGTAGAGCTGTAGCGATGGGAAAATCACAGTAGAAATGTCTCTATCCAAAGCCATAACCAACTGCCTCAATATCAATTGTGCACGCCGAGCAATTTTAACGCTTGGACCCAAACGTGCGGCCTCTTCAATAGCCCCTAGTTCACAGCAAAAGTTACTCGCAGACAACTTGAAAGATGCTGATCCATCGATTTATGAGATTCTTCAAAATGAGAAACGAAGGCAGAAACACTACATCAACCTTATTCCCTCCGAGAATTTCACTTCGCAAGCTGTTTTAGATGCGCTGGGGAGTGTAATGCAAAATAAGTACTCGGAGGGTTACCCAGGTGCTCGCTACTACGGTGGAAATAAATTTATTGACCAGGCAGAGCTACTTTGCCAGAA…	1754	0.293044
Trinity100659	SPT17407.1	96	25	Triticum aestivum	unnamed protein product	CAAAAACACTAGGATACAGAATTGTTGCAGAAAGCACCACTCTTGCGTAATTGTTTTGCAAAAACCACTGGTCGGCGGATCGGGCTGAGTTAAGTGAGTTTATGATAGGTGGGGCCCGTTTTTCGCGTACGTGGCACTCCAGGCCGTCCCGACAGCCGTTAGACGGCGTTAGACGGCACCGTTCGGTCCTAGCAGGCAAAAGCGCGAACCGTTACTCCTTCTCCACTCTGCTCGCTCGCTCTCTTCTCGCTCTCGCTCTGTTCTTGGTCGCCGCACCCGTCGCCGCCGCGCCGCCGCCGCAGCGCCATGGTGTCGTGGAGTGATGGGTCGGATAGCAGCGAGCACAGCAGGCAATACATGAGCTCAGATTCCGACGACGCCACCATTAAGGTTCCTGCT…	423	0.0591017
Trinity100671	XP_041005847.1	40	65	Juglans microcarpa x Juglans regia	probable sulfate transporter 3	TTAAGATGAACAAACCAAACGATACGGCAGATGCGAATGAAGACAGTAAAACCGGAGTATACGTGAATCATGGTTTGACCGGCTCTGGAAATAGTTTGAATCTCGATCATTCGAACAGTTCTGAAATTCTACATAGTTCGTACGAAAGTCACCAAGAAACACAAGGTTCTTCGGATTTTATCTTGGTAGAAGAGTCTGACGACTACAGATTGGAACAGAAGGATAGTTTTGTACATTCCACGTTATATCAGTTGAAGCGACGTTGTAGATCGGCTTGTACGAGGAAAACCATTTATAAAAGGGTTCCAATTTTAAATTGGTTACCAAGGTATAGTTGTCACGATGGACTTGGTGATCTTGTTGCCGGCGTTACCGTGGGTCTTACTGTTATTCCACAGT…	423	0.153664
Trinity100677	VAH55437.1	93.59	78	Triticum turgidum subsp. durum	unnamed protein product	CAACATACCACTGAAACCATGCTGGGTATTGTTGGTTTCCGACCATATGTAGCAAAGTCTACAAGGATTACTGGTTTCAAGGATCGGTTTGTCACTCGATACAGAGCCAAATACCATCAAGATCCTGATGTTAGGGTGGCAAAACCGACCATGTTCCAGTATTGGGCATATGATGTGGTATGGGCATGCAATTGCATCTGCGACAGAGAAATCCAAGAGGTCCATATCCTTAAATCTAGGATCTACCACAGGTTATATGGGCAAGTTAGTAGATGATCTGCAACCCTCTCCTGCTGGCCCAGAACTCCTAGCTTCCATGATGGGTGGGGAGTTTTATGGATTGGCTGGGTGATTCAGGTTTGTTGATAGGCATTTGCCGGTTCCACCATATGAGATCGT…	423	0.184397
Trinity100682	KAF7098289.1	93.13	131	Triticum aestivum	hypothetical protein CFC21_10004	ACGCCGGGTGGGGGTCCGGGGGACACGGTTTCGGCCGCCCAGGTCGTGCCGTCGCCGAGCCGGACGATGGCAGAGAACTCCCGGTCCACCGTGCCCGCCGCGACGGTGAGCACCCACGGCGAGCCGTTGCGAAGGTACCCGGGGTCCGGCCCGTCGTTACCGGCCGAGGTTGACACGAAGACGCCGCGCTGCATCGCCGCGAATGCGCCAATTGCGACGGGATCTTCGTATAACTGCCGGCCGTTGAAGCCAAGCGAGAGGGAGAGCACGTCGACGCCGTCGGCGATGGCCTGGTCCATGGCGGCGAGTACATCGGAAGCGTACGCGTCGTCCTCCCACAGGGCCTTGTACACGGCCACCCTGGCGCGGGGCGCCATGCCGCGAGCGACGCCTCGCGCC…	423	0.309693
Trinity100698	XP_020157078.1	98.387	124	Aegilops tauschii subsp. strangulata	G-type lectin S-receptor-like serine/threonine-protein kinase SD2-	GATTGTGTAAGCTTATAAATAGGGATAAGAGCCAAGTGATTACTAGAATGAGATGGCTGAGGAAGAGCTCGGGGAGCTCCAAGGAACACCAATGAGGTTCACATTTCAACAATTAAATGTAGCAACCGAGCAATTCATACACAAGCTTGGAGAAGGAGGATTTGGACCTGTTTTCAAGGGACAGTTTGGTGAGGACATAATTGCAGTGAAGTGTCTGGATCAAATTGGTCAGGGAAATACAGAATTTCTGGCAGAAATTCAAACAATTGGTAGCATACATCATATCAATCTTGTGAGACTGATTGGTTTCTGTGCAGAGAAATCATACAAACTCTTGGTGTATGAGTATATGCCCAAAGGATCCTTGGACAGGTGGATTTATTCTCGAGGTGATAATAC…	423	0.293144
Trinity100704	CAP72297.1	71.233	73	Triticum aestivum	unnamed protein product	CGGGCTGGCGCTTGTGCCTCCCCGCCGCCCCACGCCGGCCGGCCACCGGAGCAGCGCCCCCGTACCAACGCGCCAACATGGAGGATGAGAGAGTTGACAGAGAGAGCCGAGGTTGCTTGAAGACCTGCGGCAGGGGTGGATCCAGCTGCGTGGCCCACGTCCCGGGCGAACGGGCGCTCCTGCTCCTCCTGACGGCAGGACATGCAAAGGGCGGCAGATCCGGGTGCTCCGGCATGGATCCGGCGACGGGGCGGACAGATCGAGGCAGAGGAGCACGAGGCCGACGGAGAGGTGGCCGGCCGGAGGCGGGCAGAGCTCCAAGGCGGCGGGGTTGTTCGGATCGACGCGGAGGAGCACGAAGCCAACAGAGAGGTGGCCGGCCCGTCGCCGGCGAGACAT…	423	0.172577
Trinity100711	XP_037449349.1	47.945	73	Triticum dicoccoides	protein diaphanous homolog 1-like	TGGTGCAGGTCTCCGGCGAGATGGGGATGACGTGGAAGGGGTCTGGACGCCGGCGGCGCTCGGGCATTGGGCGGCCATGGCCATCTCTCTGCAGAAAAATAGAAGACAGAGAGAGAGCTCTTAGAGAAGAGAAGCACGGGAAAGAGAAGAGAGATGGAGGAGGAAGAGAAGTCTGAAGATAAGGCGATGGTACATAGAAGAGCTAACGAGAAGAGAAAACTGGGGGCCTTCACCCGAGCGGCCACAGAATTCTTGGGCCATCGGCAGACGAGCAGCACCACCAGGCCGCCTCCGCCACAGGCCCAGCCAGCTCCTGCATGTGCTGGCCAGCCGCCAGATCTGGCGAGCAACCGAGCCGCAACTGCAAACCAGCACCGCAGCCCCCAGTAGTCACCAGCC…	423	0.172577
Trinity100725	XP_037407935.1	91.176	34	Triticum dicoccoides	probable LRR receptor-like serine/threonine-protein kinase At1g5614	CCTTTTCCACACTTAAGAACCTGAAATCCCTATGGGCATCAGATAAGGGGTTTACTGGGAAGATACCTGATCACATTGGAAGCTTATCAAATTTGCAGGATCTGTAAGATATCATATGAAGAATTTGTTGATGAAAATGATGAATTGAGCCAAGAAATGATTCACATCTGCCTTCAATGTTCATGATAGGACTGGAGTTACTGTTTTTCTAAAAAAAGTTTTAGACCATTGTACTTCTTTTATATCACATTTTAGAGCCCGTTTTCAAAATTAGTAAAATAATTGATTCTTTTCCCTGCTAATTAGATGTATCTGTCAATGCAGGAGATTCCATGGAAATAACTTTGACGGTCCCATTCCTGCAAGTTTTTCTAATCTTCTCAACTTGACCAATTTGCG…	423	0.0803783
Trinity100730	VAH65750.1	100	140	Triticum turgidum subsp. durum	unnamed protein product	CGTAGGTCCAAATGGTTGGTAGGCTCATCAAGGAGCAGCAATGTTGGCTGCATGAAGAGAGCACGGGCAAGCGAGATGCGCATCCTCCAGCCACCACTGAAGGACTTTGTGGACCTTGCCTGCATTGCCTGATCAAACCCCAGCCCCGCAAGGATTTTGGACGCACGCGCTCGTGCAGCATCAGAATCGCATAGATTTAGCTTCTCGTATACCTCGGCAAGCTTGTCGTTGTCATCGGGGTCGTTAGAGGCCTCAAGCTTTGCCTGCTCAGCCCGGAGCGCTGTGAGCTCCTCATTGGCTGCAACCACTGCCTCAGTTGCCGAGCGGTCATCACCAACAATCTCCTGCTCCACAAGCAGGACATCAATGTTCTTGGGCACAGGCACCTGCCGCCAGGAG…	423	0.330969
Trinity100734	XP_028080492.1	99.281	139	Camellia sinensis	probable plastidic glucose transporter isoform X	TTTAATCTTGCGGAAGAAGAGCTATCTCAATTTCTTGGAGTGATTTTCCTTTCGTTTCCATCACATTCCTCTTCACGAAAATCACTGCCATCAAGCAGAAGGTACCAAAAATAGTGTACAAGAGCTGCGGCCCAAGTTGCTCAAGCAAGCGCAAGAACAGCAAGCCCACAAAGAAATTAAACACCCAGTGTACAGACATACAAAATGCCATAGCTTTGGCCCTAATTCGGCTGGGGAAGATCTCTGATAGGAGGAGACCAGGAACTGGACCAGCTCCCAAAGCAAATGTGAAGACAAACAGCAGCATGCCACCAACAGAGAGGTACAAAGCTCCAGAAGCTGATACAGGAAGACCCGCAGCAGTGACTTGCAGGGCCATTGATATCACCATGCCAGAGA…	423	0.328605
Trinity100736	KAF7105710.1	82.278	79	Triticum aestivum	hypothetical protein CFC21_10648	ATTTGCTTCCATCTTTTGTCCAACAACCACACAGGGAACGCACACCTTGATATTATCCCCATTTGCTTCCATCCTCTCTCCATCCCATAGCAGCCTTGACGTGCTAGGGACCTGCGTGGGGGGCGGCGGAACAACCAGCAGTATAGTTGCTCTTTCACCAATTTGGGCAAGATCAATTCTGGGTGTTGTTAAGTTTCTTGTTCCTCTGGTCTGCAAGATCATGGCAGAGTTACTGCTTCTCCCTCTGGTGCGCGGTGTGGCCGGCAAGGCCACAGACACACTAGTCGAGGCGGTGACTCGCATGTGTGGCCTCGACGACGACCGCCGAACGTTGGAGCGCCATCTGCTAGCCGTCGAGTGCAAGCTGGCCAACGCTGAGGAGAGGAGCGAGACAAACAA…	423	0.186761
Trinity100737	EMS45791.1	81.538	65	Triticum urartu	hypothetical protein TRIUR3_3227	CTATTCTTAGAGTACAAGGCAAAGTTTTGTGGTTGGACGGATGGAGAGCTTGGCGCGGCGATGTGGCAGGCTGCTCTGCAGAGGCACGAATGGAGAGCTCAGTCAACGATGGCGGGACGACCAACTGATCTGCGGCAACGTGGAAGGAGAGCTCGGCGGTCGACGACGGCTCGACCAGCTGTTCTGCGACGTTTCGGAGGGAGAACTTATTGTACTGGTGTGCATATGCATAGGTGTTGTACTATCCTGGGCACTCAGTCCCCCAAGATCCCACAAGTTCGCGTAGAGCTCGGACATCGGTGGCGGCGTGGCAGGCTAATCTACCGCTTCCACATGAGGGGTCATGAGATTAGCACATCACATTCAAAAGTCGCCACTCTGTCATTAGGGCATTGCATT…	423	0.153664
Trinity100746	XP_020165492.1	87.943	141	Aegilops tauschii subsp. strangulata	uncharacterized mitochondrial protein AtMg00810-like	CAGACATGGAGCTCTAGTGCTTTTTATACCTAGTTCCTTTAAAATTGATTGCACCCATATGATCTCTGCTGTTGCATTAGCCAATGCTTTGTATTCTGCCTCTGTACTGGACCTTGAAACTGTGGCTTGCTTTCTTGCACTCCAAGATATCAAATTTGGTCCGAGGAATATCGCAAAACCACCAGTTGAGCGTCTATCATCTAAACACCCAGCCCAGTCTGAGTCAGAAAAGGCACTGACAAGTGCAGAGGATGACTTGCTGAAGTTTAGGCCAATGTTCAATGTGTTTTTCACATATCTTACTATATGTTTTGCAGCAGTCATGTGAACAGTGGTAGGTGCATGAAGAAACTGACATACTTTATTGACAGCAAAAGAAATATCTAGTCTAGTCAATGT…	423	0.333333
Trinity100766	VAI34259.1	92.035	113	Triticum turgidum subsp. durum	unnamed protein product	CCTTGATGGGCACAACAGTCGCCGCAGCAATCCACAGGTTGATATCATGACTTCTGGGATCTTTATGAAAACACAACAAGGTTTGTATTCAAATGCAGGGACAAGGTTCGCGTCCTTCTCCGCTCCAAGGCCGGAGCCAAGCTGGTCCGGGATCATCAAATCCGAGGACAGCAATCCATACTACACCAGCACTCACCAGATCAATTTCGCCGGCTCTTCGTCGTCCTACTCCAAGGAAGGCCGGCGCTTCCCCTTCCTGCACGAAGGAGATCAGATGAGCTTCAGCACGGGCGCGCCGGCCCTCGAGATCCCACCCGTGTGCCAGCCTCTCCTCAAAGCCGGCGGCGAATGGCCCGGCGGCGTCCTTGTCGGCGTCGGCGTCGAACGCCGCGGCGGTGG…	423	0.267139
Trinity100774	VAI27866.1	68.478	92	Triticum turgidum subsp. durum	unnamed protein product	CATCATCTATGCTTGCTTGGTACGTGAGAAAATTGCTCAAAGATATGAAGGACAAAGGATTTAGTCCCTCGAAAGGCACTCTTAGTTCTATATGCAGAGCATTTTCAAAACCAGGAATGACCTGGGAAGCTCGGCGTTTACTTAAAAAGCTTTATAAGGTTTAGGAGTGTCAAGCATTGATTTCTCATCTACCAAGCAAACATCGATGATGGTCTGATTGAGACTGTTCTTAGTATGACCGCGTCTCGCGGCACGCCGTCAAACGTGACAAGAAGCTACTGGCAGAGATGATCGCCGAGTCACGTGATGACCCTTTGAATGAGCGGAAGATCATGAATTATGTGAAAAGATCCCCCCAGGCTCCAGAGGCATGTGATGTTGGCATTTTGTTTCCTTTTA…	423	0.217494
Trinity10081	XP_023875479.1	43.137	459	Quercus suber	probable cytosolic iron-sulfur protein assembly protein	TGTAAAAGAATAATCAGCGCCATTCTTCCATGTAATTTTATCGTAAGACGAAGACAATTCAAGCTGCTAAAAACACGTCTCAGTTCGGAAATCACAAGTACAATCCCTTCTTTGTTTAGCCTGCCAAACATACACCCATGTCTCATTGTTAACTCAATCTGAACCCTCAAAGTGATGGCAGAAAACAACCTGTTTCAGCTGTCACCACTTGCCGAATTCCACCCGTCTTCACATTCCCGTTCCTGGGCCTCAGTACCAAATCCAGGACTCCAACCATTAATAGTTACAGCTTCTGCCGACAAAACAGCTCGCGTCTACTCGCTCGTAGATTTTACACTTCACTCTATCCTTGAGGGCGGCCACTCCCGATCCGTAAGGAGTGTCGCGTGGAAACCAGTT…	1753	0.261837
Trinity100814	KAF7020302.1	71.429	84	Triticum aestivum	hypothetical protein CFC21_03341	GGGGTATCAGCGTCAGCTTCGTCTGGCACCTCCGGCGAGCTGGCGCGGCGGCGGCGGCTAGGACGGGTCGCCCCGTCGCCGTCCTCGCTGCCGACGACTCGGGAGCGGCGGCGACTAGGACGGGTCACGCCGTCGCCGTCCTCGCTGCCGACGACTCGGGAGCGGCGGCAACTAGGACGGGTCGCCCCATCGCCGTCCTCGCTGCCGACGACTCGGGAGCGGCGGCAACTAGGACGGGTCGCCCCATCGCCGTCCTCGCTGCCGACGACTCGGGAGCGGCGGCGACTAGGACGGGTCACGCCGTCGCCGTCCTCGCTGCTGATGACTCGGGAGCGGCGGCGACTGGGACGGGTCGCCCCGTCGCCGTTCTCGCTGCCGTGGACTCGGGAGCGGCGGCGA…	423	0.198582
Trinity100816	KAF6983588.1	100	30	Triticum aestivum	hypothetical protein CFC21_00175	GTAATTGGAAACGGAAGTAACACGGCAGAAGTTCTCCACTGGGCTCAAGGGGATGAATTGGTTAACTACAGAGAGCTTCAACATGGTGGCAACCTGGGTGAGCTACCTTTTGTTGATCCTTGCTGCTTGCTGATATTGTGGTATCTCTAGCCTGATTTTAGTGCGCTAGCGACAATTAGCACTGCTAAACTTGAAACCAAAATGAAGCTATGAGTTACCATAAGTTGTGTAGAAAACGATGATTCATCTTCAAATCATGTCATGTTTATTCTTATTGTTCCAAGGAACATCCTGCTGTTGTTTTACCTCCTGAATTGTCAAGTATTAAAATGTAAAGGGCAGCCCCAGTGCATGTAGCTCCCGCTTGCGCAGGGTCTGGGGAAGGGTCCGACCACTTTG…	423	0.070922
Trinity100857	KAF7049083.1	99.029	103	Triticum aestivum	hypothetical protein CFC21_05769	ACGGCAGATCTTGGCGGTGGGCATGGTGATGCAGACGGGGGAGTCCCGAGGCCAAGAAGAAGTACGCCCGACTTCACCATGAACGGCTGGGCCGAAGAGCCGGCGAACTGGCTGAAGCCCAGCCGGCTAAGGGGCAACTTGGGCGGAGCGAACGGTCCGAAAGTGGCCGCTGGATCGCCTGCATCACTTGTCTGCGGCGCTTCTGAGACGGTGACCTTTGCATCGTCGTCGGCCGCTCTGGTCACCTTGGAGATGTCCTCAGCGCCCGTGTAACCAAACATGTGCTTGGCTCTCTCCAAGAAGGCGGGCGTGCCCATGAGCATGACGAGGCTGAGCAGGTCGTCCGTCTCCAGCTTGCAATCCGGAAAAGGCCGTGTAACCAAACATGTGCTTAGCTCT…	423	0.243499
Trinity100861	XP_037450698.1	64.583	48	Triticum dicoccoides	protein Rf1, mitochondrial-like	TGGCAACATGAGTTGGGTATTATCCCTCATACAGTGTGGTTTTCTTGTCAAGCTGCACATGTAGGTACGTGTCAACTAGCTTGTCTTCAATCATACTTAGAACGGCTCGCACAAAGATGGTGGTGGTCTCCCTGAACGCCTTCTCCTGGTTAGGAGTAATCGTTCTATGAGGAGTGCCACCAGAGACCCAGATACATTCATCGTCATGATCCACAAGAAATTTTTAGTCCACCAGCACTTAAAGTGAACATCCGTAAACGGGTTCGGTTTCATTGTAGTAGCAAAGCCTTGAATAGAAATTTCCTATAAACATTATATTTTTGGATTGTTGGGTATATATATTACCAATTTTGGTCTCAACTCTCCATATGCAATATAGCAACTGCGAATATTGCAACT…	423	0.113475
Trinity100874	XP_037433271.1	89.744	78	Triticum dicoccoides	uncharacterized protein LOC11930040	AGATATCTTTGCTATCCTTCCACGCACAAGCGCACACACACAAGCTTAGTTACATCTCTCACTCACTCACCAACATCTCATCACAAATCCGGCAAAAGCACTCTGAAAAAACACAAGAACAGAGAAAACACACCCCAAAATATAAAGTATGCATGCTCTGAACACCAAGCTCGTCACTCAGTCAGTCAGTCTCCTACGTTGAGCAGCACGTCCCACAGCGTCTCGTCGACCAGCTCCGACAGGATCTCCGCCTCCATCTCCTCGCCGAGCCCGTCGACGTCGTCGCGGAACACGCCGCTCCAGGTCCAGGGGAACACGCCCATGTTGCGTTCGATGAGCCCGTCCACCGAGTTGGCGTCGTCGTCGACGCTCGGCGGCTCCAGCCACGTCTGCACGGAT…	423	0.184397
Trinity100882	AWI62540.1	76.087	46	Persea americana var. drymifolia	metallothionein protein type	TCCAAGTTTAGTACACTCCCTCAACTTTCTTTTAATCACCATGTCGAGCTGCGGAAACTGTGATTGTGCTGACAAGACCCAGTGTGTGAAGAAGGGAAACAGCTATGGACTCGACATCATCGAGACCCAGAAGAGCTATGACACCGTTGTGATTGATGCTCCCGCAGCTGAGAATGACGGAAAGTGCAAGTGCGGTGCAGGCTGCACCTGCACTACCTGCACCTGTGGGCATTAAAAACTTAAGGACACGATATGATGTAAGATTATAACTAAAGTGAAGCTATACGATTCCACAAATAAAGTGGGGTTGTGGTGGAATAAGGCCATTGTGTGTTTTATTTTTGTTATTTCTGTGCTTGTAATGTGAAATGTGTCAAGTCAGTCGTCTACTTGTTTTCT…	423	0.108747
Trinity100896	THG03118.1	98.969	97	Camellia sinensis var. sinensis	hypothetical protein TEA_00129	CCTGTATGGAATTCTAGGGTTTGGTGCGTATCGATTGTGCTTATCTTCTACCCTCTGAATCAAACAGATATATATATATATATATATATATTTATATAGAGAGAGAGAAGAGAAGAATCACATTTGGGTTATGGACGGTTCGTTTCTGTCTCCACCAGCAAAGCGTTCAATCCATCGACTCACCGAAATGCTCGACCCAAACTCTCCCATCAACGGCGGCGCGTCTTTCAAGCGCTCCAAGTCTCTCCCTCCCCTCACCGTTCCCTCCGGCCACTTCCTCTTCCGCCTCCTCTGCCACTCCTCCCGAATCGGCGGCGTAATCGGCAAGTCCGGCTCAATCATCAAGCAACTCCAGGTCGACACCGGTGCCAAGATCCGAGTCGAGGAGTCGCCTCCTGG…	423	0.229314
Trinity100904	KAF5947262.1	74.468	47	Camellia sinensis	hypothetical protein HYC85_01321	ATCGCAGTTTCTTCCTGGGCCATTGCTAAGCTATGTCTGCGAATTGCCTCTGATGCAGGTGCAAGAAAGTTGCAAAAATGTTGTAAAGGGGTATCGTCGGCAACAAAAGAACTGATACTTTGAATATTTTGAGTTTTTGAAAATTACCGAAAGCCCACGGTTTACCCGTTTCCCACGGATCCAAATCCATTTTCCCCAATTTGAAAACTTTTCAAAACATCCGCCAAAAACTGCCAAATCAATGCCCGTGATAAATGCCCTGACGATTCACTTCTCATCTAACGCTTGACCTTCCTCCTCCCTTACAACTCTGCCACGTGTATGGCCTGGATACACTGGTTTCTGCCCTTGCCTTACTTCTTCAACGTCCAATCATCACGTGACGCGCCGCCTCTTGAG…	423	0.111111
Trinity100911	XP_037438262.1	100	23	Triticum dicoccoides	uncharacterized protein LOC11930600	GCGGCGAAGAAGCTGAAGAAGAGGCGGAGCAGCAAGAGGCGCGGGGACGGCGCCGAACCGGCGGCTCTCGCGCCGCCCTACGTCGCCGCCGACCGCTGCATGGCGCTGGTGTCGTGATGGCGCCGACGGGCGGAGAGGAAGAAGAGGAAGGAGCCGCCGGCGACGCGGCGGAGGTGGACAGGCGCGCGGAGGAGTTCATCTCGGCGTTCCGGCACCGCCTCAGGGTCGACTCCTTCTCGTCTCGCCGCGGGGAAGCCGGCGACGCGGCGGCGCGAGCCATCAGCGGCACTGCGCCGTGCTTTTGACCCGAGCCTGCATGCACCTCGCGCGCTCGCGGACCCTGTTTTGTTCAAATCGCAGTCAGTTTTTTTCGCTTTCTTGATCTGTAGCTACTACTGG…	423	0.0543735
Trinity100914	XP_037423985.1	89.13	46	Triticum dicoccoides	uncharacterized protein LOC11928847	TTCAAGTCCTGGAAACAGCCTCTTATAGAAATGTAGGGAAAGGCTGCGTACTATAGACCTAAAGTGGTCGGACCCTTCCCTAGACCCTGCGCAAGCGGGAGCTAGATGCACCAGGTTGCCCTTTTTTTTCATGTAAAGTCCACTGTGCATCTACGTGGTGGCCAAGAAAGCAATTCTGTAGCTTGTTCATGTATTGCACAAGTAACTTCTCAATAAACGGCAAATGCTACCATTTTGCCAAACTGGAACCCCCCTCTAGGAATTCTTCAATCAAAGAGGGTGCTCTTCATTTATATTTCAACTGAGTGCTATCCTCCATGAAATCTATCATAAGAAGAACAGATGCAGATCAACTTGGCAATAATTTTAGGACTGGACAAGTGTCAAAGTCTTGCACAG…	423	0.108747
Trinity100915	XP_037476634.1	81.818	44	Triticum dicoccoides	U-box domain-containing protein 4-like isoform X	CGTCGGTGGAGAGCAGCACGTGCTTGCGGTAGTCGCGGATGGAGACGGAGGGGAGGACAGAGACGGCGTCGGTGGATGCCCCACGGCTGCTCGATCTCCTCGCTCGTGGCCGAGCTCGAGTCGTCGACGGCGTCCGTGGACTCGCTCCGGCGAGCCGCCATGGATCCCCACCTGCTGGCCAAGCACAACCCGGACAAGCGGATTCGCATAGCGTCGTTCGGGGCACTGCGGCCGCTCATCGCACTGCTCAGAAGCGCCAGCCTGTCCACGTCGGCCAAGCAGGAGCCACAGCAGCAGTGCGGCGCCAATGCAGTTCTCGACATGCTTGCCGCAAAGAAGCTACTGCCGCCGAGGGGCATACTGCTACAGTCCATGCACGCGCTCCCGCTGCCGGTGGTG…	423	0.104019
Trinity100917	KAF5938736.1	95	140	Camellia sinensis	hypothetical protein HYC85_02299	CTTGGAGGTTTCAACATAACCTGAATAATTCCAGCATGGTCCCCCTTAGAGTGCTCTTGACCAGAAACAATCCAAGTGCCAGGCCAATGTGTTCCATCAGCCATCCAGGTAGCCTTGGCGATCTTTATGTTTTCCGGTGGTTCATCGTTGCCATTCTCTCTCTGATGCTTCATAGCCTTGATCTCCTCTCGAGCATTATATGCATCAGATCGACGCCGAATCGAATCAGGGAGGCCATTAATTCGAACCTTGAACTCATCATACTCACGCTTTACCCGTCTACGATCCTTGACAAAGTCTGCCTTCACCTTGTTCTTATAAGGATCTCTCTTCAAATTGAAATAAGTTTCTGGGTTCCTGGGCTCAATGTCATGTTTACGGCAAAATGGGACCCATGTA…	423	0.330969
Trinity100926	SPT20259.1	100	107	Triticum aestivum	unnamed protein product	ATTCGAACCACAAACACAACCAAGCATCTTGCATTGCTAGGATGGATATGATTGGGGTGCTGAGCGAGCAACTAGCTTGTATATTTTATCAGATAGATTCAGAGACTCAGGTGCTGGAGCAGAGAGCTGCCGTCGAGGCCCTTGGCCCTGTAGCGCCGGACCAGTTCCGCCATGGTGGTGCTCCTGTACCGCGCCTCGCCGTCGGTGACAATTGGCTGAAGCACTCTCGTTGACGTGGCCGCGCCCTGCCGCCGGAAGAAGCAGGCCACGGAGACGCGAGGCCCGACGCTCTTGGCTACCACGCGGTGCTCCACGCTCCTGAACTTGCCGTTGGAGACAAGCTGCAGGAAGTCGCCGACGTTCACCACTAGCGCGCCCGCCACCGCTGGAATGTCCACC…	423	0.252955
Trinity100932	XP_030540640.1	76.429	140	Rhodamnia argentea	proteasome subunit alpha type-4-like	GTTAGGGTTGCCATCTCCACTTTCTCTGAAGTAAGTTTGGTTAAATCTAAAGTTTTGCTGAGAACCTTGATGGCCAAGGCCTTTGCTTCTTCAAGTGTCATTTCTCCTTCCTTGTATTCCTGCTTTAGAGTTGACACAGCAGCCGAACTATTGTGTCCAATGCAAGTAGCTTTCCAGCCACCATAGTTTCCACTTGGGTCAGACTGGTACAGCTGATATCCATAGTGCTTGTCCCAACCCATGTACAAAATTGATACTCCAAAGGGACGCTTACCGCCATACTGTGTGTAAGCTTGTTTCATATCACACAAGGCTGACACTAGTTGCTCACAGGGCATTGATTCACCATACTGAGCAAGATAGCGTTGAGCAATCAATCGAAGTTCATTTGTAAGGACA…	423	0.330969
Trinity100944	XP_028053507.1	97.872	141	Camellia sinensis	receptor-like cytoplasmic kinase 17	GAAGGTTATCAGGGTCACAAGGAATGGTTGGCAGAAATCAACTATCTTGGGCAGCTTCATCATTCGAATCTCGTGAAATTGATTGGTTACTGTTTAGAGGATGACCATAGGCTTTTGGTGTATGAGTTCATGCCCAAAGGCAGCATGGAGAACCACTTATTCAGGAGAGGGACTCATTTCCAGCCACTTTCTTGGAGCAGGCGTATGAAAGTCGCTCTTGGTGCAGCAAAGGGACTTGCCTTTCTTCACAGTGCTGAGACAAAAGTTATATATCGGGACTTCAAAACATCTAATATCCTTCTCGACTCAAATTTCAATGCAAAACTATCTGATTTTGGGTTGGCCAGGGATGGGCCAACTGGTGATAAGAGCCATGTGTCCACTAGGGTCATGGGAACC…	423	0.333333
Trinity100952	VAI10401.1	93.571	140	Triticum turgidum subsp. durum	unnamed protein product	TGACAATTGCTGCAGCACGGGCATCCAAACCAGTGGTTGGTTCATCCATAAATATAATGGAAGGACTAGCTACCAATTCCACTGCTATTGTTAGCCTTTTTCGCTGCTCGGCTGAAAGACCAGTTCTTCCCGCGAGACCTACTATGTTATTCTTCAATCCAGATAATTCAACTAGGTCAATTACTTCATCTATAAACATATGTCTTTGCTGAGATTTGACGTTCGAAGGGAGGCGGAGCCATGCAGAGAACTGTAGTGACTCATAAACAGTGAGGTTAGGAGAGTGAATGTCACTCTGTTCACAATAGCCCGAGATCCTCGAGAATATCTCCTGCTTCTTTGGGTATCCTGCTATCCTAATAGTACCGTCAATACGTCCTCCAGTTTTTCTTCCAGCCA…	423	0.330969
Trinity100965	KAB8648485.1	53.901	141	Carpinus fangiana	hypothetical protein FH972_02614	CTCTTGTCGTAAATCATCGCCACTCTTGAATATGATTTGATATTTTTGCTTCGATAATGTCTTAAAAGTCAGCATGATAGGAAATAATGATGATTTGAATACTTGTGTTTCTGTAGGTTCTATGCCAGTGAGCATGATTGAAGGGTCTAGCGGCAGCGGTAGTGGTGGATTAATTGTGATGATCTCATTTTTAGGGTCAGTGAGGTACTGTTTCACTTTTTCTGTTTTTCGAGCCACTGACTCTTTCGACATTTTGATATCTCTTGATATTTTGGAGATGACTGCTATAAGCTCGGCTTGTCTAAGTAAAAGCTCTCTAATCTCAACTCCCCCGGTTCTTTTGACAAGTGCAGTCATGAAATCATATTCAACTTTGGCGAAGAGCTTCCGATATCCAGC…	423	0.333333
Trinity100974	XP_007513429.1	68.519	54	Bathycoccus prasinos	40S ribosomal protein S3	TCCACCAACTTCAACATGGGAAAGGTTCACGGATCGCTCGCGCGTGCCGGTAAGGTCAAGTCGCAGACCCCCAAGGTCGAACCCCAAGAGAAGAAGAAGAAGGTCACTGGCCGTGCCAAGAAGCGCCTCATCTTCAACTCTCGCTTCGTTAACGTTACCGCCGCTCCTGGAGCCAAGGTTCAACGCAACAAGCAACCCCAAGGAAAGTCGGGTTAAACGCACCTTGGACGATCGAGAGAAGCAAGAGGAAGAAGACGTGCAAGACGAAGAAGAAGCAGAAGAGGAGTCGGAAGATTAGGAGAAGCAGAAGATCGAGAAGAACGAAGCGATCGGACGAGATCCTGTACAGGATCGAGGAGAGACGATGTAACGAGGGAAGATCAAAAAAAAAAAAAAAGA…	423	0.12766
Trinity100978	GFY80269.1	78.571	140	Actinidia rufa	aspartate aminotransferase	CCCGCATTTGGCGTGTACCTCGTGTAACCTTCACGAATTGCATTAATCCCAGCCTCTGCTATTACAGGTGGGGTATCAAAGTCGGGTTCTCCAGCTGCCAATCGGATAACAGGCACACCAGCTTGTACAAGAGCTGTTGCCTGGTCAGTTATAGCCACTGTCTTTGAGGGCTTCACCGAATTTACTCTAGGACTTAGTGAGATATCAACCTCCATGTGCTCAGAGCTGTTCACTGCACTCACAACTGTTCTTATCCTGTGAGTCTGTAGCGGTTTTGTATTCTCCAAAGATTTGAGGGAGAGAGTGGGGAGATGAGAGGAGAAAGAGACCGATCTGAAGCTATGTGAATCTGAAGAACAATGAAATCCCAGAAATTGATTCCTCAAAGCAATGCTTGAA…	423	0.330969
Trinity100991	VAH35286.1	74	50	Triticum turgidum subsp. durum	unnamed protein product	CACTGGATCTTATGGGTCGGCCCCTTCATCGGCACCACGCTGGCCGCCGTCTACCAGCAGGTGGTCATCAGAGCGATCCCATTCAAGACCAAGTCCTAAGCTGTTGTTCTTCCTGCTACAAAGAAGATGCCAACCCTTGCACGTTTGTCTCGCTGTGTCTCTGTGTCAGCTTCTGTAAGATGTTGTTTGTCCAAGGTTATGACAAGCCAGGGGCTCTTCTCAACTTCTGGTGATTTATGCGATGCATGAGGAGAATCGGGTTGTTGCACACAGCATGCTGCAGCGATGTCTTCTTCTCCTCTCTTCGCGGGTGCTCACTGGTCCACGCTGCCACCCATCAATGTTGACAAGTCACCATCTAAAAGGTTGTCCGAGGAGAAACTGCTGGTTTTGAACGCT…	422	0.118483
Trinity100993	XP_030551152.1	46.667	60	Rhodamnia argentea	chymotrypsinogen A-like	GTTCTTCGGCAGCCGTCAAGCGGACATTGTGTGCTCCAAGCATAATGTTGAAGAAGGTGGCATTATCAGCGCAATGGGCAGCAGTCAAAACCCAGTCGGGCGAGATGAGGGAACCACCACAGAAGTATTGATCATCGATAAACAAAGCCACTTGCCATGGAAGAGAATTTGGAACGGCCTCAGTGCCACCTACAATGCGATCTTGATTGGAGGTTTTGACTGTACCACAAAAGCCTCGGGTGTCGACGGTAGCAGCGCGTTTAACAGGGACGTACTGATTCTTTTGTGCTACAGGTGGTCGAGGGAACAAAACGGATCGATCCTGGTATTTGGACAGATCTCTAGCCGCCACCTGGGCAACAACGACTGCGAAGAGCAAAGCTGCTAAAAACCTCATGT…	422	0.14218
Trinity100995	XP_023917681.1	43.478	69	Quercus suber	ATP synthase subunit H, mitochondrial-like	CCCTCGGTCTCTCCGGTCGCTCCACCTGTCCACCATGTTCGCTCGTCGTGCCCTCCAAGCTGCTCGTCCCCTTGCCAGGTCCTTCTCGGCGCAACCCGTTGCCCGCAAGGACTTCATCCAAGAGCTCTACATCAAGGAGTTGAAGGCGTACAAGCCTACCTCGACGCCTGCGGCTGCCGGTGCGACCAAGTCGTACTCGACCCCTTCGGCCCCCAAGGCGCCCGAGGTCCCTTCGGCTGACCAGCTCGCGAAGGAATTGGCTGAATACGACGCCGCCGTCCTCTCTTCGGATTCGCCCGCGCCCGCGTCGGGTGCTTCGGCTGAGGAGGCCGACAACCTCGGAGCCGACGAGTACTTGAAGCTCGTCGAGGCTGACGTTGTCGTCGAGAAGAAGCACTA…	422	0.163507
Trinity100999	EMS57254.1	90	150	Triticum urartu	Disease resistance protein RPM	TCCGGCACAGGCTCTCCGGTGAGATCATCAAGAACAAGGAGAAGTACAGGCTGGAGGACTCCGCCGCCGTATCATCGGTGCGAACGTGGACCGCCTCTGCTGCCTCCTCAAGTGTCTCACTCACCTGGAACGTCTCGAAGAAGCCACAGATCATCGGCCGCGAGAAGGAACAATCGAAACTGAAAGAAAAGCTTTTGAACTCCGATGCGCATCTTGAAGTGATATACGTCCTTGGCGAGAGCGGCGTGGGCAGGACGATGCTCGTGAACAGCGTCTGCCAGAAATCAACCATCAGAGATCAGTTCGAGGTATCCGCTATGGTGAAGGTACATAGGAAGGCGGGTGTATGCAACATACTCAAATCGATCTGGGAGAATTTGAAGAATACCCAGAGTGTTG…	422	0.35545
Trinity101001	VAI68287.1	91.304	138	Triticum turgidum subsp. durum	unnamed protein product	CGGACACGGTGGCCGTGGGCATCGACGCTCAGCGGGATGAGCTCCTGGAGATGATAAGGGGACAACAATCCGAGGAGCTCAAGGTGATCTCCCTTGTTGGGTTCGGTGGAATAGGGAAGACTCTTCTCGCCCGGCAAGCCTACGATGACACGGTTGAGGGCGGGGAATACGACGTACGGGCTTGGGTTCGTGCTGTGGACAAAGATGCAAGAGATGTTCTCAAGGGAACACTCCGGCAGCTTGGAATTGCAGGCAGCAGCTCCTCCCATCTCAGGAAGCTCCGCGCAAGCCTCAGAGAGTGCCTCGGAACCAGGAGGTTCTTCATTGTGATTGATGACATACGAGCCGCATTTTGGCACGATGTAAAAGATGCCTTCCCTGTTGTTCCGGGAGTGAGCA…	422	0.327014
Trinity101028	THG16952.1	87.857	140	Camellia sinensis var. sinensis	hypothetical protein TEA_00639	ATCAGATTATGGTTCAAAGCAGCTAACTGAATGGGTAGCACTTGAAGGCGAAGGCCACAGGGCACCCCAAATACGAATTGACCGTCGTACTGCCATGTGTTTTGAAGGAACTAGGAAGAGACGCAGAGCGGCCGTGGGTGATTATGTGTGGTCTGTTGGAGATAGAGTTGATGTATGGATACAAGATTGCTGGCGAGAGGGAGTTGTCACAGAAAAGAACAATAAGGATGATACTACATTAACCGTCCGTTTTCCAGCTGAAGGGCAAACATCAGTTGTTAAAGTGTGGCATCTACGGCCAACACTAGTTTGGAAGGACGGAGAGTGGATTGAATGGTCCAGTTCAAGAGAAAAGGACCCTTCTTCCCAGGGTGATACACCACAGGAAAAGCGATTGAA…	422	0.331754
Trinity101041	VAI51859.1	94.872	39	Triticum turgidum subsp. durum	unnamed protein product	TCGAATCAGCAAGAGCAGCAGCTCTTTTGGGAGCGGCTCCCTTTTTTAGTGGCTAATCGGGAATCAAAGCAGTCCTTTCCGGATTACAATCAGAAGCAGGTCCTGTTTTGAATTCATTATCCGAGTCTCCATTGGTGGCGGGAATCCAGCAGATATATACATATCTGGCCGGGCGGACACCGCGCGTCTCGCAGCCAATCTTCGGAGGAGACGGCAACTCGTGAGTTTTCAGCTTCCAAATTCACGGTGACCAAATCTTCTCGGCCCTCGGCGGATCTACGCGGGAGCCATGGGGAAGGGCAAGAAAGTTGATAGGCTCAGCTCATTGCCTGATGACATTCTGGTCAACATTCTTGACCGACTCAATGTCCGTGAAGCTGCAAGAACCAGCATCCTCTC…	422	0.0924171
Trinity101066	KAE8814840.1	83.333	138	Hordeum vulgare	extensin-3-like	TCATTAGCAGTTGGGTTTGTTGGGTATGTAGATGTAGCCGAAGGAGGGAGTAAAGGAGCAGATGGAGCGGGTTGACTGTTGTCAACATAATGCAGGGGTGGTGCATCTGGCACTGGCAGTGAAGTAATTGGACGGAACAATGCTCTCAATTTCTCAACTTGTGTAAAGGTAAGTTCTGGCACGAATTTGCCGGGATAATTCTCTTTTATGGTGTATCTAACGGTTTTCCCTCGGACAGGCATGAAATCACCATCAATCATGAATTTGACCTGGGCAGGTAGGCGGCCCTGGAAGGCGGCGGGCTCGAGGTCGCGCCCGCCGTCGGAGTCGGCGTGGTAGGGCCCGGAGAGGTACCTGGCGGCGAAGTCGTAGAGGAAGAGAGCGGCGCCCCGCCAGAAA…	422	0.327014
Trinity101077	PIA35750.1	81.897	116	Aquilegia coerulea	hypothetical protein AQUCO_03500242v	GGCCATTCTAGTTTCCCTTTTCGCCTTCGCCTTGTGTCTTCGGTGCACCTGGTATAATTTTACACATTCACCATGGGTCGTATGCACGCTCCTGGTAAGGGTATCTCCCAGAGTGCTCTGCCTTACCGTCGCACAGTTCCTACCTGGCTGAAACTTACCCCTGATGATGTGAAAGACCAGATTCAGAAGCTGGCCAAGAAGGGTCTCACCCCCTCACAGATTGGTGTTATCCTCCGAGATTCACATGGTGTTGCTCAGGTTCGATTTGTAACTGGCAGCAAGATCCTCAGAATTATGAAAGCTATGGGAACTGCCCCTGACCTGAGAGAGGACCTGTACTACCTCATTAAGAAGGCCGTTGCCATCAGGAAGCATCTTGAGAGGAACAGGAAGGACAAG…	422	0.274882
Trinity101083	XP_037419143.1	92	75	Triticum dicoccoides	EID1-like F-box protein	GCCGCACGACACTATACCACCAACTTGTTTTGCCTGGGTTGGTTTTCAATCTTTTCCTGCCCAAACCCTCGTCGACGTGTTCATCACTCGTTCGTCTCTCATCTCCACCTCCGCCTCGTCTTTCCTCTCCACCTCCGCCCGCACCGCACGCCTTGCATCTCCATGCATGGGCGCCGACGACGTGCCTAGCTCCGGCACGACCGGCCAACTCGCGCGATCCAGTCCCCACAGGTTGGATGGAACTATGACTGTGAGCAAGGCCATTGCCGCCGACGAGTGGAGCAGCGGAGGACGGTGCATCGGAGCGCGGATCCGCGGGGTCAACGTGGGGATCCTGGACGAGCAGGTGCTCACGCTCGTGTTCCGCTCCATCAGCTGGGACCCGCGGGCGCTGTGCGC…	422	0.177725
Trinity101102	VAI07831.1	100	27	Triticum turgidum subsp. durum	unnamed protein product	CCTGACACGCCCAAGTCATTTAGACATTCCGAAAAATCTTCAGTTAGCATGTCGAATTCATCCTTCAGGGAGCCGGACAGCACGGTGCCCGAAGCACGACGGCGCCCCCTTCCCCCGCTGCTCCCGCGGCGCGGCTTCTTCCTAGAGCTGCTCGGCGCCTGCTTCGCCGGCGGCGCCGTCGCGGGAGTCCTTGTCCTGCGCGTCGACGGGCCGCGGCTAGCCGTGCAACGGCCCCCGCCGCCATCGTCGTCAGAGGAAGAGGAGAGGATGACGAGCGGCGGCCGCTTCCCCATTGGACGCGGCGGAGGCCGTCCGTGCCGATGACTAGGGATTAGGGCTAGAGCTCGGGAGACCGCCCGGCGAGATGGCGGGGTTCGTATTTGCTCCGCCGCGCGCGGT…	422	0.063981
Trinity101103	KAF7845640.1	54.128	109	Corymbia citriodora subsp. variegata	hypothetical protein BT93_L148	TTCTATGCTCTGATGACACAGCAAGCATTGCTATGTAGCCCCTAAATGTGGCGGGAGAATGTGAGACATGGACTTCGAGCTTAGAAATTATGACTCCGATAAGAGCTTGCGTAGTAGGAGAAAGCGCCATAAAACATAGATCTTTCCATTGAGAGAGAAAGTATCGATAAACATATATGCTGTATGGCTCACTCAAGTCCTTGGCGATGAGTGCTTTAATGGAAGGCAAGTACTTTCTTTCGAGTGAATGGTCGTAGGGGATGTACTGAAGATCGGTGGCTAGTGATGATGTCTGTTTATCCGCAGACTCTTTGCCCATATCGCTTTTGTCCATCTGGAAATCTCGGAACAGAGCCGAAGAAATTTCCTCCGATTAGACCAAGCATTATTAGGCAGTGA…	422	0.258294
Trinity101109	XP_020169789.1	97.087	103	Aegilops tauschii subsp. strangulata	F-box/FBD/LRR-repeat protein At1g1357	AATATGCTCTCCATCGCTTGGACGTCGTGGACAGAAGGCGGATGGTGTGTTCTCCAGGATTTCTACGCGTCAATATGCTCTCCATCGCTTGGACGTCGTGGACAGAAGGCGGATGGTGTGTTCTCCAGGATTTCTACGCGTCAATATGCTCTCCATCGCTTGGACCACAGCGGCATTGATGCGAACCAATTCATTATCAGAGATGTCGGTGCATAACACGCCCTTGGGAAGGAAGTGCTGAGCACTTATTATAAGTCGAGACAGCTTGGCACAGAGTTGAGTCCACCGTCTAGAGAGGACGCTGGTTCTTGCAGCCTCGCGGAGATTGAGTCGGTCAAGAATGTTGACCAGAATGTCATCAGGCAATGCGCTGAGCCTATCAGCTCTCTTGCCTTTCGT…	422	0.244076
Trinity101128	XP_023900037.1	34.959	123	Quercus suber	mediator of RNA polymerase II transcription subunit 4-like	CTAGAATCTCGGTTTAAACGAGTTGATATAGCTTTGGCTAACCTTGCTGATTCCACAGCAAAATATAATCCAAACCCAGTCTATGCGAATGATCTCGTAACAGCGGATGCGGAACTCTGTCTTGGCCTGGAACAACTCGCAGCTCATCAATCAAACTACTCCCGAATACTTGCACTTCGTGCGACTTCGAGTGCCTTGGATAATCAAATTCGCGAAACTCTGGATGTTTTGACATCGATCAGGAGGGATCTAATATCCACACCTTCTACCAATCTTTTACCTAATGCTAACCCCGTTTCATATACTACCCTTCTAGCTTATGCTCGAAGGATTAGCAAATTCACGTTACCTCCGAGCTACAGAGACCATATTCCATCCAACGAGGCCGAAGAACCAGAT…	422	0.291469
Trinity101163	VAI63674.1	70.714	140	Triticum turgidum subsp. durum	unnamed protein product	ACTTCATTACATTTTCAAGATGATGGTCTTCCAATGGTTGATATCCCAAATCGAGAACACGCATATGTCTAAACTCCTCCAAAGAAGGGATTTCCATGGAATCTCCAAACACATTAAGTGATCGGGCATGAGACAATACTAGATCTGTTGTTGCTACTTTCTTTTTTGGAAACTCCGGTGTTGGTACTAATGGATTTCCCTGCATGACGCCTTGCATAGAGAGTCGTCGAATTACTTTGTTTTGTGTCACAATTTCCAGAATGGGAACACCAAGTAAAGTAACAAAGTTCTCTTCTATCGACTTGGATATGATGAAATCAAGAATTGTGTCATGAACTCGGCAACTCTTGACCTGACCATATTCATTTGTCTCCGCAGGTTGGATCAAACCCCTATTGA…	422	0.331754
Trinity101182	XP_023901979.1	57.857	140	Quercus suber	uncharacterized RING finger protein P8B7	TTGTAAACCCCCAAAACGAATACAAGTCTCAAGTTATAGATTCTGACCAGCCACTTGATTGGAACTGTATCTTGCAGCTACTAGCTTCACCAATATTACAAGAGATCTCATGTCCAATATGCCTCTCACATCCTGCCGCGCCAAGAATGGCTAAATGTGGCCATATTTTTTGTCTACCTTGCTTGATTCATTACATGCATTCGACCGACGTCGTCAAATCCAACTTCGAAAAAAAAGCTCATTACAAACAATGCCCGATCTGCAATGACTCAATGTCTATCTTAGAAACTAAGCCGGTGAGATGGTACATCGGACAAGAGGTTTCTCAACTTCATGAAGGCGATGAAATTATTCTACGACTTATGACGCGATATCCACATAGTACCCTTGCATTGCCTA…	422	0.331754
Trinity101184	KAF5936393.1	99.219	128	Camellia sinensis	hypothetical protein HYC85_02752	GTCATCATCATCATCGTCGTCGTCGTTGTCTTCTTCTCGTCCTTCTCCTATGACTCCTTTCAGAGCCAAAATCGACATGGAAGAATTGTTTCCCTTGCAACTGAACAAGGACGATTTCCGTGACCAATTGTACGCTATCATCGTCCTCCGCCTCTTGTTCAATGGATTCTCTCTCTTCTCAATCTCTCTCACCGTGCTGATCTCTGATAAGTTCGCAAACGACTTTGATTTTCCAGCAAAGTTGTTCGACAATCCTCTCCTCTTGATGGGAAGAGATTCTTCCAAGGAAGCTAAAGAAGAGAGATAACTTCCGTCGGACTTGCTCTGTACTTCACCTTCTTCGTCGTCGTCGTCACTGTCGTCTTCAGGCACTCCGATCGACGAACTCTCCGATGAGAT…	422	0.303318
Trinity101190	XP_037469294.1	76.259	139	Triticum dicoccoides	putative disease resistance protein RGA	CGGCTGTAGAAATTCCAAAGTTGAGTTCTCATATAATGCCAAAGACCGGAGGGTTCCAAGTGATTCCATGCCGTGTAATGCAGCGAGCGATTTGCATGATCCAATTGTCAAAACCTCTAAAGACGTGCAGGAGTGCAGTGTTAGAGACTTCAACCTTTGGCTATGACGTACTTCTAAATCTTTGAGGCAAGTATGGTTATTCGGAAAGCAGGGCTGCAGGGTTTCCTGGGAATACATAAATAGTGCGATTTCACTAAGTGATTGCGGGAGGAGCAATCTTCCGTGCACCAAAGATGAGAACAGCTCGGGGCATTCCCAAATTTGTAGATACTCAAGGGAGGTAAATCCAGCAAAGCCTTCTCTGCTCCCATCGAATGTTAGACTAGGGCATTCACGAAT…	422	0.329384
Trinity101192	VAH69820.1	97.5	80	Triticum turgidum subsp. durum	unnamed protein product	GGGGAAGTGGACAACCTGCGTGATGCTCTTGTTCAGATCGTTCTAAGACCCCGGGGGCTAATGTGATTGGCTGTCTTATCGGCAAGGGTGGTTCAATCATTAATGACATGCGGACTAAGTCTAAGGCAATTATCTACATATCAAAGGGCACTAAGCCTCGGAGGGCATCTTCCAGTGATGAGCTCGTTGAGGTGTCGGGGGAAGTGGACAACCTGCGTGATGCTCTTGTTCAGATCGTTCTAAGACTCCGGGAAGATGTTCTGAAGGACAGCGTGGGAAGGCAAAATTCTGCCCGGGGGCTAATGTGATTGGCTGTCTTAGCAAGGATGGGAAGCTAACCGTTGCCACCACTGAACCAGTGTATTCAAGCAGCTTTCCGAAGCCAGATGTTCTGAAGGA…	422	0.189573
Trinity1012	VAI69345.1	66.154	65	Triticum turgidum subsp. durum	unnamed protein product	TAGCCCAGGTAGCTAGCATAGATGGAGCATCTGATACATCCCGCTTGCCTAAAAATAATCTGATACATCCCGTAACGCACGCATTGACTGGGCGGAATCCAGGAGCTTGGAGCGAGGCGTCACGCACGCATCACGCCGCCTTTTCGCCTCCCATCTAGACGCGGCATATGAATCGGGATGCCTGGATCGCAAGAGATGCTGCGGCGCGCCGGAGCTCAGCGGCGGACCGGTGCTGCGCTCTTCTGTGGAGATTTGAAAGAGTTCAAGACAAAGAGCGAGGCTCTGGATGATGATCACGACATATAGTTTCCAGATGAACTGAGCAATGACAACACAAATGGGGTAATTAACTATTGAGTTACTCATTCACACAACTAGGTAAGAATAAATTTGCACTAT…	3758	0.0172964
Trinity101208	KAF5205121.1	62.143	140	Thalictrum thalictroides	Ribonuclease h-like protein	CAACGAGTCAAATAACTGTGAAGAATCGTTCAAAATAAAAGGGAACATCATGCATTGGTCATCAACCAAATGCAAGCGGGTAACCCGCAGCGTACTGGCGAGTGAGATATACGGAATGGTTGGGTGATTTGATATAGGCCACGCAACCAGTACCACATTGAAATTGATCACCAACAGATTGAACCTTCCATTCATTCCAGTTACGATATGCATCGATTCTTATTCATTATATGAGTGCCTCGTCAAGCTTAGCTGTACCAATGAGAAGCGGTTGATGATTGATATTATGGGGCTACGCCAATCCTATGGGCGGCGTGAAATTTATGACATTAGGTGGATTCACGGTGACAGTAATCCGGCTGATGCTATGACAAAGGCATCACTAAACAAGGCGCTTGA…	422	0.331754
Trinity101217	KAF5959572.1	96.117	103	Camellia sinensis	hypothetical protein HYC85_00078	CAACTGCACGCCATTAATTTCACGCATTCGGTGCTTCTCCGCAGATCAACTAGAGGAGGCTCTCTCGTTTACACACTCTGTTTCCTGAACTGGGTCTCTCTCATTTTCAAAGATGAAAGTGTCTGTTGTTACGCGGAGTGGTAAAGAATTCATCAAGGGAGGCCTCGAGCTCAATGACTCCGCTACTGTGGCTGATCTGCAGGAAGCAATTCACCGGCGATTGAAAAAATATTATCCTTCTAGACAGCGCCTGACCCTCCCAATCCAACCGGGCTCTAAGGAAAGGCCCATTGCCCTTCACTACAAGAAAAGTCTCAAGGAATATTTTGATGGGAACTCCTCCAACTTGATTGTGGTGTTCAAGGACCTTGGTCCACAAGTTTCGTACCGTACACTTTT…	422	0.244076
Trinity101226	KAF0934759.1	70.833	48	Oryza meyeriana var. granulata	hypothetical protein E2562_02861	GGCTGACCGTGTAGTAACCACTGATAAGATCTAGAGCATCCTAGAGTTGAAATTTTGGTTTCAGAAGAACCATACAATTAGCACAACTTTGTAAAATATAAACTCTAGTACTAAGAACAGGTGTTACAAGTGATAATCTAGCATGAACGCGGGGGCAAGTTATAATCTAGCAACGAACAAACTGTATCAAAAGCTAACTGAAAGAAACATACCCTAAAAACAATTATTTTCTGATAAAAGTAGGACATCTATTAATGATAGCAAATATTAGGTGGGAATGCAAGATAGTTCGTGTGGAACATCACAAACGACCATACGTTGACAACTTACTTGTCGCACTCCATCATGAAAATTGTTCAAATAATACCGGGAACGAGCGCTCATGCCATCTTTAATCAA…	422	0.113744
Trinity101228	KAB8360845.1	49.64	139	Carpinus fangiana	hypothetical protein FH972_02457	CACTTATCAGCTAACTAAGTCCATTATGCCGTATCTGACCGCCAAAGATAAAACTGTACGCTATCGGAGCACACAACTTATCTCGCAAATCATTAATTCTCTTGACTTAATTGATGAAGAACTCTACCAACTATTCCGACAAGACTTAACCAAGCGAATCCACGACAAGGAGGCTACGATTCGAGTACAGGCTGTCCTCGGGCTAAGCCGACTGGCGAGCAATAATATTTATAAAGAAGCAGGAGAAAGCGTCTTGGACACTGATGAAGCTGAACTTTTATCAAAGCTCTTGAGCGTGCTCCAGAATGATCCAGCGGCTGAAGTCAGAAAAACTCTACTCATTGAACTACCTATCTTACCAAGCACCCTACCAAATTTACTGGAACGTGCTAGAGATCA…	422	0.329384
Trinity101240	XP_023902824.1	87.05	139	Quercus suber	translation initiation factor RLI1-like	GGGGTTTAATGTTGTCTTCGAGGACCTTGGTGAAGTAGTTCTGGAGCTCCGATCCACGGAAGTGCTTGAGGATCTCTTGCCAGTCAGGAGGGGTGTCGAATTTTCCGAGGTTGGGCTTCAACTTTCCACTCAGGATTTTCAGCGCAGTCGACTTTCCGATACCGTTGGTTCCGACGAGTCCGAGAACTTGTCCGGGCCTCGGGGTCGGGAGACGATGAAGTTTGAACGAGTTGGCCGAGTAGCGGTGCGTGACTTGAGATTCCAAATTTGTTGGCAAGTTGATGATGTTGATGGCCTCGAAAGGACACTTCTTCGGGCAGATACCGCAACCGATACAGAGCTCCTCCGAAATGAACGCGATCTTTGCGGAAGAGTCGACTTCGATACAGAGTTTACCCA…	422	0.329384
Trinity101254	XP_023917938.1	52.459	122	Quercus suber	Golgi apyrase-like	GGCAAATAAATGGGGGAAAAATGTAGACTCCAAAGTAGCCCAGCAGATTTGCTTCAAAGCTTCTTGGCTCATAAGCGTTCTACATGATGGTATCGGTGTGCCTCGAACTGCAGCAGAAAAACCTGTCAGGGCCTCAAATAGTACCAAGGATATTGTCAGTCAAGCTAAGCCCCGTATATCTCTAGATTCCTTCCAGGCTATTAACGAGGTGGGAAATATGGAAGTCTCTTGGACCCTGGGCAAGATGGTCTTATATGCCGCTGGCCAAATCCCACCCTCTGACAAAAGAGCGCTTCCTGTCGGTTTTGGTCCCAACCTCGGAAGTCCTGAAGCATTCCAAGAAGCCGGATCAAATATATACCCCATTCTTGCCAGTAGCGAAGAAGATTCATGGACAGA…	422	0.2891
Trinity101255	XP_023917712.1	45.07	142	Quercus suber	probable kinetochore protein ndc8	GCGCGTTCCTCGTCTATCTCTTTCCACTCCAAAGCCAGCTTCTCAATCTCATCTTGGAGGAATTGAATGCGAGTCTCGTACTTTTCGGACTTTTGATTCATTCGTGTATCAAACTCTTCAAATTTAACCTTGTCTTCCTCCATGATTTTATAGTTTCGATCTAGAGTTGCTGCATCGGACTCAGACTTCTCGAGAGCTTGGAGTTCCTTGCGAAGGCGCTGGTTTTCAGATTCAAGAGCACGAAGCTCTTCTAAGTTTCTGAGATTCGAATTCTCAAAATTTTTAGCCATGGCCTCTATGTGAGGGGCCAGAACTTGATCTTGGTCGTCATCATTGGCATCTTCGTCCATTGAAAGCCAGTCTCGATAGGCTCTGCTAAGAAAGTCAAAAATTATTCTA…	422	0.336493
Trinity101259	XP_030513282.1	61.429	140	Rhodamnia argentea	2-oxoglutarate dehydrogenase-like, mitochondrial	CGGTATGTAGCTTTATCAACAGTCTGGTGGTGAAGAACATGGTGCCTGTGGGAGAAAGTTCCACGCTCCACATCTTGGCCACTGAGACGTACATGAATACCCTCTTTAAGCAGAGAACCAATTGCCATAGCCTCACCAAGTGCCCAGTCAACTGTACGATTTTCAACCATTTCCATGCGAGCCTTCAAAATACGCTCAATGCCTTTATGAACAAGGAATTCAGCAGCATTGGGTGGTGGGGAAGAGAATCGCTTTCCGATGTGAACAAGAGTGTCTTCTTTGATACCAGTTGCAGACATTTTCAATGGGTCCTTGCCCTCAAAGAAGCCTGACCATGGTGAGTCAAGCCAGTCTTTGTACTTAATGTGAGTTTCTTTACGGGCTGCAGCATAAGATTCT…	422	0.331754
Trinity101263	EMS63285.1	100	78	Triticum urartu	hypothetical protein TRIUR3_0235	GCAGTCCATGGCTCATCAAAATCTTCTGATTTTGTTGGAACATAAATATAGTTACTCTTTCCTCCCCATCTTTCGGGGTTCATGCAAGAAAATGTAGGGTTTCTCCTATCATTGGTAAGGAAGAGAGCCCAATTGTCCAACTTATCCATCTTCACCCACTTAGCTGGTTCAACTGAGAAGTCGAGGCGGAAGACTTGAAAGGTGCCAGGGAAGCCAAACAGTTGGTCCATGCTTACCCATCTTCACCCACTTAGCTGGTTCGACCGAGAAGTCGAGGCGGAAGACTTGAAAGGTGCCAGGGAAGCCAAACAGTTGGTCCATGCTTACCGAGAGATCAACCAAGAGAAGCATGTCACCACAGACCACCAACCATGGCTTAGAATGCACCACCATCCCAAA…	422	0.184834
Trinity101288	CAD6252803.1	63.934	61	Miscanthus lutarioriparius	unnamed protein product	CAAAGATTGATTGCTAGTAATCAATCTGATTGATTGCTAGTAATCAATCTGCTTCTCTCATAGGGAGATTCATCTTAGAAAGTGTGGTCACTACCCATGAAGTGTTGCACTCGGTTCATTCTGGTAAAGAGGAGGGCCTTGTCCTCAAATTAGATTGAGGTTTAGGGATAGATGGACTCAATGGGTTTATTAGCTTACTCATGGGGGATCAGTGGTGTTAAGCTGAATAATGTAGAAAGTGACTTCTTCCTTACTTGTAAAGGTCTGAGGCAGAGAGACCCCATCTCTCCTCTCCTATTCAACTTGGTAGTACATGTTCTTACCAATATGTTAGCCAAAGCTGCTACCCAGGGGCTAATTGAGGGGCTCTGCCCTGGAGTCTGCCTTGGGGGTATTATC…	422	0.14455
Trinity101310	VAH41446.1	92.806	139	Triticum turgidum subsp. durum	unnamed protein product	CAGTCTGAGTTCTGATGAGCTGTACAATAGAAGTATACAGGAGATCGTGCCACTCAGGATTATTTCCTTGCTAAGATTGCTGGCAGAGACTGAGATCCGATCACGAGAAGACGATTTCAAATCACTTCTCCCAAAAGAAATGGATGCCCTTACGTATTGCTGCAAGGAGCTGCGTCCTCTGGATGTTGAAGCTGAGGTGCTACCAATGAGGGCTCTAACATATGCGCTTGGCATTCCGTTGCGTGTCGAAACTGTGGGCGAAGGTTCGAATCGCGGAATTCAAGTTGAGCGCCTTGATTTATTCCCCCGGTCGGAATCGGGGAAGGGTCCTCTTCATTTGGTACACAGCGACGGGTCCTCCATCACAACCCCTGGACCACAGGAGCTCGGAAGGGGCAA…	422	0.329384
Trinity101313	KAF7032860.1	89.72	107	Triticum aestivum	hypothetical protein CFC21_04399	CCTATCCCCTTCCCCTCCTCCGTTTTACCTCATCTCCTCCCTCGGGCCTCGGCTGTCGTTCTTGGCTCTTGCTGTGTTCCTCCATAGATAGATAGATCTGGCACTGGGGATTTGGGGGTTTCCAGGCGCGCCTATGTCGCAAGAACCAGAGCGTGCGGCGGTGACGGCCGCGTCCGGCGAGCTTCCGCCTGCCAAAAGGAAGAAGACAGATCCGAGTTTTGCAGAATGCTCGCCGGCGGTTCCGGCCATGGCGACCGCAGGCTGGTCCACGCTCCCGGCCGACCTCGTCCGCCGCGTCGCCGACTCCCTCCTGGCCACCAACGACATCGACTGCTACATGGACTACCGCGCCGTCTGCTCCGGCTGGCGCGCCGCCACCGACGACCCCAGGAGCGACGC…	422	0.253555
Trinity101315	XP_023901857.1	66.667	126	Quercus suber	proteasome subunit beta type-2-like	GTACCAACGCCGCTCCGACCTGTCCTTGGTACTGAAAGAGGTATTGCTTGAGCATGGACATGGCGGTCGCGACGAGTGGAGGTCTCCCCGTCGACAGTTGGTGGTGCGTCATGTTGGAACTGATCATGTTGGTCGTAAACTCTGTGTCGGCGGCGGTACCTGCACCGCAACACCTGATGTGTTCTGAAATGAAATGGATCTTTTCACAGTTCTTGTCTGCGACGATCGGACCTTCTGTCGCGCGCGTGTCGGCGCCGAGGACGATGCCGTTGTCGTAGAGGCACCCGACGATGGTCGTGCCCGTCGACGTCGCTTTCGGCAGTCCCAAGTTCTTGTTCGCGAGCGACGTGTTGCGCAGCGAGTTCTCGAACGAGAAGCCCGACTCGGCGTGCGCGTAGA…	422	0.298578
Trinity101316	XP_037416127.1	79.31	29	Triticum dicoccoides	uncharacterized protein LOC11927888isoform X	ACTACAACAAAATTCTGGCCGAGCGGGATGGCAACGGCAGGCGCGTCCGCATGCCCGAAAACCAATATCATGACAAATATGCGACTACATAGGATGATGATGGCAGTCGTATCCGTGTATCCAAAAGCGATATTTTCAAAAGCATTTTCGAGCGCTGATTTTGTTGTTTTTGCCACGACTTCCATGGATGTTCTTTCTTCATGAAATTTTGCAAGCATCCAGAAAATTTGTCAATGTTTGCTATAACTTTTTTTTTTACAATTTTTACAATCGTTTCTGTTCACCCAAAGCTCATTTGAGCTCGAGCTGAGAAACATCATGTTTCGTGGGTTGTCTTCTACTCCCTTCGTCTCATAATATAAGAACGTTTTTGATACTAGTGTAGTGTTAAAAACGTTC…	422	0.0687204
Trinity101339	BAJ93233.1	91.429	140	Hordeum vulgare subsp. vulgare	predicted protein	TTCTTCAAGATCCTTCAAACAAATCTCCAAGTGCAGTTCACCAGCTCCAGCTATGATATGTTCACCAGATTCTTCAATGATACATTGCACCATAGGGTCAGATTTGGCAAGACGCTTCAAACCTTCCACAAGCTTTGGTAGATCTGCAGGGTTTTTCGGCTCAACAGCTACCCGCACAACAGGAGACACACTGAACTTCATAACTCTCATATTGTGTGCATCCTTGAATGTGGTGATAGTGCCAGTCTTCACCAAAAATTGATCAACACCAACCAAACCACAGATATTTCCACTTGGAACGTCTTCAATAGCTTCAACATAACGGCCCATCATAAGAATTGTTCTCTGAATTGCTTTCTCATACAAGTCTTCCTTCTTTCCGGGAATATAGTTTGGTCC…	422	0.331754
Trinity101350	XP_028108955.1	90.972	144	Camellia sinensis	Bprotein-like	AAGGTTTTGAACCTTTTGTCAACTGCACTCATATTGGTATTGTCATTGTTGTTGTTGTTGTTGTTGTTGATGCTGCTGTTGAGCTCTTTGTTCAGGTTGTTGATGCTATACTTGCTTCCAATCATGCTTCCCACATTGTTGCCATTGCTCTTCTGATACACTGCATTCATATTGTACATACCATTCCTGGTCGAACTTTTGTTCACATTTTCTGTCATTTTGGCGTCCAAATTTAACATGTTGAAGTTAAGGCATTCGAATTTGTTGTCTTCTTGAAAGACAAAATTATCCCTTGGCCTTATTTCAGCTAGGCCCTTTGAGAGATCAAGGTTATTCCTTCGCTCGCCCTTTGAACTGGTCTGATCAGCTAGTTTAGAAGCAACCATTAACCACTTGTGA…	422	0.341232
Trinity101352	XP_028124182.1	98.473	131	Camellia sinensis	protein BTR1-like isoform X	GAGAAAACTAGACCAATTACTCCCATCAATCCTCAGAAGCAATAGCAGAAGCTGCGGCAGAAGCAGATGCTACTTTGTGGGATATCATGGCCTCAGCCACACGGATTGCTCTTTGTGACCCTGTGATAGTCACTATCCTATCGGATGTCCCGGACATATAATCCCCTCTATCTGATATCTTGATCCTAGCCCCACTAGCCTGACTGACTTCTATCAAGTTTCTTCCACCACGGCCAACAACCACCCCAATATGCTCATCTGCAACACCAAGAGTCACCGAGTTACTCTGATCTCCCTTGTTATTCTGTAACTTTCCTCCAGCTCCATTCGGCCCGTAGTTCATTCCATTGTATGCCGCTGTTCCAGCAAAAGGAATCACAGATGAATATGGAATACCAT…	422	0.310427
Trinity101353	XP_028121488.1	93.103	116	Camellia sinensis	ran-binding protein homolog b-like	AGTCTCTCTCTCTCTCTCAAACTCGGTCAGTGCGCTCTCTCTCTCTCTCTCTCTCTCTCTTTCTGATACACTTCCATGGCGAGTTCGACTGAGCCACGGCACAAAGAAGAAGAAGAGGAAGCAACACAGACAACAACAGCCGAAGACGAAGACACCGGAGCACAAGTGGCCCCCATTGTCAAGCTCCAAGAAGTCGCCATCTCCACCGGCGAAGAAAATGAGGACGTCCTCCTCGATCTGAAAGCGAAACTCTATAGATTTGACAAAGAAGGAAATCAGTGGAAAGAGCGAGGTGTTGGTACAGTCAAGCTTCTCAAGCACACCCAAACCACTAAAGTTAGGCTTGTTATGCGACAATCCAAGACTCTTAAGATATGCGCCAATCATCTCGTTCTTCCT…	422	0.274882
Trinity101380	KAF8410081.1	91.367	139	Tetracentron sinense	hypothetical protein HHK36_00260	CCCTCGTGAAGGTAAGCTAGCCCTTTTGCGGTTCCAAGAATGATATTCATTCTAATCTCCCAGGTAAGAGGGCTGAAAGATCCCACATCCCCATGAAGCCATTGTTCCAAGTTTCCATTATTTATATACTCATATACAAGCATCCTATGAGCACCTTCAGCACAGTAACCCAGCAACCTCACCAAATTCTTATGCCGAACACGTCCGATTGCTTCGACTTCAACTTTAAACTCCTTCTCAGCTTGTCCCCTGTTATTGAGCAAATTCTTGACAGCCACATTAGTGTTATCCTCCAACACACCCCTGTAAACAATCCCATACCCACCTTCCCCAATCACATTCTCATGAGCAAACCCATTTGTTGACTCCTCAAGCTCTCTGAGAGTATACCAATGTCCC…	421	0.330166
Trinity101387	VAH83252.1	92.806	139	Triticum turgidum subsp. durum	unnamed protein product	GCGAAACAATAAGCTGACAGGGAGAATCCCGCTGGAGATTGGAAACATGACAGAACTGCAGTCCATAGAGCTGGATGGTAACCATTTGGAAGGGCAGCTGCCAGGTACCATTTCTCATCTGGTAAAACTCCAGGATTTGTATGTGAATGGAAACCAGCTCGGAGGCCAGATCTTCCCCGATCTTGGGAATAGCACCTTCCTGCGTTGGGTTCATATAGCATATAACAACTTCTCAGGGATGTTCCCATCATCCATTTGCATAGGAAGAGCACTGACTACGGTCAGTGCTGGATACAATGGATTTACCGGCATTCACCATCAGACCTTTCAAAACTGCACAACCCTGCAATCTGTTGACTTCACGGCAAACAACATTGTTGCAGAGCTAAGTGACTGTTT…	421	0.330166
Trinity101388	KAH0851276.1	94.286	70	Brassica napus	hypothetical protein HID58_09109	TTTGGTTTCTTCCATTTCTAGTTGTTCCATCTTTTTTCCTTGGTGGGTTTCAAAAGATCTTTCATCACCTTAATCTGACGACAATGCAAGAAATATCATCTTTACTGTCTCTTCTAAGCGCTTCGGTTGTTAGTTCTTTCGCTGCTTTCAATGGATCTTTGATTCTTCTCGCAATATCAATCAAAGTAAACAAACAAACCAGAAAAAGGAATGGCACTGAGAATGTGGGCTTCCTCTACAGCAAATGCTCTCAAGCTCTCTTCTTCTGCCTCCAAATCTCATCTCTTGCCAGCTTTCTCCATCTCCAGATGCTTCTCCTCAGTGTTGGAAGGACTTAAGTATGCAAATTCACATGAGTGGGTGAAACATGAAGGCTCAGTTGCTACAATTGGTATCACT…	421	0.166271
Trinity101392	VAI70749.1	100	139	Triticum turgidum subsp. durum	unnamed protein product	AGCAGTTCACGGAAAATGAATTCTCCTTTCTGTGTTAAATCCATTGTTCCCTCTTCTTGAATAAAGCCATTTGCCATCCATAGTTGGATCAACATATCCTTCGGCATCTCATAATCCTTGGGGAAAAGTGCACAGAATGCAAAGCATTGCTTCATTTCAGATGATAGGTATTTGTAGCTTAACTTTAGCATGGACATGACCTCATTATCCCCAATGTTAGTTTCTTCAATGGTTTTCCATTCATGTACCTGTTGTTTTAAACTCAGCAAACCACCCATGGTCTTCAGAGCAAGAGGCAGTCCCCCGCATTTGTTGACAATACGTCTTCCGATGGTGACCAACTCTGCTTGCTCCTCTACACCAGCACTAAATGCTTTGTTCGAAAACAATTCCCATGAA…	421	0.330166
Trinity101395	XP_028072784.1	99.286	140	Camellia sinensis	protein transport protein Sec6subunit alpha-like	CTTCTGTAAATTTGAATCTCGATGTCCAGGCATCACCATTTGTTGCTCCTTAAGCTGCTTCGCCACATCTTTAGCTGAAGATCCAGAAACCTCAATCCAAGTTTTTGAGAACAGCGCACAGGCCGACAGCATGAACACTAAATAGAAGAGAGCATGAAAAGGATTGGCAGCCATGTCTGCCAAGCTTGCTGGTGCAGTGACATAATAAGCAAGACCACCAACTGGGATAGATTGGCCCGAATATTCAGATTCCTTCCACTTACCCAGCAGATTTACCAAGAAATTTCCACTGTACTTCCTGTGCAGCAACTGTGAGATAAAATAAAGGTTGGACACAAGTGCAGATTGAAGAATAATTGGCATGTTAGAAGTGTAGAATAGCTTAATGGGGTAGGATCC…	421	0.332542
Trinity1014	KAF1855164.1	73.747	1097	Lupinus albus	hypothetical protein Lal_0004507	ATTGAGACTCAATCCCACCGTCATTCTTAAGTATCTACAATGCCTGCAAAAACTAGACCAATTGCTAAATTTGCGAAGGCTGTCACTATGTGTTCAACAGAGGTTTCCGTATATGGCAAATGTGTTGTAGCTGACTACAACTCAGTTCAGAAAGACAAGTGCCTAACCGAATTTCTCCGGTTGAAAGAATGCTACATTGCTTCATCAAAGAAATGTTGCTAGCTGTGCTTCTAAATACAAAAAATCCAAGTCTGGCCATCGCGGGTATTGAGTCAGTGGAATATTCTGATGATTTAATAGCAAATTATAGCCAAATCCCTAATTTAGTAAATTACTTGAGAGCCTAACTTTTTACTAAAAGGTGTGTCATATCTGGAGAAATCTCAACATAAACCTAGC…	3756	0.292066
Trinity10140	XP_023873030.1	60.234	342	Quercus suber	probable glutamine amidotransferase DUG	CATATAGTTTATTCAACATCGTTCGAAACATTTTTTATTACTTCAGGCTCAAAAGGCAACACCTGATAATTTGTGTGCAAATAGGCCGACAATGTGTAGATTTTTGGTAGCCCCTTCGCGTGAAGTTAAAGACAGTGTGGAGATAAACTCATTGCTTCTAGGTTTACAAGGGATCAGATGAGATATTGCTCTCAAAACTAATACTCGATCCTACTCATTCAATTCTCACACAATCTTTTGATTCTCGGCTTCGCCTTGACACTAGAAGCCCTCCTAACGGAGATGGCTTTGGAATTGGCTATTACACTGACACCAAACTCGGGTCTGAACCTTGTATCTTTACCTCAACAACTCCGGCCTGGAATTGCGTCAATCTTCAACGTATTGCCTCTAAGACTG…	1748	0.195652
Trinity101464	RLN34874.1	100	24	Panicum miliaceum	hypothetical protein C2845_PM03G2215	TTCCCTCAACCCCGAGATCCAATCCTTTTAGAACATTGCCTCTTTCAGAATTGCCAACATCAAACCCATACGGCTACAGATGATTTAAGACAAGTAAACTAAAGTTAAACCAGAAAAACTATATTTGAAGTACGGTCACTTTTCAAATACTGCATCACACAACTGTCTAAGAAGTTTCTACATGTTCAAATTAAGAAGCATGCTTGATATTTGATAACAAGGTCTCCTTTTGAACGACGAAAAGGTGACAGAATCTTGTACAATTTCATGAATCTGTTATATTGATAATTTACTGAAGAGTATTGCTAATTTATCCTACACAGAAAGGAGCCAAACCATGCAAAAAAAAGAAAGGAGCCAAAAATGTAAGGCAATACCGTTCCACCAGTGACACCGAGG…	421	0.0570071
Trinity101469	KAE8808139.1	49.206	63	Hordeum vulgare	heat shock cognate 7kDa protein-like	TGATGTTGGAAAAGCGTTCTTCCCTTCCTTCCCAAAATCAATTAGCAGGTGACAGTCAGTTGGTAATTCTCACCGAAGACTATGTCGACGGGGTTCATGGCCGTGTCGCCGATGAGCCGCCAGGCGTTGGAGAAGTTGACGCGGGACGGCATGCTGAGCTTTCCTAGTCGTCGGGGCCAGAGTGGAGGGCGTGCAGGTGAATGAGCTAGGTCGGGGCGGCGTCGCTGGAGCACGTGGCGTCGCTCGACCGCGACCGAAGAGGGAAGAAGGAACACGTACTACCGGCGGCGGCCGAGGGAGATGAAGGCGGAGGTCTTGCTGGTTGCAGAGGAGCTCGATCGGGGCGGCGTCGCTGGAGCATCTCAAGAACGAGGCGCCGCTCAGACGGGGCAGCAGGGA…	421	0.149644
Trinity101476	XP_023908804.1	44.853	136	Quercus suber	uncharacterized protein LOC11202047	TGCTATTCGTGATAAACTGTTTACAATTTTTGACTGATTGGACTGTGCGCTGTGTAAGGTTGAAGTCGACATACATGTCGTCAATAAAAGTTGCGGCGTATATTGGGACTTCGTTTCGACTTAATTGAAACTTATCGTAAAGCTCTGGCCAGTCGGAATAGCTTGCAATTTTTTCGGCTAAATCTGAAATCATTTTAAGATCTGGCGAGATATCAAACAGAAATGGGTATATCATTTCACCAGAAAAGTATATAGCAGCGTCCTGGGTTTCGGACATTGGGTTTGGCCATCTGGAAAGCCATTCAAACTTTTCCAATTTTTTACCTACACGATCTGCGGCCCAATTACTAGCCAACCTTTCGCAATATATGGCCTCGTGTAGAATTGCGTACAACACAT…	421	0.32304
Trinity101486	EMS46608.1	93.333	30	Triticum urartu	hypothetical protein TRIUR3_1900	GTGCCAGAACACCTTGTCGTATAGATGATCTAGACTCATGAAATCGCTGAACCTTTGCCTTCCAATATGATCTGCTCAGTTTACTGCAACTCTTATTCATCGTGTATTTCTCACACTTCAACCAAAAAGTAGGCCTTGTGCCACAATACTACGAAGTTGGTTGATGTTTATACTTCCATGTGAACCAATGGAATACAGATAGCAGCAAAATTAATATGGGTTCAACAGAAACACCAGCACCATAACTTCAGTCAATAGACCCAAAGGTGCAAGTCAAATTATTTAACGGGTCCTTGAATGCCACCTTATCGTAAGCAATAAAAGAACCATTGTTTACCTTGACGTCTACCTCGCTCGCGCCCTTGCCGGCTTCCTCCGCGGCCTTCTCGGTGTTGCCCG…	421	0.0712589
Trinity101498	KAE8776251.1	85.714	35	Hordeum vulgare	ABC transporter I family member 6, chloroplastic	CCTTAAAGATGGAGCCAAAGATCCTTGATCGTAATGTAAACGAAGGATTTAGTGGTGGAGAAAGGAAGCGCAATGAGATACTGCCTCAACTTGAACAGTTGAACGGCTAGCTTCCGTGCGCTACCTGCTCACCAGCTGATGCACATAACTTGCGCAGCTAGCCCAGCTGATGCCGAGGATAACACTTGCACAGCCGAACCGATGCCGCCGGAACACGATGCTTTCCTTGGACATGTAGATATCCATCTTTCCAGCTATCTAGGCCGGCCGCTCGCCTTTCACTTTGCTAGGACCCGGCAGCATCACTGTGCCGCCCATTGTCATTATCTCCGGCTCTCTTCCTCTGCTTTTCTCTTCTCCTTTTTCTGCTTTTCTTCCGTGTGCCCGGTGTCGTTTTCT…	421	0.0831354
Trinity101506	KAA6427119.1	49	100	Trebouxia sp. A1-2	nucleoside diphosphate kinase protein 5-like, partial	TACAAAACACCAGGCTGCAGCATTCTATTCAGAGCATAAAGAGCGCTTTTTCTACAATCGTTTGATCACATTTATGTGCAGTGGTCCATCTGAGGTTTACATTCTAGCAAGAAAGGATGCCATCAGAACTTGGCGTGAGCTAATGGGTCCAACCAAAGTTTATCAAGCTGTTTACACAGCCCCTAATACTATCAGGGCAAATTACGGACTATCTGACACAAGGAATGCTACTCACGGATCTGATTACGTGGAGTCGGCTCTTAGAGAAATTGAAGTGTTTTTTCCAAGCTTCGATTATGAAAAGTGGATAGTAGAAGATGAACCATACTTTAGTTCAGGAAAAGTTCAATTTGATGAAGAGAACTTTGTTCATCGTGCTTTGAAATCATGAATGTTTCA…	421	0.23753
Trinity101533	XP_020190642.1	98.113	53	Aegilops tauschii subsp. strangulata	beta-1,2-xylosyltransferase XYXTisoform X	GACCACCCGATATTCAGCGACCCCGACGGCGTGAAGAGCAAGGGGTGGGACTCGCTCAAGCAGGTGTACCTCGACAAGCAGGACGTCCGGCTCGACCTCAAGCGGTTCCGGCCGCTGCTCAAGAAGGCCATCGCACACATCAGAGCGAACAAGCTCCAGTGAAACCTTCAGCTGATCTTCTTCTTCTTCGACATTTGTTGCTCTTTTCCCTTCTAGTAGTAGTTATGATGATATACCAGTAGCAGTATGTATCTATATATATGCCAGTGTATGTAGCAGCCTAGCAGATGAGATGAGATCGGCCGACAAAAAAAATTGTATGATATGGCAGGCATGGTGATCAAGTGTAGATGAGATGGTCAAGAGTAGCAGAAATCGGTGCTTCAAATATGTTAGATG…	421	0.125891
Trinity101534	CAA3019407.1	36.634	101	Olea europaea subsp. europaea	glucosylceramidase isoform X	GGAGAAATAGGACCTGAGGAGCAGCTCCTGTGCCTTTGCGGGTAGAGCCACCAGGTTGATGCCGAACGCGTCGGTGAAGGCGCCGCCGAAACCGTAGACTGACTGATAGGTCTGGCTGCGATTCACTGTCAGCGTCTGGGTGTCGTCGCCGTCAACGGGCCTGGTGAAGGCGAGCTCCTCTCTCTCGAAGCGCAGCTCCGCCTTGGTGGTGGTGTAGACCAGCGCCCTGCCCAGGGCGGCGGGCTGCACCTGCGGCAGCGTGTCGCAGTACGTGGAGTTGCACACGCACACGAACGAGTCGAAACCGAAGCTGCGCTTGACGCACGGCACGGCGGCAGTGGCGATGCCGGCGCCCGCGACCACCCCGACGGCGATCATCAGCAGGACGATGGGCACGCA…	421	0.239905
Trinity101549	XP_020166956.1	92.683	82	Aegilops tauschii subsp. strangulata	probable amidase At4g3488	GCGGCGCGGGTGGCGATGTTGTCCTTGAGCAGGACGGGGATGCCGTCGAGGGGCCCGCCGGCGGTCACACACTTGCCGGACGAGGCTGCGGAAGTTGGCCCACTCGTCCATGTTGGTCTTGCCGAGCACCACGGCGCCGGCCCGCCGAAGCCTGCGCACCACGCCGGCGTCCCGCCTGGCCACGGAGCCGAGGAGGGCGAACGACCTGGCCGTGGTGTTGAGCGCGTCGCGGGTGGCGATGTTGTCCTTGAGCAGGACGGGGATGCCGTCGAGGGGCCCGCCGGCGGTCACACACTTGCCGGACGAGGAGGAGCGGCGCTCGGCGTCGGCGCGACCTCGATGACGGGGCGGAGGAGCGGGTTGAGGCCGCGGATGCGGTCCAGGTAGAACCGGACGAGG…	421	0.194774
Trinity101599	VAH70287.1	87.097	124	Triticum turgidum subsp. durum	unnamed protein product	CACCTGGAGCTAGCACCGTGTATAAACCAGTTGAAAAGGCGGTAGTTGTTGTCACGTATGCAAACCACATGAGCTTCTTAGTGAAGGATCTGTAATAAACCAAGAACTCATAATCCTCCCACTTGCTATAATGCATATGAAGGCCACAGCAAATGAGGAGCACATTGCTAAGACGTCAGAAATCAAGAATGCCTGAAATGCAAACTTCCTAGACATGATGGGAAGTCCCTCGCTTCCTGCATCATTGCTGTATCCTCCTGGCAGGGTGAAGGCAGCAGCAAAGGTGATAGTCGCAATAAGAATCGCCACTAACGAAGTGTTGCTTGTGTATGTTTGAGTTAGTGATTTTGCATCCTGCCTTGATGCATCAGTCGTCCGTCGCTTGACACGAATGTGAAG…	421	0.294537
Trinity101604	XP_028095668.1	99.286	140	Camellia sinensis	beta-amylase 1, chloroplastic-like	CTATGGGTCTCGATCTCATGCCCCCGAGCTCACAGCAGGGTACTATAACACTCGTTTTAGAGATGGGTACCTTCCAATTGCTCAAATGTTAGCACGCCACGGTGCCATATTCAACTTCACGTGTATTGAGATGAGAGATCAGGAACAGCCACAGGACGCCCAATGTTTGCCCGAAAAACTGGTTAGGCAAGTGGCTTTGGCCACTCGGAAAGCTCAAGTCCCGCTTGCTGGGGAAAATGCGCTGCCACGATACGATGATTATGCACATGAACAGATTTTACAAGCATCGTCATTGAATATTGATGGTGATTCGGGAGAAGAAGATAGAGAGATGTGTGCGTTCACGTATTTGAGAATGAACCCAGATTTGTTCCAGCCGGACAATTGGAGACGGTTTGT…	421	0.332542
Trinity101617	XP_030537680.1	87.387	111	Rhodamnia argentea	AP-complex subunit mu-like	CTGGGAATGATTATAATGGCAAACATACAACACCAAGATATTTGAACTCACAAATAACTTTTGTATCTTCCACAATGGTAAATTCAGCACCTGGTTTCATACAATCCACTGTGACCAATGTAACGGACCCACTTGACAACATCATGGTCTGAATAGTTAAGCTTTGATTCAAATACTTTCAGATATCTAACTTTGAAACCTGAGGGAGCAAATGGAACCTCAAAGTTCATGCTAATAGGGGGTCTGGTCCACTTCTTCTTGGTGTCTGTCTCTAAGAGTTCAATTTCAGCTGACAATTGTGTCTCTTTCATTCCTGCAAGACGTTTGATCTTCCACATGATGGCATTTTCAGAAGCCTTGTACTTTGCCTTTCCTTTCAAACAAATCAGCTGGACTCCA…	421	0.263658
Trinity101619	VAI52502.1	98.387	62	Triticum turgidum subsp. durum	unnamed protein product	AAAAAATCGATTCCTCCACTCCACAGCGCAGCAGCGGCAGCAACTCCTCCTCCACCTTTCCTCTTCCTCTCGCCACCACTTCCCCTACCCAATCCCTCCCCCTCCGCCGCGCCGTGGCGTGGCCCAGCCCAGCGTCGCCGCCGCCGCCGGCGACCCGTCTCAAGCATTGGGTTTTGACGGGTAAAGGCGCGAGCTTTTAGCGCTCCGGCGCCGTCCAGTATAGATCCGCCGCGCAATGGCGGAGCCGGTGGCGGCGGACGGCGGCGGCTGGCAGGAGATGATGCGGCGGATCCTTCCCCCCGGCGCCCCCGTCCCGGAGGAGGCGCCCAACCTCGACTACTCCATCGCGCTCGTGTACGACGGCCCGCCGGTGCCCTACGACCTCCCCCGGGTGGACCC…	421	0.147268
Trinity101672	KDD72621.1	50.714	140	Helicosporidium sp. ATCC 50920	hypothetical protein H632_c3115p	GTACTAATAGATCTTAGTGGAAGACTGCATATTGATAATTCAGCGATTCCAGGTGCCGTGGAAGCTCTAAACAGACTTCGAAACGCTGGTATACCGCTTAAATTCGTTACAAATACAACGAAAGAATCCGGCAATTTTTTATATGGTCGATTGACAAAACTCGGTTTTGATATTAAGAAGGAAGAAATTTTCAGTTCTTTAGCTGCAGCAAGGAAATTGATTATTTCGCGGAAATTAAATCCAATGTTATTTATTGATCCTGCTGCTAATGAAGATTTCGATGATTTAATAAGAAATGACGATAAAAAAGATGCTGTAGTAATAGGATTGGCTCCAGATAAGTTCAATTATGAAAAATTGACCAAAGCATTCAGATTACTATTAGATGGCGCATCGCTC…	421	0.332542
Trinity101679	KAF5955445.1	100	102	Camellia sinensis	hypothetical protein HYC85_00830	CCACAACCCCCATTCCCGGTGCCAAGGTTAAAATCGAATGCAAAGACAGGGACACACACAAACTCTTATACAGCATTGATGGAACAACAGACTCAACAGGAAAGTACAAGATCATGATCAAAGAGGACCATGGCAACCAGCTCTGTGATGCCATGCTAGTTAGCAGCCCACAGAGAGACTGTGCAACGGCAGATCCAGGGCGTGACCGTGCTCGTGTGATACTTACCCGAAACAATGGGATTGCTTCAAACAACCGTTTCGCCAATGCAATGGGCTTTATGAGGGATCAGCGCATGTCCGGGTGCAAGCAACTGCTCCAGCAATACGAGCAGGAGTCTGAAGAGTAAATGCTGTTCATGGTTCTGAACATTGATCTTTGCTACCGTGTCGTTTATGATA…	421	0.24228
Trinity101681	XP_037453431.1	93.976	83	Triticum dicoccoides	uncharacterized protein LOC11932382	TGGGTTGTGAATAGAGAAAGAACCACCTGGAGCCCCCGACCTCTCCACGCCTTTCCCTCACAAAAAATGTAACTTTCCCGACGCTACCGGCAACAACCGCCGCCCCACCTCTCCGACGCGGCCGTCACCGGCGGCTCCCTCCTCGCCTGCGCACGCACGTCGCCGCTCCCATGGATTCCTCCCCGGCCGCCGTCGCGCCGACCGAGGCCTCGGCCCCGCCGCTCGAAGACTGCCTCCGCCTCCTCCGCGGCGAGCGCGACGAGCAGAAGCTGGCGGGCCTCCTCATCGCCGCCACCGTCTGCCGCGCCGGCGACGCCGCCGCCGTCGCCCAGGTCTACCGCGCCGTCGGGCCCCGGTTCCTCCGCCGCCTCCTCAACACCGGGCTGGGGACGGTGGAGG…	421	0.19715
Trinity101684	KAG5219465.1	82.734	139	Salix suchowensis	Serine/threonine kinase	TCAAGGTCGCTGATTACGGCCTGTGCAAAGAAGACATGGCGTTTGGCAAGACTACGTCGACTTTTTGCGGAACCCCTGAATTCATGGCGCCAGAGATCATTCTCGAACAACGATACGGGCGTGCCGTCGACTGGTGGGCGTTCGGCGTCCTCATCTACGAAATGTTGCTCGGCCAATCCCCGTTCCGCGGCGACGACGAGGACGAGATCTTTGACGCGATCCTAGAAGACGAGCCTCTGTACCCGATCCACATGCCGAAAGACTCGGTCTCGATTTTGCAAAAACTGCTCACGAAGGACCCTTCGCGACGACTCGGCGCTTCCGAAGCGGACGCGGCGGAAATCAAGTCGCACCTGTTCTTCAAAGACACAAACTGGGACGACGTCTTCCACAAGCGCA…	421	0.330166
Trinity101687	XP_028094581.1	96.403	139	Camellia sinensis	protein SUPPRESSOR OF GENE SILENCING	TTTGGCCTCCCATGGTTGTCATTATGAACACAATACTTGAGCAGGATGAAAATGAAAAGTGGATAGGCATGGGTAATCAGGAGCTTCTCGATTACTTTAGTCCATATGATGCAAAGAAGGCCCGACACTCCTATGGTCCACAGGGGCACCGGGGAATGAGCGTATTGATTTTTGAGGGGACACCAATTGGTTATTTAGAGTCTGAGCGTCTTCATAACCATTTCCAGGAACAAGGAACAGATAGGGAGGCTTGGGATCATTGTCGAATCCTATTCTATCCTGGTGGGAAGCGCCAACTCTATGGTTACATGGCAGAGAAACGAGACTTAGATATCTTCAATCAGCATTCCCAAGGCAAATCCAGACTGAAGTTTGAGCTGAGATCATATCAGGAAATTG…	421	0.330166
Trinity101695	THF99966.1	87.952	83	Camellia sinensis var. sinensis	hypothetical protein TEA_00622	GCAGATGCAAATGGCGATGAGGACGCCAATGGAGATGGGGTCGAGCTCGTTGTAGTCGCTGGCGAGGCCGTGGGCATGGATGCGGAAGTTTTCGGGTTTTCGATTGCAGAGGGTGGCGAAGTATGAGGTCCATGAACGCGCTACGGCGGCGCAACTGACCACGTATTCGAGGAGGATGTTACCGGCTGCTATGAAGGCTACGAAGTCGCCGAGTTCTACTCTTAAGTAGGCAAATGATTTGCATGCAGACGGTGGCTGCAATCGAGGGTGAAAAAGAAGAACAATTTGTGGCAGCGGAGTGAAGGTATGTGTAGAGGTCCGGTGGGCGGCCAAGATGAAGGTATGTGTAGAGGTCCGGCGGGCGGCCAAGATGAGACTACCGCCCGCCGGTGAAGCGAA…	421	0.19715
Trinity101712	XP_020148265.1	84.286	140	Aegilops tauschii subsp. strangulata	disease resistance protein Pik-isoform X	GACACGAAGAGTACATAGGTTGGGTAGACCACCGATGAGCTTTATGTCATCCTCGGTCAATATGGTCATCTCCAAATCCAACTTTGTCAGCTTGCTAAGCTGGTCGATCTCTAAAACTGGCAGCTTCTCCACAGGGCCATGTAGTTTAAGACTCTGCAATGTCTTCAAAGGCAGGGAGATGTCAGACAAACAACCCTGACTGTCCCTGTCCACCTGCACGGACAAGGATTCCAAATGGACATGACCTGAAATTGCAGAGGAAAACTTCTCGCTAGTTCTCCTGTTGATGCCGGACACTCCGAGCTTGCGCAATTGGGTCAGATCTTCGAGCTCTTTAAGGACGGCCTTCCCACCTGATGCACCAATGTTGACAACACCAAGCGTGTGCAATGCTGTCAG…	421	0.332542
Trinity10172	XP_037480014.1	94.805	77	Triticum dicoccoides	disease resistance protein Pik-2-like	CAGCCGGCCTAGGGTTTCCCCCGGTCCCAATCTGCACCACCATCCCCAGAAGCACCGGAACCAGTAGCATCCACCGGCATCAAGCGCAAAGGGGAAGGAGCGGGAACGAGGGAGCAGCAGGCCTCCAGATCTGGCGAGGACGAAGGCCCCTGAACTGCCGCCGCCAAGCGCCGACTCCCCACCACCCGAGCGGTCGAGGACGTCGGGCAGAGTCCCCGCGCACACCGTCCAGGGCGCGAACGGCGGCGCCGAACCAGCAGGGCCGCCGCCCCGTGGATCCGGATCTCCGCGAAGGGACGGCAAAGGCCTCGCCGCCACCTTCCTCGGCAGCCGCGCGACGCATCGGCGGCTCCTCTGGTGGCGACGAGGAGGAGAGGAAGGGGAGGGGAGGCTGCCGGC…	1745	0.0441261
Trinity101721	OMO62323.1	100	140	Corchorus capsularis	hypothetical protein CCACVL1_2289	GTGGCACATTGTTAAGGATGTTCCAAACAGTTCATTGAGGCACATAACACTTGAGAACAATGAAAACAAGCCTGTCACAAATAGCAGGGACACCCAGGAGGTTAATTTGGATCAAGGGATTCAAATTCTCAAAATATTTAAGGAGCATTCCAATAAGAGATCTATTCTGGATGATTTTGAATTTTATGAGGCTCGTCAACAGATAATTGAGGAGAAGAAAGCTAAGCATCAGCTTTTACAAAAGCCGGCTTTGAACGGGACGCCTAATGATGTTGTTGCAACTGATAACAAGCAAAATGCACTTGACACTTCGGAAAAATCTGTAGAGTCAGCCTTGACAGAAGAACAAAAGTCAAATGGAGATGTGAAACCTGTAGAAGAGAATGGATCAGTAGCTGC…	421	0.332542
Trinity101725	CDM80324.1	83.673	49	Triticum aestivum	unnamed protein product	GATGCTGGTAGTCAGTGTTGTTGTCCTGCAGATGCCTTAGAGGCCATTCTTCTGCGACGAAGGGCATATCCATGCCGCCGATACTTACCATTTGTCGTCGGAGCTGACTGAAATCTCCGAGGAGGATATGAGTGTAAATATTGATGTGTGATGTAATATTGTAATGTATCATGAAGTGATGCGCTTAGGTCACGAGGAAACGAGATTATGGTTGTGGTTGTACCAAGTATGAAATAATCTGATGTGTTTCGTGAGTGTTGTGTATTCCTACTAGTATGTTCAGGCCATCCTGTATGTATATGATATTTTGCTTGAGCGGCTGCTGATGAGACCTGTATTTTCTGCGATGCTCAAAATTTTGTACAGTATGAACTACTGATGTGGCTTTGATGAAAAAGC…	421	0.11639
Trinity101748	XP_028074703.1	86.842	114	Camellia sinensis	LOW QUALITY PROTEIN: Eubiquitin-protein ligase brl2-like	GAAGAAGCTTGATGAAGAGCTCATGGAATTAAACATGAAGGTTGCCAAGATGAGTTCTGAAAATGGGGAGGCTGCAATACAGAAACTCCAGGATGAAATCAAGGATTGCAAGGCTATTCTCAAGTGTGGTGTGTGTTTTGATCGGCCAAAGGAGGTTGTAATAGTTAAGTGCTATCATCTATTTTGTAATCCCTGCATTCAAAGAAATCTAGAGATCCGCCATCGAAAGTGTCCTGGCTGTGGAACTGCATTTGGGCAAAGTGATGTCCGCTTCGTAAAGATATGATTTGAGGCAGAGAGAGATGCATATATCTGTATAGTTTCCATTAGCTTTGGGGTTATATAGCTAGTGTTTGCATCTAATTGTGGGAGCCTGGAGCCCAAATCCTTTGAAGTTGT…	421	0.270784
Trinity101755	XP_031476596.1	81.707	82	Nymphaea colorata	40S ribosomal protein S15-like	ATTTTGTGGTTAATGCCGACTGTTTGTGATTTTTGATACAAAATCCTATTAAATAGGACTCATCGTTGAAGAATAAAACTTAAAACTGTTCAAAAGTAAAATATAGAACCATGGCGGATAAGGCTGAAGAACAAGTTAAAAAGAAGAGGACTTTTAAAAAGTTCACATTCAGAGGTGTTGATTTGGACCAACTTTTAGATATGCCAAATGAACAGCTCATGGAATTGATGCACTGCAGAGCCAGAAGGCGTTTTACACGTGGTCTTAAACGTAAGCCGATGGCACTGGTTAAGAAGCTCCGCAAAGCCAAAAAGGAAGCTCCACCTCTAGAAAAGCCAGAAATCGTTAAGACTCACCTACGTAACATGATCATCGTTCCTGAGATGGTCGGCTCGATTG…	421	0.194774
Trinity101758	VAI82471.1	100	54	Triticum turgidum subsp. durum	unnamed protein product	CAGTAGTTCATCTTGGGCTGCTTTTGCTTGCGGAGGACTCTGCAAATTGGATTTGAAGGAGCTGCTATTCAAGAATTTCAAGCCAAAGACAATGCTATAGCCGTCTGTAGATCAGAGAGCAAAGACAAAAAAAAAGTCGAGATATGGAGGACTCTGCAAATTGGATTTGAAGGAGCTGCTATTCAAGAATTTCAAGCCAAAGACAATGCTATAGCCGTCTGTAGATCAGAGAGCAAAGACAAAAAAAAAAGTCGAGATATGGAGGCCGCTGCTGGGGCGTTGAGCCCTGTCCTCCGTAAGCTCGGTGAGCTGCTCGCCGGAGAATACAACCTGGAGAAGCGAGTGAAGAAAGGTGTACAATCACTTCGTACAGAACTGGAGATGATGCACGCCGTACTT…	421	0.128266
Trinity101762	XP_028102577.1	73.77	122	Camellia sinensis	ubiquitin carboxyl-terminal hydrolase 18-like, partial	CTCGCTTGTCCCAATTAAATAGTTCCACAAAATCCTCATGGGGGAAAAGAATCTCTTTTGACTGTTTGGTAATATTAACGGTTCCACTGGAAGGAACCAGTGCAACTGCACTAGAATCTCTCCGTCCATGCTGCATATATGCAAACGGCATTGATTTTACCTGCCCAGATAATTGAAAGTCCTTGCATTTTGTCTTATGCCCAGATTTCCAATGGGAAGTTTGGCAAGCTCCGGAGTTTAATACAGCACGGAGTAGTAATAGATCGTGATGCTCTTTCCAAAACCTTCCACTCTTCAATCCTGGGAAACGAGATACTATGTCATCTGGAAAAGAGGGAGTGCCTGGCTTTTCCGATGCAGCCTTCACCTTGCCCATGGCGTTAAACTCTTCAACCTTCT…	421	0.289786
Trinity101787	OQU91386.1	49.655	145	Sorghum bicolor	hypothetical protein SORBI_3001G16980	CACGCCTCCATTCCCAAACTGGGTCTAGCATACGCTACAGTAGAAGACGCCAAAACTGATGGCAAAAACTGAAGATACGGGTCACCTTCTAGAAGGGAGAGCTCGCATAAGTACATGGCAAGGAACATAACTCGTTCAGAGAAGTCAAATGAAACACAGTAGTTGGTGATAAACACAAGAGGAGTTGGTGAGGAGATATCAAAGGCAAGAACTTTCAAGATGAGGTGTTCCATACGTAGGACTTGGCGCTTGGTGTAGGTGTCATCAGTGATGTACACAAACTCTCCAACATCAGGTGGATAGATTTCTTCATATTTCGCTGCAATGAACATAGCTGCAGTACCAACAAGCTGGAGCTTGGCTCTAACCACAGACATCAAACTAAGGAAGCGGTCAATA…	420	0.345238
Trinity101795	KAF7087297.1	97.647	85	Triticum aestivum	hypothetical protein CFC21_09049	AGCCACACATTCCGACGGCGGTAGCTTAGTAAACAATTTCCTTGAAGCTTACAAAAAAGAGAAGGAAGCAACTCAGTTGTTTGACAAGGAAATTGCAGTAACTGAAGATTTGGAGATTCTTGGTAGTTTGGCAGGGATCGTTGTGGAATGTCTTAACCTTGATGTGGATCAAAGACCATGGATGACAGACGTAGCAGAGCGTCTTCTCAAAATGGATCGATCCCGTAAGTCGCAATTTGCCCTGCATAATCCAGTTTGAACATGTGTATATTATGTCCTGTCGAATAAGATAGGCAACTATGGATGGGGCAACGTCTATCTTACATTGTTGTTCCTTCAAGTAGAAGCAGGCGACGTCTCCCTTGGTTCAAAGAAAATTTGTAACATAACTCCTTGAGT…	420	0.202381
Trinity101797	XP_006408697.2	39.024	123	Eutrema salsugineum	lysosomal Pro-X carboxypeptidase	CAATCTATGAATATTAATTACAAGTTACCAGCTGGTACTAAATGGATTGCATTTGGAGGATCATATGCTGGATCATTAGCTGCTTGGTTACGTTATAAATATCCTCATTTAGTACATGGGGCTGTTTCTGCTAGTGGTCCTTTATTAGCAGAAATTGATTTTCAAGAATACTTTGTTGTTGTTGAGAATGCCCTCAAAGAATATTCTGAAGCATGTGTAAATGCAATACTAGAAGCAAACAAACAATTTCATATAATGTTACATCATCCTATCGGTCAACAAGGAATAGCTAAAAAATTTATCTTATGTGATCCAATCAATGAACATACCAAACGTAATGATATTTCGAATTTGTATGAAACAATAGCAAGCATCTTTGCCGGTATTGTACAGTACAAT…	420	0.292857
Trinity101802	BAJ86547.1	64.078	103	Hordeum vulgare subsp. vulgare	predicted protein, partial	CCTATCCCTGCGGAGCAGATGAAGGCGGCTTCTGAGCATGCGGAGGCTACCCATAAGCACCCTGGCCATACATGGCCTGTGGTGGTGGCTGCATATCATAGCCAGGCTGTGTCTGTGGAGCAACGTATCCAGATTGAGGGGGCAGAACCTTGCGCCGTGTAGCTTAATGTAGCAGCAATTGTATAGGTGGTTGATTAGGATAACCCGGTTGGCCTCCAGTGGCTGGAGTTGAAGCTTGCTGCCCTGAAGATGCTTGACCAGCGCCACCTGGACCACCATTGCTCGGTACAGTACCACCATCCTGAGTTGAGTTAGCAGCTGATGCCCCATAGCCATGCCCCGTAGTTCTGCTGATCATATCCAGGCTGCTGCGAGTAAGACATCCCTTGGGTCTGATAA…	420	0.245238
Trinity101809	XP_023899648.1	57.143	84	Quercus suber	ATP synthase subunit f, mitochondrial-like	CGTCACTACTCTCTCGTCATGTCTCGTCTTGCCGCTCTCGTTCCTCCCAAGATCGCCTCGCCTTCGGCTATCGGAGCGCCCCAGTCGGCCGCCCGCATGACCCGCGTCGTCGACTTCTACTCGAAGCTTCCCAAGGGCGCCGCTCCCAAGAAGAACGCTGGTTTGAACCCTTTCGCTAGGTACAAGGCCAAGTACTTCGACGGACCCAACGCCTCGGCCGCGCCTTTCCTCCACGTTATCGGTGGAATGTTCTTGATCGGCTACACCATCGACTACAACATGCACTTGAAGCACCACAAGAACAACCACCACTAAATCTCGTCGGAAGTCGTTAGCGGGGGAGATATAGATCTGGTCGTGCGAGACGAGATTGCGCGTAGACGTGCGGAGCCAAAAAGA…	420	0.2
Trinity101821	GFZ00329.1	98.462	65	Actinidia rufa	eukaryotic initiation factor 4A-III	AAAATGCAGATAGGAATGTAAAACAGGGAAAATGAAACACTGGACGTTGAATGGGATTATTCATTTGGTAAAGAGGTATGTACAGTCAACTACAGATATAAAGTTAATACAATGGAACTTTGCACATTAAGCTTCTATGCGTTCAGTAATAAAAAAAATGAAAATAATGTACCAAAACATTCATGGATTGTTGGATTGAAAACACACATCACCCTTATAACTAAATCAAATCAGCAACATTCATAGGCATTTCATCAATCTGCGTGGAGTAATACTGTTCAATATCTCGCAGAATTCTAATGTCATCACTCTTGACAAAGTTGATAGCAACACCCTTTCTTCCGAAACGTCCTGATCGACCAATTCTGTGAATGTACAACTCACGATTGTTAGGCAAAT…	420	0.154762
Trinity101838	VAI25764.1	95.833	24	Triticum turgidum subsp. durum	unnamed protein product	TTCGGTTCTACTTGGAACACTCCGCTGGTCGCGTATTCATGGGCTCCATACCCAAACTCCATACCATGCACATGATTGAGTTAAGCAGGGCAGGGCAGCAAGAAAATTGAAGGAAGCTGCATGAACTGGGCTGAAGAGAAGTGAATGGATGTAGCAACCGGAAAGGAAACCAAAGAGCTTAATAAATCTTAAATGGTTGGATCCTCTTAAGAGGAGGGGCGTGCGCAAATTGTGCCATGATTGGGCATGCAAGGCAGTGTACTGGGTAGCATAGCATAATTGGGGTAAGCAAGCAGAAGCAGAGCAGCACGGCAGCAAGAGAAGTAAAGGAAGCTGCGTGAAGTGAATGGATGGATGGATGTAGTGCCAGTACCAACCGGAAGGAAAATAAAAGGAGGA…	420	0.0571429
Trinity101851	BAJ86482.1	92.308	39	Hordeum vulgare subsp. vulgare	predicted protein, partial	CGTCTCGTAGTGGAACATCCGTAAAATCTGCTCCGTATATGTTGGAACCTTTGAAAGAGGTGTTCCCTGTCACAAGTGCCCCTTCCAAGTTGGCATTTGTCAAATTTACCTGCAGAATGGAACCAGATTGCTGTCAAACCATATTCCAAAATTAAAGCACTGCTCTAAAAGTCAATGAAGAAACAACAGAATAAGGTACTAGTAGTCTGATGCTGTGACGATCAGATGCGATGGCCACTCGACCGAGTACATGATTTCAAGCAAAATGCAGAACAGCTATGTTACTGCTTATTCTGAACCCAAACAATCATGATATGCTTTGCTGTCTACTGTCTATAGCTACTGGTGTACCTTTGTAACATTTGCGAGTGAGAAGTCGGCGTTTCTAAGATCGGCGTC…	420	0.0928571
Trinity101867	KAF3952954.1	44.715	123	Castanea mollissima	hypothetical protein CMV_02155	CATCAATCATGGCAGCACAAGCCGCACTAGGAGCTCAAGTCTCTGGACCTCAACAACGGCAGTTCAGCCCCTACGCAGATTCGGGAGGTTCGATTCTCGCAATCAGTTCGCCCGGGTTCGCCGTGATCGCTTCCGACACGCGACAGAGTTCAGGCTACTCGATCGAGACGCGCACAGCGAGGAGGATCTTCGAATTGACGGACGAGGCGACGATCGCGATCCAAGGGTTCAAGGGAGACGCCGACGCGTTCGTCAAGCGTCTCAAGCAGAACCTCGAATGGTACCACCACACGCACAACGAGGTGCCGAAGCTGAAGTCGATCGCCCGCCTTGTGCAAACCATGCTGTACGGGAAGCGCTTCTTCCCCTACTACTGCTACGTCATTCTCGGCGGCATCG…	420	0.292857
Trinity101868	KAG7531905.1	95.604	91	Arabidopsis suecica	Ribosomal protein S	CGGCCACGAGACCGATAGTGCACAAGTACCGTGAGGGAAAGTTGAAAAGAACTTTGAAGAGAGAGTTCATAAGAACGTGAAACCGTTCGGGTGTAAACGGACAGAGCCCGCGAGTCCCCGCCGGGCGAATTCACGGTCGGTCGAGAGGCCGGCCGGATCTTTCGCCCGGTCAGCGGACGTCGCGACTCGTTGGGCGTCGACCGAAGGGCCCGGGTGGCGGTTCGTCGCGGCGGTCGCGTTTCGGCGTGACCGATCGCGCCGAACCCCGGTGCTCCTGGTCGGCTCGCCCGACGGCAAGAACCGTCGACGCGGCCCCGTCGCAGGCGGGGTCCCGTCGGTCGGCGACGAGTTTCGGGCTACTTTCCGACCCGTCTTGAAACACGGACCAAGGAGTCTAAC…	420	0.216667
Trinity101889	KAB8342917.1	48.649	74	Carpinus fangiana	hypothetical protein FH972_02251	AGTTTCGTTTGGGACATCTACACTGGGCCAAAATAATCAGCTACAGCAGTCTAGAAACTCATCGCTAGGCTTTGGTACACAGCAGCAGCAGCAGCAACTACCAAATGTGTCCATATTCGGACAATCACAGGCCCAGTCACTCCCGCCACTAGGGCAGGGTGGGATCTGGCAACCAAATGGCACAATTAGTTCTCATGAAAAGAGTGTACCGGAGCAGATGGCCGCCGTCGTTGAAAAGTGGGACTCATCGAATCGCAATTGCGCATTTAAGTATTACTTTTACAACAAAGTAGACGATAATATGGCGCCTTATTACCGTCCTGGACCAAACGATGATCCGAAGGCTTGGGACGAAGCTCTTTCAAACAAACCAGACAAGGGCTATATACCTGTGCTATG…	420	0.17619
Trinity101895	THG16854.1	98.058	103	Camellia sinensis var. sinensis	hypothetical protein TEA_02058	CTTAGGCCATCTCTATTCACTCTTGGACTCTTGTTCTTCGTTTTCATCATCTCTGATCTTGTTTAGTTCACCAGAAAGCCTCTGCGAACCGTTAGATTCGCTTACCGGAATGGCTTCAACGGTTGGATCAGCCACCGAGAGCCTCTCCAAGCTCCACATCAATGGCGATTGGGCCTCCTCTTCTCCCAATCTCCTCAACAATCTCTCCCTTCTCTCTCCTCACCAGATTGAGATGGCGAAGATGTTGTTGGAGATGGGTCAGAGTCATCTGTTCGAGCATTGGCCCGAGCCTGGCATCGAAGATGATGAGAAGCGAGCTTTCTTCGATCAGGTGGCTAAACTTGATGCAAGCTATCCAGGGGGGTTGGTTTCCTATATCAAAACTGCTAGAGAACTCTT…	420	0.245238
Trinity101905	VAH52354.1	99.174	121	Triticum turgidum subsp. durum	unnamed protein product	ATTCAAATGCATTGATGTCTTTCATGGGTAACATGTCCACCTGGCGGGAGGTGGAGTGCAGGACCTTGATATGGGAGGGGTCAGGACCAAGGTGGAAGGTGGTGATAATGGCGTGTAGGTGGTCTGGCCAGCATGGGAGCCCCACACTCATCAAGACAGAGCACATGACCCCAGAGCCCAGATGGGTGAGGAAGCCATGGGCTGTGCTTCTGTCAACATAAGGAAATATAATGTCCACAGGGGGATCCATCTTCAGACTTCCCTCTTCATATCCCAGCTTGTATGCATAGATCGCATCTTTGCGGAGCATGTAGATGGCATTGCTTTCTTGTGCATAGAGGCCACGGCCAAGGATAGGGACGTAGCTTCAACTTCTTTTTCCTGAATTCGTTTATCATA…	420	0.288095
Trinity101910	XP_020151707.2	75.806	62	Aegilops tauschii subsp. strangulata	DIMBOA UDP-glucosyltransferase BX	GCGTGGGCCACCTCCTAGTTGCTCGGGTCTTGTCCATGTCCCAGCGTATCATATTCATATGCGATGCATGCACCTCCTCATCTGTTTCATTTAGCCGCCTCTCATGACCAAGCAATTCGTCAAAAGGAAAACGAGTCCAATTTGTGGTTGTCCGGTGAGCTACGCTACCCTCAGTTTGCAATTCCGCGCTTACTAAACACCCGCCAGCATTCATTCCATCATTGATTGTTCAAAAAGAAAAGAAGCACCAATCGATCGATATCATTGCACCAGATCAAGAAGCAAACACGGCCACCAGTGGCCGCCGTCGCCGTGTGTTGCTCTAACCTCTCCCGTACCAAGGCCACATCAACCCCATGCTCCAGCTCGCCGGTCTTCTCCACGCACGGGGCTTCGCCA…	420	0.147619
Trinity101912	XP_030541595.1	57.241	145	Rhodamnia argentea	sodium/potassium-transporting ATPase subunit alpha-B-like	CCAGGAAGACAAGCCTATCCTGAAGAGAGAAGTGAACGGCGACGCTTCGGAAGCTGCTCTGTTGAAATGTATGGAACTTGCTCTTGGTGACGTTATGGGCATTAGGAAACGCAACAAGAAAGTCTGCGAGATTCCGTTCAACTCTACCAACAAGTATCAAGTTTCTATCCACGAATCGGACAACCCAGACGATCCTCGACATCTTCTCGTGATGAAGGGTGCGCCAGAAAGAATTCTTGATCGTTGCTCGACTATCTTTATTGGTGGTAAGGAAAAGGTACTTGATGAAGAGATGAAGGAGGCATTCAATAACGCTTACCTGGAACTTGGTGGCCTTGGTGAACGTGTACTCGGTGTCTGCGACTTCATACTGCCGTCCGACAAATTCCCGATCGGCTT…	420	0.345238
Trinity101914	VAH68362.1	80.714	140	Triticum turgidum subsp. durum	unnamed protein product	CCCATATCTACTTAAATCACCTGTGAAGGTCAGCAAATAACGATACCCGCCGCATGCCTCAACACTCATTGGACCGCATACATCAGTATATATTATTTCCAATAAGTCATTGGCTCGCTGCATTGTTCCGAAGAACAGAGTTTTAGTCATATTTCCCATGAGGCATGGTTCGCAAGTATCAAATGATTCATAATCAAGTGATTACATGAGTCCATCTGAATGTAGTTTCTTCATGCGCTTTACACTAATATGTCCTAAATGGCAGTGCCACAAATATGTTGCACTATCATTATCAACTTTGCATCTTTTGGCATCAATATTATGAATATGTGTATCACCACAATCGAGATTCAACAAAAATAGACCACTCTTCACGGGTGCATGACCATAAAAGATATT…	420	0.333333
Trinity101921	KAF5936100.1	95.683	139	Camellia sinensis	hypothetical protein HYC85_02722	CAACCACGAAAATACCCAAGCATAGCACTAATGTAAAAGGCAAAAATGATCTTAAGATTGACACGGTGTCAACCCAATGCCCCTTGAACAGTACAAGAGCCGCTACATTCATCATGTTCCAACCCATTGTTCCGCCACAACAGAGTCGGTTTAGACAATTAGCAACAAATGAGTGGCAGTTGCAAGTGAAGAGGTTATAGGTTTTGTGCTCAAAGTGGCGCATACTTGATTGGAGGGCATCGTCCCAAGTGATTGCAGTTCCATACTCTGCATGCTTGTAGCGATGTTTGCAGGTGTGTCCCACGAGGTTCGGAGGAAAGCAACACTGCTCTCTGTCAAGTTGAAGGTATCTGGCTACACCACCAAATGCGAAATCATCAACACTCACAAAATTGGATC…	420	0.330952
Trinity101924	KAF7087200.1	100	81	Triticum aestivum	hypothetical protein CFC21_09040	GTTAAGCTCACCATCTATGGCTTCCAACCTGATGACATCTTTGTGGGATTCATCAGCTGTGTCATGGAACATGCGGTCAATATGGCGGAGATATCTCTGCACGACAGGAAGGTATGTCTGTGCTGTGGTGACTTGGATCCGAAGGTGAAGTGCGCATCGAGATTTCCACGGAACGCTGATGAGCGCAAGAAGATCATTGAAGAATTGGGGATTTCTTTGCCTGCTATGGTTCACTTCCTGTCATAATAATTGAAAAGAAATGAGATGTATGACCTAGTAGTAGTTTGTAAGTTCTGTGTTCTATGGTCTGTTGTTGGAAGGAGTTCAGGAAATCCATAATTCAGTAGTTATTGTGCTTGTACACTTGCTTTCCCTTAAATTGAAGCTATGTGAACTGTT…	420	0.192857
Trinity101939	XP_028102008.1	97.826	138	Camellia sinensis	CCG-binding protein	TCTTGTTTCTGTGAATTTCTGATATTCCATGCAAGCAGCTGATCAGAGTTTTTACTCCGCCCGCTTGAATTATCAGCTTCTCTACCTCTTGTTTTGGATACTTTTTTTCAAGATCTTTGAGTTCAAAGTAGGCTCTCCAGCAGCTATAGGACGGGTCTCCTTCGAGGGTTGAACAGTAATCAGCAAGCTCGTTTTCGGACTTTTGGATCAAGGGAGGGTCTCTGACGAGTCGATCGAACTTGGTTCTGCTAAAAGGTTCGAGCTTTGGTATATAAGAATTGCTTCGCGAAGAACAACAGATCGTCGAAGTCGAAGAACCAACAACTCTCGCTGGACATTGATGATGATGAAGAAGAAGATCGTTCTGATCGAGAAGGAAACTGGAAGATGAAGAAATAG…	420	0.328571
Trinity101940	BAK02685.1	76.978	139	Hordeum vulgare subsp. vulgare	predicted protein	TGACAAAGTGCCTGACAGGGAAAGCGTCCCTGTTGGTGTCACCGCTCGCGAAACCCTGATAGGCCATGTCAAAGAAAGGGAAGTGCTCCTTCTCCTTCATGACGTTGCTGATCTCCTTCCACTGCTCCTGCGTCGGGTCGACACCGGTGGGGTTGTGCGCACAGGCGTGCAGGAGGATGATGGACTTGTTCGGTGCAGCCTTGATGTCTGCAATCATGCCTTCAAAGTCCAAGCCGACAGTCTCCTTGTTGTAGTACTTGTACTGCTTCACTTCCAGCCCGGCGTCCTTGAAGACGGGCGTGTGGTTCCCCCACGAAGGGGTGGGCAGGTAGATGGCCTTGGAGTGCGGGTAGTGGCGCGCGAGGAAGGCTCCACCGATGCGGAGGGCACCTGTTCCAG…	420	0.330952
Trinity10196	KAB8337209.1	62.105	380	Carpinus fangiana	hypothetical protein FH972_02151	CGGTGTGCTTGACCATGGTACCGAGCCTGAACCTTATGTCTAGACGTGTAACCACGTGATTCATACAGGGGACTCAATATGTTGAGGAGGCCATGGGAAAGATCTGCCATTTCAACGTTCTGCTTCTTAAAATTTAAATGGATCCATGCATTGCTCGCTACACTAATTAACGTACGAAAACCAACTCCTCTTTACGGTAAGGCGCATATTCATTTTTCCACATGTTCCATATGCGCTCTAGCTCTTGAACGTATTGTTCATGGACATGATCAATTTGCTCTTGTCCAGGGTCATGATTCTGTTCTACCAAGATCGGTCGGCCTACAACAATATTCATGGGCCGACGATAAGGCATTAGGCCCATATCGTAATTGAAAATCCCCCGGGCATGAAACAGAG…	1743	0.218015
Trinity101972	XP_037419416.1	90.323	31	Triticum dicoccoides	histidine-containing phosphotransfer protein 1-like	GTGTGTTGTCAGGAGAAGAGCAAAATTGGGTGCCTGAAGACACTGGATTCTTTGAGAAATGATTTCTATGATGTGTGCAACATGTTCATACCATAGGCTTCAGCTGCTGCAGCATGTCCTAAACTATAGACCGGAGCAATAAAGAAGGAGTGGCATGTTCGGATTGCACATTGTGTTTGATGTCGTAGAACATGCTCAATTTAGCATATATGGCCTGGAGTTGTTTGCTTCTGTGGGGTCTATAGTTCTGTCAAGAGAGAAGCTGCTCACACTAGTGCAGAATCGGGCATTAGCACCGGTTCGTAAGGCTCTATAGTGCCGGTTACATAACCGGCACTAATTTGTGGTCACTAAAGGCCCCCCCCTTTAGTACCGGTTCAGCACGAACCGGTGCTAAAG…	420	0.0738095
Trinity10199	XP_023890291.1	66.99	412	Quercus suber	oxysterol-binding protein-like protein OBPalpha	GTAAATAGCAATAGGTCCTCCATCGACGAATTTAAATCCGAATGTTTTGACGATGAGACTACGGTAGTGGAACCCGATCAAGGCAACGTCCTCACTCACATTATCTCACAGCTACGGCCTGGTGCAGATTTAAGCCGAGTCGTGCTTCCAACCTTCATACTAGAGCCCAGAAGTATGTTGGAAAGAATTACAAATTTTATGGCACATCCAGAATTTCTTCTACCAGTCCCTCAAATTGAGGACCCCGTCCAAAGATTCGTTTCGGTAGTCAAATTCTATCTCTCGGGCTGGCATATAAAACCTCCAGGTGTAAAAAAGCCATTAAATCCTATTCTGGGAGAGACCTTTACATGTTACTGGCAGTTTCCTGATAATACAAAAGGTTATTATATTTCTGAG…	1743	0.236374
Trinity101996	EMS52651.1	87.879	33	Triticum urartu	hypothetical protein TRIUR3_0751	CGGCCGTCTCCTCCTCCGCCTCCACCCGCGCCCCCGCCCCCTCCTCCTCCCCGTCCCCGTCCCCGCCCCCGCCCCCGCCCTGCTTCTCCTCGCCCAGCTTCCGCTTCACGGAGCGCCGCCACCGGACCGCCGCGGACGGCGAGGAGCAGCACGGGCGCGGGGCCGAGTCGGGGTCGCAGTCGTGGTCGTCGTCCTCCATGACGGCGGCGACCGGGCCGGGAGCGAGGATTTGGGGGGCGGGGGAGCAAATTGCAGTTCTCTCTGCTTCTCTTCTCGTCTCTTGGCTTTGGATTTGTGTCGTGTGTTTCGATTGGGGGGATCGGCGATGATGCGTTTGGTCATTGTGTGGGACCCCTTGACTGGCGACCGCTCCCTCTTGTCCGCTCCGCCGGCGTTTGA…	420	0.0785714
Trinity102000	KAF7076364.1	67.347	49	Triticum aestivum	LOW QUALITY PROTEIN: hypothetical protein CFC21_08102	GTTGGATATTTATCTAATGTTTCCTAAGCTGGGGGATATGTATACAATTAGTATATTTATTACCAACACAATGGTCATGATCATGGTCATGGCCGCGGCAGCAAACGTTGAGGTCTTCACGGCGCCACCGCTCTCCTTCCGCGTCTCCACCAAGTTCAGAGATTGTGATGGCGGTGAACCTGTCACCAGCCTTTAGGTCCGTCAGCTTTCACATCGGCCACGGTGGCCAACCTCGCCCCAGGCTTCGACTTCTTCAGCTGCGCAATGGCCATGGTCAACCCTTCCCTGCTCGCCGGCATGTTCGCCATCGCAGGCATCACCTTCCCATCCAGCCCGCTCTCGCCGACGGTCTCACCTTCCCATCCAGCCCGCTCTCGCCGACGGTCTCTCCCACGACCC…	420	0.116667
Trinity102005	XP_037447832.1	100	65	Triticum dicoccoides	uncharacterized protein LOC11931746isoform X	GATATGCATCTGCTTGTGAATCCCCTGCTCCACGCCCTTGGCATCGCCCCCTGCTCCTCAACCCCTTGTGCCGCTCGTGTCCAGGCACATGGGAGAAGCTTGAGGTTGCCGCACGCCTGCTCGTCCCTCCCGCCGCCACCAGCAACCGGCGCCCATGAAAAGCGGCGGCGCTTCCCTCGCCCTCGAGCGTCCGCATCCGAGAGTCACTCCGCGTGGCAGGTTGAGACCCGTCGAGGCGAATACGGCTTGGGGAGGTGTTGGCGGCGGCAACCCTAGCGGCGGCGGCGGCGGCTGCAGTGGAAAGAACGAGAGAGATGGAAAGTTGCGTGCAATGGGAAGCAAACGCGAGGCGCTCTTCTCGTCCCCGGGTTCAGCGTAGACCACCACTGGCACAACCGA…	420	0.154762
Trinity102011	KAF1854342.1	56.552	145	Lupinus albus	hypothetical protein Lal_0004529	GTTAACCAGATGGTTCGCGTCTACGTCGCCCAGAAGCGCAAGATCTCCATCGGTGACAAGCTGGCCGGACGCCACGGTAACAAGGGCGTCATCTCGAAGATTCTACCTGTCGAGGACATGCCGTTCCTGCCGGACGGCACCCCTGTCGACATCATCCTCAACCCGTTGGGTGTGCCCTCCCGAATGAACGTCGGGCAGGTTCTTGAGATGCACCTGGGCTGGATCGCTCACTCCGGCTGGGATATCACCCAGGCCGAGGGTGATTGGGCCGAGCGTCTGCGCGAGGTTGGCCTCATTGATATTCCTGAGGAATCCCGTCTGGCCACCCCGGTATTCGACGGTGCCACCGAGCAGGAGATCACCGGTTTGCTGCAGTACGGCCACCCAACCCGCGATGGC…	420	0.345238
Trinity102023	XP_020176593.1	97.857	140	Aegilops tauschii subsp. strangulata	BTB/POZ domain-containing protein POBisoform X	CGGGTCAATACCATACATGTTAGTTCGGCGATTCTTGCTGCAAAAAGTCCTTTCTTTCTCAAGCTTTTCTCAAATGGCATGAAAGAGTCTGATCAGAGACATGCAACACTTACAATTGCTGATTCAGAGGAAAAGGCCTTCATGGCGCTTTTACACTTAATGTATACCGGAAAGTTGACACCAACAACTGAGTCCACTCTTCTGGTTGATATGTTAATGGCCGCGGACAAATTTGAGGTTGTTTCTTGCATGAAGCTTTGTAGTCAAAGGCTCATAGACCTGCCTATGACCCTAGAATCGGCAGTGAGGTGCCTAGATCTCCCATGTACCATTCCATTGGCAGCTGCCATCAGAGAGGCAGCCAAGACCTTCTTTGCTGAAACTTACAAGGAATTCCTG…	420	0.333333
Trinity102025	XP_023870913.1	61.029	136	Quercus suber	ribosome maturation protein sdo1-like	CGGGCAAACAACCGGGCACGCAGATCAAACTGACCAACGTTTCGGTCGTGCGCCTCAAAAAGGCCGGCAAACGGTTCGAGATCGCGTGCTACAAGAACACGGTGCGCGCGTGGCGCACCGGAGCCCAGACGGACCTCTCGGAGGTGATCCAGATCGACAACGTCTTTGCAAACGTTTCGAAAGGCGCCGTCTCGCCGACGGGCGACTTGGAAAAGGCGTTCGGCACGACGGACCGCAACGAGATCATGCTCCAGATCCTCAAGAAGGGAGAGCTCCAGGTCGGCGAGAAGGAACGTGCGGTCGAGCTCGAGGATCTCAAGCGCGAGATTTGTCAAGAGGTCGCGTCGAGGTGCGTCGACCCAAACACGCAGAGGCCTCACACGGTCGGCATGATCGAAA…	420	0.32381
Trinity102026	KDD75380.1	55.072	69	Helicosporidium sp. ATCC 50920	hypothetical protein H632_c711p	TATATATCACCAGCGGCCATATTAATTGCCGTTACGTTTATTAAGAAACTTTGTTGTGATCAAAAAGTCTGAATTTGTACAATTTTCTTTTTCATCGAGGAAGTTAAACATCTTATAACATACAAACATGTCAAATGATGTGAACACCCAAGTTGATAAGCAAGAAAGTGGACTTGTATATGGAGGTTGTGAAGGACCAAATGCAATGTATGTAAAACTTGTCAGCAGCGATGGACATGAATTTATTGTTAAACGTGAACATGCTTTAACTAGTGGAACAATAAAAGCTATGCTAAGTGGCCCTGGACAATTTGCAGAAAATGAAGCTAATGAAGTAAACTTTCGAGAAATTCCATCTCATGTATTGCAAAAAGTTTGCATGTATTTTACTTACAAAGT…	420	0.164286
Trinity102027	KAF7040076.1	83.333	42	Triticum aestivum	hypothetical protein CFC21_05000	GGGAGACACACCTTCACCTTATTTTATTTTTTTGAGGGGAGACACACCTTCACCTTATTTTATTTTTTTGAGGGGAGACACACCTTCACCTTATTGAGGGTACAAATATGACTTCTAAAAAGTGTAATTTACTCGGTCTTTTCCTTTTCTGTGACTTGTTTTATTGGAGGTATAAGAAAATTAGAACATAACACAGACAGACGAGTGGTTGACTGAAATGCATGCATTTTGCATTTAACAGGCAGCTTATTCGAATATAGGAAATTTCCAGCTGGCGTTTGTTTGTCGGACTCAGAAAGTAATGGAGTAGGCCGGCGACTTGTCTGGATTGAACAGCCCGAAATTTTTATCCGTCGGATAACCTGTCTTATTATTCTCGTTTAAAATTGCGAAAATTTA…	420	0.1
Trinity102049	VAI83055.1	96.875	32	Triticum turgidum subsp. durum	unnamed protein product	CAGCAAAGGAGGTTATAGCATTAGCATAATATTTTCTGTTGCATTCTTTCATGTGGAGACAGTTGAGGAGAGTGAGGTTTTCAGCAAAGGAGGTTATAGCATTAGCATAATATTTTCTGTTGCATTCTTTCATGTGGAGACAGTTGAGGAGAGTGAGGTTTTCACTGCACATTAATAATTATAAAATGTCAGGATGAGAATATGAAGCAGAAAGACGCTACAAGAAAAAAGGATCCAAATACAATTCTACTAAAATTACAAGTTGTGGCGGTCTACAGAAGTACCAAAGGCCACCATCAATGCTAACATTTCTTTTCGGCATTCCGCTTGTTGAAGAGCCAAGATAGCGCCGCCACCGCCACCGAAGGCCAGTAAAGAGTAGACCGGAGTACTATACTT…	420	0.0761905
Trinity102050	KAF5958261.1	100	22	Camellia sinensis	hypothetical protein HYC85_00548	TACTCTGGACAAGCTGAGAACCCAGAAACAATGCGAAGCAGAACACAAAAACCCATTTGAATTCCATGATTCTCTCTCTGAATTTCACTGCTTTCCTTGGTTTGTATAAAGATCGTTCAATTCTCTTCTCTTTCTGGGTAGAGAGAAAATTGAAGCTCAGAGAGAGAGAGGTTGTGATTGTGGTCTAGTGGGAGTGAAAGTGCAGAGCAAAGAGAACCATTCTCTCTGTAGGCTCTCTGCGACCAAGAACTTTACTAGCAATATATATATATATATGATTATGATTAAGGGTGTGTGGTTATACAGAGCTTTCAATCACAGATGTCGAGGGAGAGGATCATAACTGCGTGACTGAGATGAGCTCAATACCCCCAAAAAAGAGAAGTTATGGTTGGTTCA…	420	0.052381
Trinity102051	XP_030526826.1	67.857	140	Rhodamnia argentea	ATP synthase subunit alpha, mitochondrial-like	ACGTCGACAATGGCACCAGTACGCTTGACAATGTCTCCTTCCTTGATAAGTTTGTCATTACCAAATACGACAATACCAACATTGTCGGGCTCCAAGTTCAAAGCCATACCCTTAAGGCCAGATGAGAACTCCACCATCTCATCAGCCTGAATGTTCTTCAGACCATAAACACGAGCAATACCATCTCCAATGCTCAATACACGTCCAGTTTCCTCGAGGTCGGCTTTGGGGGCTGATCCCATAATCCTCTCCTCCAAGATGGAAGACAACTCCGCTGCCCGCTTGCTGCAGGAAACATGGAGAGCCCTAGCAGCGACCAGGGATCCTGGCCCAGCAATGTTTGAGATCTGTGGGACGACATTTGGCAATGCCTTCGCCACTTTGGCAGCGAGACGAACG…	420	0.333333
Trinity102055	KAF6997408.1	97.842	139	Triticum aestivum	hypothetical protein CFC21_01362	TGCGTCTGCTCGAACCCGCGAAGGGTCCGTGCCGCCGTCTTCTCGTCGGAGACGTGGGATTGGGTCGTCCACCCGTGGGTGCACGTCGGCGGTAACCGCAGCCTGAAGTTCAATGCTGGTACGCTGGCGAATGGTTCCATTTACTGGCCTGTGGACGGTGAACCCCTCACGATTAGGATAAACACGGCCACCATGGATGTCTCCTCTGTGGATCTACCCTCTGAAGTGAAGGTGCACGGATTCAATTTCAGCGCCGGGGACACCAAGGATGGCCAACTATGCATCGTCTATGAATCGGATTTCTTCCTTCATGTTTGGATCCGTGGCGTGGACGGTGATGGAATCGAGATTTGGGTCCCGCACACTGTAATCGATTTGAGTGCAGAAATTGATCGGGTC…	420	0.330952
Trinity102059	PRW58863.1	40.31	129	Chlorella sorokiniana	putative anion transporter chloroplastic	AGTCGATAGGATTTTCTCTGTTCTCAGATAATCTGCTAAGTGTCCAGAAAATTGAACAACGAGAGTCATAGCTAGATACGGTAGTGCAGATAAATATCCAGTTTTATCCAATTTGAAATCCAGTACATCATTCATAAATGTCGGTAACTGAGTAAGCATGGTGTAAAAACCCCAATTTTCGCTAAAATGAGCTGCAACAATTGCCCAAACTGGTGGAGATGTGAGCATAGCTTTCCATGGATGTGTAATTTTCTCTTCTTTATTCGCATTTCCAAGGCTACTTTTAATATATTCAAGTTCAGCTTCAGAAATAGATGTATCGTCCTCCGGTTTATCCTTCACGATTATCCACCAGTAAAAAAACCAAACAAGACCAGCTGCTCCAAAAACGTAAAAAAC…	420	0.307143
Trinity102064	XP_002985318.1	67.213	61	Selaginella moellendorffii	spliceosome-associated protein 13A	AAATGCACATGCGTTCTGAAAACTCACCTCTCTGTGGGCGAGACCACCTTTCCTTCCGATCGTATTACTTCCCAGTTAAGAATGTCATTGATGGAGATCTCTGTGAACAATTTAACTCTATTGACCCCACCAAACAGAAGAGCATAGCAGAAGATTTAGACAGAACAGCTAATGAAGTTTCCAAAAACTGGAAGACATAAGGACAAGATATGCTTTCTGATTTCTCATTATTTCTCATTCCTTTTCAATTGTACAGTAGCACCTGCAGACAAAACATTGTTTGTGGCTCATGTGTTTTTACAAACAAAAGTTATATGTAATTTATCATTCTTGTACATAGGTTCATTCATCGAAATAATTTTGCTCCTGGCAGTCATACATCCACTCCCCCTTCTCTTG…	420	0.145238
Trinity102078	XP_040251377.1	100	139	Aegilops tauschii subsp. strangulata	uncharacterized protein LOC10977855	CTCCCTTGGGGTTTCTCTGGGGTTTGCTTCGTGCTGCTCCCTTGGGGTTTCTGCTTGGGGATGCTCCCTTGGGGTTTCTCTGGGGTTTGCTTCGTGCTGCTCCCTTGGGGTTTCTGCTTGGGGATGCTCCCTTGGGGTTTCTCTGGGGTCCTCCCTTGGGGTTTCTCCTGGGCCATGCTCCCTTCAGTATTCTCCTGGGCGGTGCTCCCTTCGGTATTCTCCTTGGTGGTGCTCCCGTGGGGATTCTCCTTCCTCTTCGGATTCTGCTGAGTTTTCTTGAGAGTGTCCGCATAGTGATAAACTCCGCTGAAGGGCACGCCTTGTTGCGCATGCCTCGCCCACTTTCTCTGATTAGACCTAGCTGATAGTCTAGGAAGCGCGGGCCCCAGCTTACCCTCA…	420	0.330952
Trinity102098	KAE8792886.1	52.459	61	Hordeum vulgare	hypothetical protein D1007_3252	ACTTGTTCCCCCTCGCGCCGTTTCTCGCCCGCCTGCATACACCCGAAGCTACTGTCGCCGCGCCATCGTCACCGTCGCGGCCACCGTCGTCTCCTTCACGCGGCAGGACGTCCAGGAGGACCGCGGCCGTCGGCTTCGTCCGTACCGGGCATCAGCTCAAGCCGGGGCAGCTCGTACGCTCGCCATCGCTGTCTTCTTCATCGCGTACATCGTCGGCCGCCGTCGTTGATTCCCACCACTTCGGTCCACCCCCGGCTTCCTCGTCTGCGCAACCGAGCTCGCCACCCCGAGACCGCTGCTGATGTCCCTGTGATCGACTACGTCGACGACAACCCTTCTTCCCTTTTCAGCGGAGCTTCCAGATGGTGGATCCCTAGAGCCAAATGCCACCGCCGATGG…	420	0.145238
Trinity102110	PSS36200.1	85.455	110	Actinidia chinensis var. chinensis	Lipase	CAAGATCTTTGTGTGTCATTGACAATATACATGATATACAAGGGACAAGCTATCTAACCCATCATTGAATCACCAACTGCAGATAACTAGAGCTGGAAGTTATCTATCATGTGGAGAACCACGTCGGAACCATCAGAATTCAACCAATAACTCTTCACCTGAATTGTGTTGTGTGCAATATATCGTTGTTTACTTTCATGAAAGCTAACATCAACACGCTCCCAAGTTACTTGAGTGAGACCTCTAATCATCTCCTCTTCCAAATCAATTGTTAGCTTTCCAGCCATGGAAGATGCTTCACTATGGATGTTTTTCGTAGTTTCTCGTTCAACATACACAATATGTGGGTACTTCTTGTCTTTTACCAGGACATTGGACTTCGGAAGTTCATGTTGACGC…	420	0.261905
Trinity102120	VAH73022.1	84.962	133	Triticum turgidum subsp. durum	unnamed protein product	GCCGGTCACCACCTCCATGGTTGCCTGTAGTACTGTATCGCTTCCTCCTCTCTTCCCCTCTCGGTCTCGAGCTCAGGCCCATCTTCTGGACGCGGTGGAAAGGCTTGGACGGCCTCCGGGGCCCGATCCTCTCCGGCACCGGCTTCTGCGTCAGGAGAGACGCCGTCTACGGCGCCGGGCCGGGCAGCTCACAGGAGCAGTTCTCCGGTGTGGAGGTCGGCGAGCTGAAGAGGAGGTTTGGCGTCTCGAATGGTCACATAGCGTCGCTGCGCCGACCCGGGACCGGGAGCACCATTGTTGCACGTGATGCTCTTCCGCAGGATGCAGAGTTGGTGGCTTGCTGTGATTACGAGACGGGCACCGAATGGGGCGAGGAGGTCGGCTTCTTGTACCAGTCGG…	420	0.316667
Trinity102121	VAH84473.1	98.561	139	Triticum turgidum subsp. durum	unnamed protein product	TCTATGGCCAAAATCTGGACACTAAGGACAATGTTCTCCTTGCTCCCAGCCACGATGTCGGTGTTGCTAATCCCCAGCTCTGTCTGTCCTGGCTGAATGTATCCCAGCACACGCAGGTTGGGTGCACCGCCAATCTTGATCCTGGAAGGGCTGTTTATGGTGAACTTGCCGGTTCCAGGCAAGGATACATTTCGCAGGAAGAGCCTCTCCAGGCGAGGGGCATCCACCACTTCGATGTCCTCCAAGTGGGTATAGCCCAGCTGAAGACACCGCAGGCTGTGGCTGACGAGTCGGAGGCGCGCTCCGGTCTGGCTCCACATGATGAGGAGGAACTCCAGGACGGGGCTTCTTTCGAGCAAGAAGGCCAGAGCATGGTCCTCCATGACAGTCATGCACAGG…	420	0.330952
Trinity102123	XP_028053558.1	97.087	103	Camellia sinensis	alpha-galactosidase 3-like isoform X	CTGCAATATATTTAGAGATTAGAGACACGCACAACATCATACGTGTAGACCCGGCTGCCCAAAGTTGAGCCAAGCGATGGATGAGGCTGCCGGTAATACCATGAACTTAAATCTCAGAGCGAGACACTGTCTGGAGAGTGAAAATGTACATCTCACAGCTGTGAGAATCAACTTGAGCACTAAATGATGCCACGGCATCTCCCACATCTTGATGCTTCCACAAATCTCTCACAGAGACGGTGGTAGAGGATTCAAGTCCAAGTGCATCCCATGCAGCTGTAATAGTTGCAGCTTCTAAACATCGATTCCAAAGAACAACAGCCAGACGCTGTCCAGTCAAAGGACCAGCCCAAACCTGAAGGCAATCATCTGTTCCGGAAAGTTGCACTTTCCTCCCTT…	420	0.245238
Trinity102144	XP_023882906.1	62.774	137	Quercus suber	peroxisome assembly protein 12-like	GTGCAGCAATAGCTCGAAAATCTGCCTCTGATAGTCTTCTCATTCTTGTTCCAATCAACCACAAGAAAGGCGAGTGGTATTTACTATTGTCAAACAAGTACGCAAGATTGAATGCTAGTGTAGAAAAGTAGTAAGCTGCATTAACACTGGGATATATATTTCGAAGAAACCATCGGTAGTAATGTAAAAATCTCTGCTTCATGGTCGGGTTCGCTGGCATGCGCGTGTAGCTTGCTCCCAAAAGAGCTCGCGGCGCGTTGACATCATAGCTCCAATCAAGTTTTCTCTTAAGGTATGGTAATCCTACCATTACAGCCAAGTTCTTCCATATATCTGCATTGGTTAATGCAAGCGCTTCGCGTACTTGGGAGGGCACTGCCATATTTGCGCGGCTGATCT…	419	0.326969
Trinity102149	XP_040245887.1	97.561	82	Aegilops tauschii subsp. strangulata	protein CONTINUOUS VASCULAR RING isoform X	AAAAAAAAAAAAAAAAAAAAAAAAAAAAAAAAAAAAAAAAAAAAAAAAAAAAAAAAAAAAAAAAAAGGAGCGTCTCCTCTCCCCTCCCTGCCGCACCCGGCACGCACCCCATTCCACGGCGATCGGTCGCGACGACCCGCGCCGGCCACCGCGCGCGGAGCCCGAGCCCCCGATGATGGGCGACGACAAGGCCCCGCGGAGCCTCAGCCCGATGGGCGGCCGCGACCGCGACCGCGAGCTCCTCATCCCCGTCTCCGGCGGCGGCGGCGGCGGCTCGGTCCCCCGCACCGGGGAAGACGACGACGACCTGGACAGGACCGTCGCCTCCCCCTCCGCCTCCGCCGCGCTCTCCTCCACCGGCCGCGAGGCTTTCCATAAGGTGGTCCGCAGCTGGGCCTC…	419	0.195704
Trinity102156	CAD6341138.1	48.276	58	Miscanthus lutarioriparius	unnamed protein product	GCCCACTCCACCAGGTTGTGCTCCCCCGACGGCCGGTTCTTGTCCAGCGCCCGCCGCCCCGACAGCATCTCGCTGCCACCACCGCCACGCGCCTTCTTCCTCAACGCCGGCGTGCCTCTTCCACCATGACCGGCGGGCCTCCTCCCCCACGACCGGCGTTCGTCCTCCCCAATGGGCACCGCCCTACGCCCCAACCACCTCCCCACCACCAGGTGCGTCCGCCGCTAGGTTCCCGCTTCCCCGACGCCGGAGGCCCGAGATCCGGCTACCACCATGTGGCGCTGCGACCACCTGCCACCACCCCGGTCTCCTAGGCTCCCTGCGCCACCATGTACGCCCCACGTCCTGTAGCCACTGCTAGGCATCGCCCCCTTCCGCACCGTGCGCGACCACTTCTCC…	419	0.138425
Trinity102163	XP_037441402.1	76.744	43	Triticum dicoccoides	uncharacterized protein LOC11930951	GTTGTAGTAGGCACCCTCGAGGTAGTAGTAGTCATCAATGGTGTCGTATGGCTCCTAGGATCCGTCATCTGGAAGCTCCGCTGAAAGGGAAGAAGGGTCATCGTCGACGTAGTCGATCACAGTGGCAACATCGATCTCGGGGTCCCGGAGCTGGTGGCGTGCTCAGACGCGTCGGGGGGGGCTGGAGGCGGCGGATCGACAGCGAGGCAGAGGCGGACGCCGGCGGAGGGGATCGGTCGAGGCAACGTCAGCAGTGGTCCCCGGCTCCGCCCTGGTGTTGCAGGTGGCGTAGTCGACGTCGTCGGAGCTTCTGGATGTCCTCCCAGTCGCCAAGGAGACCGATGGCCGCGACGACGACAATGGCGCGGCGACGACAACTTTCGGGTGGTGCGGCAGTGA…	419	0.102625
Trinity10217	XP_039817128.1	65.347	101	Panicum virgatum	uncharacterized protein LOC12067958	CTGGAAATCACCTGACAAATATGCATGTATGCAATATTTTTGGTCTTGTCCAAGGTAGTCATGTCCTCATCATTCTTGAAGAGGTTGCGGTTGTAGTAGGTTGGCACAAAACGTTCTCGCATGACTTCCTTCATTTGAGCCCAAGTGATGATAGGTGGTTCACCTCTTGCTTCACGGCGCTCAAGGACTTGTTCCCACCATATGAGGACATAGTCTTGGAACTCAAGTGATGCCATAGCGATCTTCTTCTCTTCCTCATAGTTGTGCAAACGAAAGATTTTGTCGACCTTCAATGCCCATGAGAGGTATTCTTCGGGATCATTGCTTCCATTGAACTTGGGCATTGTGAATTTGAGCTATCCATAGCATTGCTCTTCATTGTGTTGTTGGTGATGGTGA…	1741	0.0580126
Trinity102181	KAF7105730.1	82.927	82	Triticum aestivum	hypothetical protein CFC21_10650	TCCTGAAATTTTTCTTTTATAAAAGGCACAATCTGAATTTCTGGCCACTTTCCAGTTGTGCTCCAATCTGATATATTGCTGTACTCCACAATATAGCATGCATTTCTGGCTGCTTTGTCATGTCATCCGTTTTGGAACTATGACCCAGATTTGTAAAAACTAGACGAACCCTTGTCCTCGCTTAATGCCTTCTCAATCGCGTCCTGCAGGTCACCGAACCTCCGAGTCCTCTCGGTGGATGCGTCTCTTTGAAGAGAAGCCAGCTCAGGTTCATCATTCATAATCTTGTCTGTCACATTTGAACAACGCGGAAAGAAGCGTTTACAGAGTTCAGCTGTTTTGGAGAGGGCTCTCGTCCGAGCCAAGTGTTCGTCATTCATTATGAAAGAAGTTTCATTT…	419	0.195704
Trinity102188	XP_030542156.1	76.087	138	Rhodamnia argentea	pyruvate kinase-like	CTGCCAAATAACTGCCTCGGCCTCTTTACAAATGTTTGCCATTGTTTGAACACACTCAATTGGGTAATCGCCCTTGGCTGTTTCACCAGACAACATGACACAATCAGCTCCGTCTAAAATAGCATTGGCGACATCAGAAATTTCCGCTCTAGTTGGGCGGGGTTTCTTCACCATGGACTCAAGCATCTGGGTGGCACAAATAACTGGCTTGCCAACCTTGTTGCAGCGGGAGATCATGGCCTTTTGTGCCAAGAACACCTTTTCAGGGGGGATTTCAATTCCAAGATCACCTCGGGCAACCATGATTCCATCGGCAGCTTCAATAATTTCATCCAAGTTGGCCATTCCCTGGTGATTCTCAATTTTGGCAATGATCATAATCTTCTTGCCAGCCTCACC…	419	0.329356
Trinity10219	XP_023905221.1	75.467	375	Quercus suber	LETMdomain-containing protein mdm28, mitochondrial-like	CACCTCCATCATACATCCATCACACCGCTTTTGCTGTTGGCTACTACGTTGAACGCTAAGATAAATTATTTATTTTCCGACATTTTTTCTACTTTTTCAGGTGTCAATTTTCCTTCTACAGCATTTTGCGCTTTCAGTTGGTCTGCAGCCTCCGCTATTACCCGTCTCTCTTCCTTCTCATCGATATTTTCGTCGTCTCGAGGAGAAGCTCGCCCGGTCTCTTTATTTTCTTCATCTTGCTCATTCTCTTCTTCTATCAGATCTTGCTGCTCTTTCAGAACTTCCAGGCGCTGCTTATTCGTGGCTGCTCCTTCGGCGCTATGAATCTCCAATTCCATCTCATGAAATAATTCCTCTGGTATAGAAGATAATACACCGGTGAGAGCATCAATTTGACTA…	1741	0.215393
Trinity102216	XP_037434034.1	100	23	Triticum dicoccoides	ycf20-like protein isoform X	GGTCGCGCCAGCGTGGAGCCGTGGCGGCCACCTCCAGCGCAGAGGCCTCCTGCTGGCGGTCGTGGCGCGCAGAGAGGTGCACCGTGCCGCAGAAGCATGGTCTGGTGAGCCGGGGCTATGCGCTCAGGACGGAGTGGAAGAGAGCGGTGGGAGGGGAGGGATATGAGGAGGAGTAGTGCAACAGATGGCAGGACGGTGCTGGTTGCAGGGCTGACGGCCCGGCGAGGACTGGACCGACACAGAGGATGTTGAGGGAGGGGGAGGGACGACGGCAGACCAGATCAAGAGCGTAAGAACAGCAGAGTGTGGCTGAGACTATGAGCAGAAAATTGCCTCTTCACACCAGGAGCTCCTTGTAGCTTCATCTCCTTTACTTTGATGAGATTCTTCCACGTTCGC…	419	0.0548926
Trinity102219	PNX92424.1	48.246	114	Trifolium pratense	retrotransposon-related protein	CTGTAGATTCATTTGGAATAGCTGCCGCAGCAGCATCTAGAGCGGGAAGCAGCTCCGCCCAATCGTCTTGGTGGAAATTGACAAATGGTCGCAGTTGCTGGTCAATGATCTGGTTAATAATTTCGGTCTGGCCGTCTGTCTGCGGATGTTCTGCCGTAGATAGCTTGAGTTTGACGCGCGCTAACCTTGACAACTCATCCATGAAATCCGAAATGAATTGCGGACCGCGGTCGCTGGTAATGGTCTTCGGTGCGCCACGGAATCGCCAGACATAACGGTAGAACAAGTCTGCAGCAGTCTTTGCTGTAGCACTTTTAGTGGTGGGGATGGAGATTTGGCGTTTAGACAATCTATCAACAGCTACCCAAATGTTATTAAACCCTCGTTTGTCTGGTACCC…	419	0.272076
Trinity102220	XP_028118631.1	97.778	135	Camellia sinensis	uncharacterized protein LOC11431616isoform X	AATCATTGCCGGAGATGGATTGTGGTGCCGACGCCGGTAATCGGCCAACGGTGATGGTGACCAACGACGACGGAATCGACGCACCAGGTTTGCGAGCTCTGGTTCGAGTCCTCGTCTCCGCTAATCGATACGAAGTTCTCGTCTGCGCCCCTGATTCGGAAAAGTCAGCTGTTAGTCATAGTATTACTTGGCGTAATGCTGTTTCCGTCAAGGAAGTAGAGATTGATGGAGCAACAGCCTTTGCAGTTTCTGGAACCCCAGCGGATTGTACTTCTTTGGGAATCTCCAAAGCACTCTTCCCTTCAACGCCTGATCTGGTAATCAGCTGCATTAACATGGGTAGCAATTGTGGTTATCACATTGTTTACTCAGGGACAGTAGCTGGTGCTCGAGAGGCCT…	419	0.322196
Trinity102231	XP_020149447.1	98.561	139	Aegilops tauschii subsp. strangulata	probable WRKY transcription factor 5	CCTTATCGTCGGCGGGAACACTCCCTGGCGACGAGATGGACGATGCCTGGGTTGTGTAGCTTGCAAGTTGCAGCTCCTGTCGGTTGCAGTGTAGCGGCTGGAGCAGCGACGACGACATCGCCGGCACGCTGAAGAGTGGGTTTTGAGTGGTCGGCGAGTGCAGCGCCGGCAAGTCGTTGTACATGAGGTGGTGGTGGTGTGCCGAGAAGGCCATCTGGCTGGCGAGGGTGGCGGCGCCGGCGCCGCGGGGGAAGGTGACGGTGTGGTGACAGTGCTGGCCCTCGTAGGCGGTGATGACAACGGAGGGGTCGTCGGAGCAGCGCTCCACGCGCTTCTTCACCGTGCACTTGTTGTTGGTGCACCGGTAGTAGCTCCTTGGGAAAGGACTGTTCTTGACGG…	419	0.331742
Trinity102260	KAF1853363.1	48.201	139	Lupinus albus	hypothetical protein Lal_0000972	AACCCATAGGGCATTCTTCCTGCACGCGGCATGGCTGGATCAGGCTCTCGCCCATTGTCCAATATTCCTCACTGCTGCCTCCCGTAGGAGTCTGGTCCGTGTCTCAGTACCAGTGTGGGGGATCCCCCTCTCAGGGCCCCTACCTATCGTAGCCATGGTGTGCCGTTACCACACCATCTAGCTAATAGGACGCATAGTCATCTTGCACCGATAAATCTTTAATATGTAAATTATGCAATTAACATACATTATGGGGTATTAGTCAGAATTTCTCCTGGTTATTCCCCTGTGCAAGGCAGATTCTATACGCGTTACTCACCCGTGCGCCGGTCGTCGGCGGTGCAAGCACCCCGTTACCCCTCGACTTGCATGTGTTAAGCCTGCCGCTAGCGTTCATCC…	419	0.331742
Trinity102266	EMS49674.1	96.403	139	Triticum urartu	Non-lysosomal glucosylceramidase	AGCAGCTTCCCTGTTGCAGTTTTCACTTTTACGGTGCAAAATTCTGGGAGCACACCTGCAGATGTAACATTGCTCTTCACATGGGCTAATTCAGTTGGTGGGAGATCAGAGCTGACTGGAAATCACACCAACTCCAAGATGATGGAGCGTGATGGTGTGCACGGTGTTCTTCTCCGTCACAGGGCTGCGGACGGGCACCCGCCGGTGACGTTCGCGATGGCGTGTCAGGAAACAGAGGACGTCCGCGTGACAGACTGCCCTTTCTTCACGATGGGGTCGTCCGACTCTGGCGACTTCACGGCCAAGGACATGTGGGAGGAGATCAAACAGCACGGTTCCTTCAGCGAAACCCGCACCAGCAAAGAGCCAAGGGCGTCGAAGCCCGGATTATCCATCGGA…	419	0.331742
Trinity102267	XP_037485598.1	99.083	109	Triticum dicoccoides	G-type lectin S-receptor-like serine/threonine-protein kinase At2g1913	CTCATATGCAAGTAACCTCCGTTCACCCTCGCAACAGAAACCGATCAGTCTAACTAAATTGATATGTTGTATAACTCCGACTGAAGTCACCTCAGCCCTGAATTGTTTTTCTCCTTGACAAGCACCATCAAGCCTTTTCACTGCCATTGTAGCTGAGTCGGTCAGATATGCCTTGAACACAGAACCAAAGCCGCCGGCACCTAGCTTCTCGGAGAAATTTCTTGTTGCCCTCTGCAAATCAATGTATCTAAATGCAATAATTCCACCACCGTCTTGAGGATTTTTCAGTGTACCACCAGACCAATCCCTATTGTTCCTCCGAATCATCAGTAGAAGAACTAGCAATATGAGTGCCAGCTTCTCGAATGGCATCTCGGATGGCTTTTTTTCAAGCGCCTG…	419	0.260143
Trinity102274	KAF7055766.1	90.625	32	Triticum aestivum	hypothetical protein CFC21_06325	GCTCGTTCAACGCCCCGATGTGGAGCACCAACTCCGGCGCGCCCGTCTGGAACAACGACAACTCCCTCACCGTTGGCTCCCGAGGTACCACTGCCCTTTCCTTCCCTTTCACTTGTGCCACTGCCCGCTGGATTCCGGCTTCCGGCCGTGTAGCTCTGCTCACTCACTCTAGTTAGGAGACGATACCGACTCTGGAGGTGCATCCGTCCTAGCTCTGTTCAAGTCGATCGTCGAGAATTAACGCTAGCTAGTGGAAGTGAAACCTGCTAGTAAAGCTGAGATGACAGCACAAAGTATATAAGTTGATTACCTTGCATCCTAAGTGATTAGTCCCTTGCCGGTGATTCGAATTATCAACGGAAACTAATCTACTCCCTCCGATTCAAATTATATATAATT…	419	0.0763723
Trinity102289	XP_028225128.1	100	107	Glycine soja	50S ribosomal protein 5, chloroplastic-like	AAACAAACATGGCTCTTCTCTCTTTCAATTCCTTCACACTCTCCCCTCTCCATTCACCATTACTCCCCTCTTCTTCCACTTTTGCTCTTCCCACCACCTCTGCTTCAAGAGCAAACGTGATTCTGCCCCCGAAGCCCTTGAATGGAGTTCGAATCTCGACACCCAAAAGGAGGACTGAGTCGGTGATTGTCTCCGCCGCCGCGGAGGACGCGAGTTCGGCTGTGGAGGGTGGGTCGCCGCCGCCTCCTCCGGCGGAGAGCGAGAAAGAGAGCGGCGCCTCCGTGGAGAAGCTTCCGTTGGAGTCGAAGGTGAAGGAGAGAGAGGAGCAAAAGCTGAGGATGAAGCTGGCGAAGAAGATAAGGTTGAGGCGGAAAAGGCTTCTTCGGAAACGCAAGTTGA…	419	0.25537
Trinity102296	XP_020150405.2	97.333	75	Aegilops tauschii subsp. strangulata	ankyrin repeat and SAM domain-containing protein	TTGGGCGAGGTGGGCTAAGAAGGCTAGGAAAGAAAGTCATAGGAAAGAGAGGCTGAAGCCCATCTCAGTCAGTTCACTGGGCTACAGCCCGTGGTCTATTGCAGAGCCTTATCCGCCACGTCACGGCCTACCCAGTCAACGCCCAGGCTTGACTTTCCCCGCACCGCCAGCGCCCAGCGCGCCATCCCGACCGCCCGAACCGCCACGCGTCGCGATCCGACGGCCTATACTCCACCGCCGTGCGTGACGTAGCTCCAGGCGAGAGAGCAGAGTGGGGAGTGGGATCATCAGTTGGCAGTGCCAGCCGCGGATTACGCATCTCACGCGGCGCCGCCACACACCAAACCGCGATGGCCTATCTACACCTCCTCCACCCGCCGTAGCCCGACACCAACGGCG…	419	0.178998
Trinity102332	QIP66231.1	100	81	Triticum aestivum	restorer of fertility-like protein	GGGCCTCACACCAACCGATACCAGCGCATTAGGTATTCTGAGAGCTTCCATCTTGGCAACTAAGCAATATCCACCGGTAACTGAAGTAAATGTAATAGCATCAGGCCTCTCACCAGTGCGGATAACCAAGTCAAAGATAATTTATCCTTCCATTACCATTACCCTTCTGCAGCCTATGACCAACATTCCATTGATGTAAACAGTTGCGTCATGAGGTACCCTTGGCTTTTCCGCGGTCTAGGATGGATACCCTTGGTCTTCATTTCAGTAATCAATTCCTTTGCTTTCAAAAAATCACCATGATTTAAGTAACCCTGAATCATGCACCTGTAAACAGTTGCGTTATGTGGTACTCCCATACCGATCATCTCATTGAAATTTTCCATAGCATCATCCATC…	419	0.193317
Trinity102344	XP_040249540.1	92.727	110	Aegilops tauschii subsp. strangulata	uncharacterized protein LOC12096701	CTTGTTGCCACGGTTATGCAGTCCATTCCACTCAACATTCAGTTTAGGAGGGTGCTTGTGGGTGATCGATGGGAAGCATGGCTTCACTTGGTTCGTAGAGTGATGGAGGTTCAGTTAACTCCTCAGCCCGATCAGTTGTGTTGGAAGCTTACTAGATCTGGGGAGTTCACAGTTAAATCGATGTATATCGATATCATTAACTCTAGTGTGATTCCTAGTTCCAAATATGTTTGAAAAGTTAAGGTCCCTTTGAAGATTAAAGTATTTATGTGGTTTGTACATAAACAAGTAATCTTAACAAAGGACAATTTAGTTAAGCGCAACTGGACATGTTCTACTAGGTGTAGTTTCTGTGATCGGGACGAGACTATCAAGCACCTCTTTTTTGACGGTCCGTTG…	419	0.26253
Trinity10235	XP_023905242.1	66.259	409	Quercus suber	uncharacterized WD repeat-containing protein C17D11	AGCATGTCTTTATTCACTCTGTGACGCTTTACAGTACACAAAGATAAGTTGTATGGTGATCTACTGGACAGGAAATTAATATTAATTCTCATCCATTGACTCCCAACCCTGTTCAGTATCTCCCTCATGCTGAATGCTATTTTGGCCTACTTCATCGTCTGACTCATCGCTACTATCAGCCTGAACGCCGACAAGTCTTTCCTTTCTTTCATCTATGTCTATACAAATCCTATCAACGAACGCTTTTCGGACCGCTGGGTTGGTTGAGGTATCCCATATTTGTACTGTGCCTTTGCTCCCAGCAACTGCAAGCCTAAAGCCGACTTCTTTGTCAGGAGCAAAATTCGCCGAAAATACTTTTCCAACGTCAAGATCACGCGATACAACCATCGAAGGGCC…	1739	0.235193
Trinity102354	KAF7101479.1	100	54	Triticum aestivum	hypothetical protein CFC21_10280	GGCGTCCTTGACATCTCCTTGAAGAATCCCTTGACAACGGCGACCGTGATGGATGGGGAACTCCCATGGCGTGCCCCAACTGGGACCACCGGAGACACGCCGGCGAAGCCATGCCCGAAACCCTAGCCATGGGTGTGTGGTTGCGAGCGGGCTGTAGAGGCCGGGAGCAGAGAGTCTGGGTGGAGGGGAGGGAGGCGCGGACCGTCGGCAGCTTGGGGCGTGCCGCGCTGCGCCGGAGGCGCCGGAAGCAGCCGGCATGGGCGGCGGCGGCGGCGATGACTTCATAGGCGAGAGGGAGAGGAGGCGAGCCCGTGTGCTCTGTGTGTGGTTGTGTTTCCTTTTTTCTTTACAGAACTGCTTGGACCGCGCGTTGAATAGTCCAAACGACAGGGGCTTTTA…	419	0.128878
Trinity102355	VAI04320.1	100	120	Triticum turgidum subsp. durum	unnamed protein product	GCCAAGCTTCGTAATTACATAAACAAGTCCATACTTTTGAGAGATCTGCATGGCTACAGGAAAATCATCCTGAAAATCTGGTGGGAAGAAGAGATCGGCTTGCTTCTTGGAAAAACCAGGTTTCCCTGGCTGGGCCCCCAGTTCAATAACATGTAACTTAGAAGTAATCTGTCCAGCATTAGTTGCCTTCGAGGCAAAACAGATGAGTGTTGATGGATTCTCGTTGCCAGGAACCTTAAAAGTTGCAAAAGATGCTGCATGGGCTTCAAGTGCCTGGCTACGCTGCTGATCAACAGAGAAAAGTTGCATATTTCCCTTCACCAACTGCGGCCTCTCAGGAGCACCAGGTGCAATTCCAATGCCGGTGGGTTCCGTTCCCTTAACCAAGCCACTGCCTAT…	419	0.286396
Trinity102373	KAF7846097.1	57.778	45	Corymbia citriodora subsp. variegata	hypothetical protein BT93_L526	GTTCCTTGTTTTACACATATGTACAGGTTCCGTGGCGCCCTGAAGATTACACGACACACCGCTTGTTTATTTACATGATTAGATCCGAAAGGTATTAATGGAGCCCCCGAGCACTGGTACTAGTAATCATGGCAGGCGAAAACCGTAGCCTGCCATACAGCTCTTGTACTTATCGATCATCGTCACGCAGTCAGCTTCTGGATTCGCAGCGCGGCTGAAGAGCATGCAGTTGTCGCGCGCCGTCTTCTCCTCTTTGCACACACAGCATGGCTTGACATCGGGAGTTTTCGTCGCGTTCGACGCAGCAGATGAAATGTTGATCTCTGCATTAGGTGCAGCAGACATAGTTACTACACTTGATGCCATCGAAATGTTGGTTGAAGATTCCACGGATTGGGG…	419	0.107399
Trinity102377	KAF9604118.1	60	40	Coptis chinensis	hypothetical protein IFM89_00279	CGGCACCCAGTTGTCCTCCACCGCCTTGGTCTTCTTCATCACCGAGGCCGCCGGAACACCGGCGATCCCGACCTGTTTCAGCCAACGGAGACATACATACAGGGTTCACTTTTGATGATGTTTCAGAGAAATGGATACTGTTTTAGGTTCTTGTTACTAAACTCATTCAGCTTTGTAGTTGCAGTTCATAGTTGAAAGCTATCTGTCAGCATTCAGTTTGATGTTTCAGAGATATGCTTACTGGCTACTGCCTTTGGGTTCTTGTTAATGATTTCATCGAGCTTTTGCCATGCGGTTAATAGTGTACGCCATTGATGTGCCAAATTAGTTTTCATTCATACCCGTGCGTTGCACCGGCATCGGAGTTGCTCCACAAGACCTTGCTTGTACTCCTGCTGG…	419	0.0954654
Trinity102411	XP_028063470.1	100	39	Camellia sinensis	ABC transporter B family member 27-like	GGGAGACCCTATTTGTGCAAAGGAAAGGACTCCTCAAAAAGATGATTGCCACTTCTCTCCTTGGAAAGTTGTCTTTCGCTTGAGTTTTTCTCGTACGGTTAGCTTTGCTTCCAATCTTTGTTTATTTTTCGTCGATCATCAGCACCACCATCATTGACAAAGACTTTCTCATCGCATTCCCGCAAAAAAATATTCACAAGTCTCTCTCTCTCAGCAGTCAGAACTGAAGATATATTATTGTATCGATTATATATCCGTAGACTTCCCAACATCAATTTTTCGTCTCTGTTTTACAATTCGTGATGGGTAAAAAGCAGCACTTGGATTGGACTTCGAAATCCATTATGTCCTCTGGCAGTGAGAGAGTTTCTCTGTTGAGTAAAGAGGCACGGAGGAAGG…	419	0.0930788
Trinity102414	EMS55095.1	71.429	35	Triticum urartu	hypothetical protein TRIUR3_2516	CTGAGCAAGCCGACTTAGGGGTTGTTCGGAAACCTCCCAGCTCCTAGAAATCCTGAGAGTTGTGGAGCTGGTAAACCGCCGCTCCACAAATTTCAACTACGACTCCACCTGCTCCGGAAGTGGAGCTCGGGAGCGGAGTACCTCCGAACAGGGCCTAACTATACATGAATTGAATGCTGCTCATCTACCATCAGTCCAGCATTTTCCATCGCGCACATACCAGCAGCTCCGGCGTTTCTCACCATACCCTCGCTCTAGCTCTATACAGATTACAGGCAAACATGATAGGCACGCACGTATCCGCGCCGAAGACAGTCATGGCGGCAGAAAGGAGCGGCGATGGTCATGGTGCGGCGGTGATGCCGGGGCAGCGGTACCCGACGTTCCTGGCGCAGCCGG…	419	0.0835322
Trinity102427	KAB8576231.1	62.937	143	Carpinus fangiana	hypothetical protein FH972_02575	TCCCGGCGTGTCTACTAGGTGCAACAAGTAATCAAGCCCATTGTACTGATAAAGCATAGAGCAGGTTTGCGCCTTAACTGTAATACCTCGTTCTCTCTCTACGTCCAACTTGTCCAAGATTTGCTTGTTACTTCCAGCTTCGATAGTACCGGTCAACTCAAGTAGCCGGTCTGAGAGGGTACTTTTGCCATGATCAACGTGTGCAACGATGCAAAAATTTCGGAATCGGTCGATCGGTATAGCTTGTATGCGGCGTTCGAGTTCCGAGACAAGTTTGGATGCTTGGGCAGTTCGTGAAGTGGAGTTGGTCAACCAGCGGTGAGCCGATGGGCCAGACCTAGCTTGGCTGCTACCAGAGAGACGCAGACAAGAGAATAGACATCGCCGCATGAAGACTAT…	419	0.341289
Trinity102439	KAF7031753.1	76.19	42	Triticum aestivum	hypothetical protein CFC21_04303	GCTCCTCCAACTCTGGCCGTGGTCGGCATGGCACTGGATCCGGCGACCTAGAGAGGATGTGCCACGGTGGGGAGGAGGAGCGCTCCGGTGGCAACGACAGCGGGGCCCGGTCGGATCCGGCCGGGGGTGGATCCATTTGCAGCGGATTTGGCGTGGGGGCGTCCGGATCCGGCGAGATTGAGGGTCGGCGGCACCATGGAGGCCCCTGTCCAGCAAGAAAGAGGGAGAGAGGTGAGAGGAGATTGAGAAGGAGGAGAAGCGAGAGGGGCGAGGCGGCGAAGCAGACGAAGGTCTGGCGGTGAAGGTCGCCGACGGCGGGGCGTGGCGGAGGGGTGGGGTCGCCGGCGAGGCGGCTTGCGGACGCGAGGGGAGCGAGGGCAGGCGGGAGCTTGCGGGCGC…	419	0.100239
Trinity102455	BAK03840.1	100	30	Hordeum vulgare subsp. vulgare	predicted protein	GGTTACTACAGTGCTGGAACAGTGGAGTTTATTGTGGATACTCTTTCAGGAGAATTCTATTTCATGGAGATGAATACTCGACTCCAGGTACTATGTTTATGAGTATCAGTTGATCATATAGATGCTTTAGTACCTTGTAAAACCCAAAAGTGCAAGAACCATAAAGGTGGAATAATATGTTCAAATCTAGCAGACGAGCCTGAGTGATCACATATGTTATTCCATCTGTATATGGAATTATGGATAGCCTTGTAACCACGTTTAGCTTAAATACAAAAAAGTATGTGCTAGCTTCCATACTCTCGCTCTCTCCCAAATTCACCTTGATCTTTGAAGGTTGAACACCCAGTAACAGAGATGATCGTCGGTCAAGATCTTGTGGAGTGGCAAATACGTGTT…	419	0.071599
Trinity102459	XP_037452437.1	61.364	44	Triticum dicoccoides	protein FAR1-RELATED SEQUENCE 5-like	CCCACCCCGCTCGGGCTTACCTTGTGGAGCAGATAGAGCCACGGGACAGGATTCGCTCCCCACCCCATTCTCCTTCACACACGGGCACAACGGCGGCGACTGTGCTCCGGCAATATGTCCACCGACGGCCTCGAGCTCGACGGGGGTGTCTCCGTGTGAATGGTTCTGTCTTCCCAGTGGAGTTCCAGGATTCCATGAGTGCAGCAGGTTTACACATCGACAAGGCAGGCGAAGAAAAGGAAGACGGAGATGGAGACAGATACGAGGTGTGCTCTGAAACTACGAGTGGCTAGAGTAGACACGGAGACATTGCTTCAGGGTTAGGATTGGGAAAGCACCTGATGAGAGGGAGATGAACCCTGACAGGAAGATAGCTCTTGAATAATCTGTGCGCGCTTA…	419	0.105012
Trinity102466	XP_002947446.1	44.643	112	Volvox carteri f. nagariensis	splicing factor 3a, subunit	CTCGTGCTGTCCTGTGTTGTCCAGCCCGCGACTTCGCCCTGGTCCCACTTGCGTGCAAAGTCGCGGTCGGCGTCTTTGAGGACCAAATCGAGGTCTCCGAGAGGGAAAACCCGCTCGTAGAAGCCCGAGAGGTACGACAAGAGTTCCGTCAAGTACTTCGAGTACTCGGGCGTCGACTTGAGTTGGAGCGAGAGGGCAAACGCCGAGACAGACTGGAGGTACTGGAGATATGACAAGCGTTTCCACCCTCCCGCGCTCGCCGAGCCGCTCGCCGACGCGGGCGCGAGGTTGTTCCACTGGTCGTGCAGCTGGTGCATGTCGAGGTACCTCCCGAGGCCTTCCTCGCCCGTAAACTTCTTGTCGAGCCATTCGGCGTCGCCGCCTTCGAGCGCGGCAAAG…	419	0.267303
Trinity102472	XP_030536316.1	84.058	138	Rhodamnia argentea	calcium-transporting ATPase sarcoplasmic/endoplasmic reticulum type-like	TTGTTATCTTGCTTATTCTCATTGCCAATGCTGTGGTTGGTGTATGGCAGGAAAGAAATGCTGAATCTGCAATTGAAGCGTTAAAAGAGTATGAGCCTGAAATGGGCAAAGTAATAAGAGGTGATAAAGCTGGAGTACAAAAAATCCGAGCCAAAGAAATTGTTCCAGGAGATATTGTGGAGGTCTCAGTGGGTGACAAGATTCCAGCTGACATTCGTCTTGTAAAAATCTACTCCACTACTCTGAGGATTGACCAGTCAATTCTTACTGGAGAGTCCGTGTCTGTTATAAAACATACAGACCCAGTACCAGACCCTCGAGCTGTAAACCAGGACAAGAAGAATATCCTGTTCTCTGGTACTAATGTAGCAGCTGGAAAAGCTCGTGGTGTTGTGATTG…	419	0.329356
Trinity102475	THG01889.1	97.619	84	Camellia sinensis var. sinensis	hypothetical protein TEA_00991	GCAGGGTTAACAGAAGAAGACATCTTGCAGCTGATTGAAGAAAGAGCATTAGCAAGGAAGAACAAAAATTTCTCCAGAGGTGATGAGATCCGAAGTGAACTGGCTGCCAAGGGCATTGCTTTTATGGATGTGGGCAAGGAGACAATTTGGAGGCCATGCGTACCTGTTCAAGAACAGACATCTCTACCAGTCGCAAAAGACCAACCATCTGTGGCAGGTAAACAAGAAGAGCTGGCGCCACCTGTTTCAACTTGATGATGTGCAGGCCTAATTTGGTAATTTGGTCTCCATTTATATGATCCACAAGTTGTCTAAATTAGGAATTATGAATTGATTCCAGATATCATATATACTACAACTGATGTTGTTACAGTTGGGAGTTTCACTTTTTACAACCCT…	419	0.200477
Trinity102478	CAB3461581.1	76	50	Digitaria exilis	unnamed protein product	TGTGCTTTGTAGGTTAATCAAATGGTTCATTTAATGGACCGATTGCTCAAACTGGAAGGTATGCATTTGCACCTTACTCCATATCAAGTTCATGCGACTGGTCAAGATGAAGGGATGCTTGAATATATTCCTTGAAGTTTGCTTGCACACGTAACTTCATATTGAGGATCATGGACGCCAGTAGCCACTGCTGGGTTTCCAATTGACTTGTTTGGAAGAAAGGGTATTTGCATTCTAGCTTCATTTCTTAAGTAGATTTGTTTGTACAGAAAGTTACTTTGTTGATTTTGGTTAACTGCTTGCTCCTGATTTTAACAGAACATGATGGTATTATAAGTTACCTGCAAAAGTTCCATCCTGACGAAGATGGTCCATTTGATATAACTGTCAATGCTCGGA…	419	0.119332
Trinity102486	XP_030551169.1	54.217	83	Rhodamnia argentea	elongation factor 1-gamma-like	GATCCAAAGAAATTTGCAGAAACTCAAGGAAAATCTTCAAAGAAAGAGAAAAAGGAGAAGGAAAAGGAAAAGGAAAAAAAAAGAATCAAAAGAAACAAAAGAGTCTAAGAAGGAAGCCGTTGAAGAACTGGATCCGGCAGATGCTGCTTTAGCCGCTGAACCTGTAACCCGAAATCCTTTTGACGCATTACCTAAAGGGACTTTTGATCTTGATGATTTTAAAAGATTCTATAGTAACGAAGACGAACAAGAGTCTGTACTTTACTTCTGGCAAAAGTTCGACTCGGAACATTATAGTATTTGGTTTGGCGAATACAAATATAACAATGAACTAACAAAGGTTTTCATGTCTTGCAATCTCATAAGTGGAATGTTTCAACGATTAGACAAAATGCGACA…	419	0.198091
Trinity102499	XP_023882891.1	71.264	87	Quercus suber	probable V-type proton ATPase 2kDa proteolipid subunit	GATCTCATTCATCCGACTTGATCGACTCGTGTCGCTCCCGTCGTCGGCTTCCACACCTCTCGCTCGATCCGAACGGCCACAGGAAGAACCAAACCAATGTCGCTGCTATACTCAACCCCGGGGATGGTCGCGTACGGCACGTTGACGCTCGCGACCCTCGTGGCGGGGTACATGACCTTTACGGGCTCGGGCACCCAGTTCAACCCGGGCTCGTTCCTCGAGCAGACGAGTCCGTACGCGTGGGCCATGACTGGGGTCGGGCTCAACATTGGTCTGTCGGTTGCCGGCGCCGGTTGGGGTATCTGGATCACGGGTGCATCCATCTTGGGAGGTAGTGTGAGAACTCCTCGGATTCGCACCAAGAACTTGATCAGTATCATTTTCTGCGAGGTCGTCGGT…	419	0.207637
Trinity102546	XP_020200587.2	97.71	131	Aegilops tauschii subsp. strangulata	histone-lysine N-methyltransferase ATXisoform X	CCTCGCCTCTTCCTGCTATCACTGCTACGAGTTCCGACCCCGACAGGCAACGCGTTCCAAAACTTTCGTTCAAAACCCAAGCCGCACGCCCCACCCCACCCAATCCCTCGGACGCCCGGACGGAGGGAACCCGAAATTTTCGGCCCCGCGTCGGCGCGCATCGTCCCTATCCGCATCCGCCTCCGCCTCAAATCCATCCCCATCTCGGACGGAGCCGACCGAACAATCCAATCCCCCTTCTCCGTCCTTAAATCCCTACTGCTCGCCGCCGCCGGAACCCTAAGGGCCCAACAATCCGCCGCCCCGATTCGAGGTTCTAGGGCATCGCGCGTCCCCCACCCCCATGCCCTAGCCGCCGCGGGCGCCAGTGCCATGCTCGCCTCCCGCATCCCGCCCAAG…	419	0.312649
Trinity102554	VAH20347.1	97.81	137	Triticum turgidum subsp. durum	unnamed protein product	CCCCGAGCTCCAGTGCGGCCACATGATACCCCTTCATCAGCTCCTTCATCTCGTCCAAGCTCCCCACGTCCACGGCCCCGAGCTCCAGTGCGGCCACATGATACCCCTTCATCAGCTCCTTCATCTCGTCCAAGCTCCCCAAGTCCACGGCCCCGAGCTCCGGTGCGGCCACTTGATATCCCTGATTTCCCAAATGAAACGCCACCAAACCTAAGGACAAAGCTACCTGAGCGACCACTATCTGCTGGTAGATCACGCCCGGGAATGGCTTCAGGAATAAGATCAAACCCACATGCTGAACAGTTAGCTGCCTCGGCTCCAGCAAAAAAGCTCTCCGTGCCTGCTGCAAGTCGTAATAAGTTTTCTGATCCACCATCAAAGGCGCCTTCTCGCTCAAAT…	418	0.327751
Trinity10256	SPT20272.1	100	451	Triticum aestivum	unnamed protein product	CGATCCCGCCAAAATAATACCGAAGCACGAAATATTGAGTCTGGCAACATGCATTTTGGTACGGTACAAACTAAGGCACTGCCACGCCCAGTCTAGACCAAATACATCTCAAACCATACATGACCTCTATAAAGTGGGCACCACACCCCCTGCGGCTCAAATAGGCTGAAATTGAAAACTACTCCCTCATAGGCTAAAATAGTGATATAAACGATCTTATATTACTTTACAGAGGGAGCATATTTGATGGAAAAGAGGGGCCTACTCAACACTCAAGCTTAGTGGCATTCGTGATTTGTGGTACTCTGAATGAGGATCCACCGACAGCCAATACAGATGCCACATACACTCTTCGCAATGTTGGTCGGCTTCGGGGATAAAGTAGCACCCGCATGTTGT…	1738	0.259494
Trinity102564	VAI25942.1	95.238	42	Triticum turgidum subsp. durum	unnamed protein product	CCAGCTTGTCTTTGCACCAATTGATGATTTTCCAGATGATGCTCCCTTGATTTCATCCGGCTTTCGTGTTATACCACTTGACATGAAAACAGTTAAGCATTTCCACCCACATTACTCCCCTGTTCTAACGTTCTGTAGATCACCATGTGCTGTATTCACTATATGTTTCTGTTGATGCAATAAACTGTAATGTATTCTGGATGCCTATTACTAGCTATTTTACTGGTGACCTTAATTTTGTTCTGTAACTTAACCCTGCTCAAGTGTAAAATTGTTTGTGGGATACTCCTAACTTTTCTTGGATGATAATTTATTTGCAAAAATCCTTCAAATATATACAAAAAAAAATCTTTCTTTTACTCCCTGTTTCCTATGTTCTGAACAAGAGTTCCTTCATTT…	418	0.100478
Trinity102583	VAH54312.1	87.5	32	Triticum turgidum subsp. durum	unnamed protein product	CCGACATGATTTTCTCAGACAGGTGAGGATCATAGGCTTTTGTTCAGAAAAAAATCTGGTTCAGTTTGTGATCTATATCCTTGAGAGCACTCCTCGAAAAAACGCCCCCGCGTCGCCTCTCTCTGGCGGCACGGGCGGCTCCCATCCCTACCGTAGCTACTAGCCCCGCCAGATCTGCCGGCCACCTCGCCGCCGCCGGAGGAGGTCGCCAGGCGAAGCCTGCGTGGCGGACGGCGGCTGCGGGGCACTGCCTGCTCGTGCCGCGGTGGTTGGAGGCGAACCCGTGCTGCGGTGGTGTTGGTCCTTGGGGCGGCGAGGTGGCACTGCCTGCTCGTGCCGCGGTGGTTGGAGGCGAACCCGTGCTGCGGTGGTGTTGGTCCTTGGGGCGGCGAGGTGGCA…	418	0.076555
Trinity102588	XP_037456756.1	93.103	29	Triticum dicoccoides	uncharacterized protein LOC11932776	TCTGCCCCCTCTATGCTTCCGCTTCCTTCGTTCTTCCCACCGAAAGCTCCGGAAAAGAAAACATCTCCGCTCGCCCCGTCCCAGCCGCCACCGCTCCCCTGCCCTCCCCCTCCCCACCCTACCCGCAGCCGCTCATCCGCTCCTCCCCATCTATCTCGATCCCACCGCTCCACACCCCGGAGGAGAGGCAGCGACCGACGGGATACGGCGTCGTGGCGTGAGGACGGCCCAAGCACCACCACGACGGCAACTCGCCGCTACCGTGGCATGGACTGGCGTCCCATCTCCAACTCCAAGATAGGGATAAGCGCTCCACTGGCTGCTTGGCGACGGAGAGGCTCGGCATCCTGCACCACGAGAGCAGATTGGGTTTTCCTATGCTCGATTCCATTGCTGGAC…	418	0.069378
Trinity102619	KAF5955087.1	99.281	139	Camellia sinensis	hypothetical protein HYC85_00794	CCCGTGCATCCACTGTAAACCGATCATCAAAACCCATGCCTCGACCATTTGGTGCTAGATCTCGCCCAACAGTCCCGGAATGACCCATCGCAGCAGGATCTGTTAATGAACGACCATGCATTCCAGCAACAGCACTCCTTCCTAACCCAATTCCACTAAAATTACTAGCTTCCCCGGAAGAAAAAGAAGTCGGTTGCGCATTTTGGAGGTAATGGTCATATGCTGATCCAATTGCTTTTGTGTCCTTTGCAGCCCAAGGTGCACCACGATCATCATCTCGTGCTAAAGAATAATGCATCTCATGAGCTGAGGGCACCCCAGATGGTGGAAGACCATAGTCAGAGCGAGGCCGCTTGAGCATGCCAGCAACCGAAGGATTCACAGGTTGTTGTCGATTCC…	418	0.332536
Trinity102621	KAE9619911.1	60.714	140	Lupinus albus	putative chaperonin Cpn60/TCP-family, groEL-like apical domain, groEL-like equatorial	GCCAGCCTCCTGAGGTTTCAAAACTTCGCCTGAGTTGATATCAAGACCAACAGGCTCACCAGTGGATACTGATTCTTCTTGCAATTTCACAATAGTATCTTGTGAATCAAAGCCACTGTTCACAGCTAGAGTCTTAGGAAGTACAAGTAATGCCTCGGCAAAAGCTTGGATGCCAAGTCGAGCCTTCCCTTTGACAGATTCCTTGTACTTCATTAATTCTTGATGAATTGCTATTTCAGTGGCACCGGCACCAGGCACAACACACTCATCTTGCAGAGTGTTGTTGACTGCCCGAAGTCCATCTCGAATTGCATCCTTCACTTGAACTAGTGTATGCTTGTTGGGTGCTTTTGTGAGAATTGTAACACTTTGAGGAAACTTACATTCTTCAACAAATGT…	418	0.334928
Trinity102624	VAH20351.1	99.02	102	Triticum turgidum subsp. durum	unnamed protein product	CCGGTAACAGAGCAGAGCAGTCAGCTGAGCGTGGCAAGGAACTCCTGCATGCTCCGGTCGCTGGAGCCGCCCTCGGCGACGGCCTTGGTCGCCTCCAGGCTGATTTCCTTGGCCCTCGCCGAGATCGCCTCATCGCCCATCACCTCCTTCACCTTCTCCGCTATCTCCGCGCCGCGGACCAGCGAGCCCTCCCCGCCGTCCCAGCTCCAGTGCTCCACCCACAGCCCGAAGCCGCCGCTCTTTATCACCTTCGCAATCAGGCGCTGGTCGCCCAGCGTCGGCCATGCCAGCATCGGCACGCCGTACGCGGCCGACTCCGTCACCGAGTTCGATGTTCGACGGGCAGGACGAGAAGCTGTTCGACCATTTCTCCATGGTGGCGCAGAGGCTCGGCGTCTA…	418	0.244019
Trinity102667	KAB8345999.1	49.515	103	Carpinus fangiana	hypothetical protein FH972_02305	ATTAGTGGCATTTTGAGTTCAACTTTAGCTGCTTGTCATGGCTCTCGCAGAATTGTGTGGTTTGGATACCCAATTCAAGTTTAACTTGAGGAAAAATGTCATCCCCATGGAAGATGACATCGCTCAATATACTGGAAATTTGTACAATAGCTGTCAGCTTGCCGTACCGCCCTACATAAACCCTGCCGAGTCTTTGGGAGCAATCCAGAAAGATGAACTCGGAAACGACATTCGTATGCATTTTGACCATGGAACAACTACTCTTGGCTTCCGTTACCAGGGTGGAGTTCTCCTTGCTGTAGATTCCCGTGCCACTGGAGGCTCCTACATTGGGTCTTCTGAGGTTAAGAAAATCATTGAGCTCAATGATTATTTATTGGCAACAATGGCCGGTGGTGC…	418	0.246411
Trinity102674	MQL75578.1	47.525	101	Colocasia esculenta	hypothetical protein	ATTGTTTGCCGGTCGTTTGGCCGTCGTTTCTAGTTTTCGAATTTAATCGCTAAACATCCGCCGTCAAAATGACGATCAGTAAAAATAATAAGATGCTCCAGCATATCAACTACAGGGTACGGATTATCCTGCAGGATTCACGGACTCTCATTGGTACTTTTAAAGCCTTTGACAAGCACATGAACCTCATATTAGGAGACTGCGAAGAGTTCAGAAAAATTAAGCCTAAGAAGAAGCAGCCAGAAAGAGAAGAAAAGCGAGTCTTAGGGTTTGTTCTTCTCAGAGGTGAAAATATTGTGTGCATGACAGTTGAAGGCCCCCCACCACCAGAAGAGGGACTTCCTCGTGTACCTGTGCCTGGTGCAGCTCCTGGACCTGGAATGGGTCGTGCTGCAGGCA…	418	0.241627
Trinity102681	KZV15049.1	44.872	78	Dorcoceras hygrometricum	hypothetical protein F511_0810	CCTTAAGATAACATCATCTTCTAGATTAGGCACTTGCTGCAATTTCAGCTCTATTTTATCTAATATTTTTTTCTCCGTTTCGTTGTTTTCCACGCAACCCCCCTTATCAGGAGCAAATTTAAGACAAAACAAGCGAAACAATGTGCCACACAATTCGGGGTAGGCTGTTAAGGCTTTCGCTAGGCGCTGCTGTGAATAAGGTACCCCCGCTTGCTGTAAATAGCGGCCATAAGCGCGCAACACCTCTACCTTTCGCCAATCCAGCCCCACAGTTTGAACCAGGGCATTAAACCCATCATTATCTGCATCCCCCCTCAAAACTGCAGAAAAAACTTGCGCAAGCCTTTCTGCCAAATCTTGATCCAGCTTCAGCTCGGGGAAAAATTTACTTTCCAGCAG…	418	0.186603
Trinity102719	KAF7022277.1	62.222	45	Triticum aestivum	hypothetical protein CFC21_03507	GGGATATTCAGGATGGTTGTGGTACACTCACACATCATATACGATGTGGTTTGTAAGTCGTTCTTGTTCACCTCACATCAAGGCAGTCGATATTTACCCTCTCTCTCTCTCAAAAAAAAAGTCGATATTTCGCTCATCTTATTATTCTAAAAAAACACATGGCTTTATTCACCAGAAATAAGAGTTACATCATGAGAAGGGATACAATGTCGTTCAAAAACTCCTCAAACCAATCAGAAGTCAAAGAAAATCCAGCAACCTAGCAAATTCATGAGCAACCTTATTAGCTTCTCGGTTACAATGTTCAAAACTAGAAATAAAAAAAATCAGAAACCATATAATAACATAATAACAATCGTCAAAAACCGTCGCCGCCACTCCCGCCGACCGTCCTTGACA…	418	0.107656
Trinity102726	XP_023877222.1	44.03	134	Quercus suber	uncharacterized protein C458	CAGCTCGGTGCGATGCAAGAGCAACTCAAGAAGAAGATTGCCGAATTGCAAACCGCGAAAGCTAAAGTCCCGCACAAGACGGTGCAAGACGTCGACAACCAGATCAAGAACCTTGACCGTCAAGTCGAATCTGGCACCATGACGCTCGTCGCCGAGAAGAAGGCCCTCGCCGAAATCACCCAGCTGCGCAAATCTCGCAAGACGGTCGAGTCGTTCTCGACGATGCAAGCCGCGATCGACAACGACAAGGCAAAGATCGACGAGGTGCGAGCCCTGCTGGACGACCCCGAGCAGAAGAAGCTCGACGAGAAGTTCAAATCTCTCAAGAAGGAGTTGGACGAGGTCAACAAGAAGATGGACGAACAAAGTAAAGGACGCGACGCCTTGTTCGACGAGCGC…	418	0.320574
Trinity102727	XP_020158073.1	63.636	66	Aegilops tauschii subsp. strangulata	proline-rich receptor-like protein kinase PERK	CGCACTTTTTCCCCTTTCTCCACATCACAGGTGGCGGGCCGAGCTCCTGTGGAGTGGCTGCCCTGGAGGCGTCGCCGGACACCACGGCGGGAGGAGCTCGCGTGGTGGACGCCCCGACGGCGTGGGGACGAGCTCGTGCCCGCGGCGGAGGAGTTCGTGCGTGGCCGCGGCGGTTGGAGCTTTGTCCGGTGGATGCCCCGGCAGCGTGGGGAGGAGCTCGTTCCCGCGATGGAGGACCTCGTGCGTGGCCTCTGCGGGGCGCAAGAGCACGACTGGTCCCTGGTGGCGGGCCGAATCCTTCCGTGTGCTCCTCGCCGGCGTGAGCCCATGCCGCCGCGATTTCTGGTCCGCGCAACCGGCGCCCTTGCTTAGGCTGCGAAGATTTTGGAGATTTGTCTG…	418	0.157895
Trinity102743	VAH16895.1	60	105	Triticum turgidum subsp. durum	unnamed protein product	AGGGATAGGGATAGGGATAGGGATAGGGATAGGGAAAGAGGGAAAGATGTGTTTTTTTAAAAAAAAAACCCACCCATATATTAATTAATTTACACAAATATTCGTACAATCATTCATTACAGCTCTTGCCACACAGGGCGGAACACTATTAATAAGAATATCATCAGAACTATTAATAAAACTAAATTTTACAATCTCATGTGCCACTATATTCGCCTTCCTGTTAATCTTGATGATTTTTAAAGTACTCATCATCTTGAAGACACTCAACGCTTCCTTCTTCAAATCAACAAGGTTTGACCTGTCCAGGTTATCATTTGTAAAAACCGAGGCCACAAAAGAGCTGTCAGTTTTCAAAATAATGGGCTTGTAAAGAGTGATACCAATGTAAAGGTCTAA…	418	0.251196
Trinity102752	VAH37718.1	100	26	Triticum turgidum subsp. durum	unnamed protein product	GCGGCGAGCGGGTCGCCCCCGGCCGCCGCGGCCAGCTCCGGCGGCAGCACGGACGCCGCCCACTCCCTCGCCGCCTCCAGCGCCATCCCTCTTCCTTCCTTCCTTGGGCCGGGGGCGGGGAGGAGGCGATGGGGGTAGGAGGCGCTCGTGGAGGCGCACCTACCACCAACTGCTGCTGGCTGCTGGGGAGGGGAGACGGGAGCTGGCCGGGTTTGCGGGGGAAGCCGGCGCGGGCGAAGCCGGCAGGACGGGCTGCGGGGAAACCGGCAAGCCGGGCGGCGGGAGCCGGCGGCCAGGAAGCGGCAGAAGCCGGCCTGCGTGGGGTGGGAGCCGGTCGAGGCACGAGAGCCGCGCGGAGGCCGGCGCGAGGCTGGGGAGCCCGCAGCCGGAGCGGGGGCG…	418	0.062201
Trinity102769	XP_037456924.1	99.275	138	Triticum dicoccoides	uncharacterized protein LOC11932797	CAGACATTGAACCACCAGGTTACACTGTTCAACCAGGAAGGCCAAATAAAAATAGAATAAAAGGGCCTGAGGAGAGTGGTCCTGCTTATGCAAGAGCAAGAAAAGGAACAGTGCAGTGCGGAAATTGCAAGGAACTTGGTCACAATGTCAAGGGCTGCGACAAGCCACTAAGAGCATATCTTGCTCTTAGGGTTAGAAAACATGTGCCTTTGGCAACAAGAACACAGGGGAGCAATGCCAATCCACCACCTGCACCTAATCCAGAACCTAGAGGTACTCCAACAGCGGGTGCAACAACAACTAGTAGCGTGAGAGGAAAAGTAGCTGCAAAGAAGCCTAGAAGTTCAGCACCGGCAGCACGTACGACTACTCCCACTGCTGCTCCAACAGAATCTAGTA…	418	0.330144
Trinity102774	VAI23553.1	95.161	62	Triticum turgidum subsp. durum	unnamed protein product	CACCCTTTCAAACACATGATACAATAAAAAAATATTTAACATGGGCTGTTTTACAGCAAAATTAGTTTTCTTTGGTTCAATATAATGGTGTAATTGATGGATTGGTAAACTACATACACAAATCACAACCACATTTCTTTTCAGATATATTATATATAACAAAAGGCCAGGGTAGACGAGCACAAAACATCTCTCTTCCAAATGTGTAGTGTTCGGAGTAAGGCGATGATCACTTACCGCAGTTGAACCCGTGGCAAACCGAAAGGACTATGATGAGGATCAAGGCTACCAGAATCCCCAACACAATGAGTTTGATCTTCATGTTCTGCAGCCACATCTTCCTTCTCATCTGGGTTCCTTGCTGCCTGAAATCTTGTGCCTGTGAGCGAAGGTTTTCTG…	418	0.148325
Trinity102787	KAG5553944.1	63.636	44	Rhododendron griersonianum	hypothetical protein RHGRI_01171	CCAAATAACACCCCCTCTCTGCTTCTCCCAAACCCAACATTTTCACCAGAGAAGAGTTCCTAAAAATTACTTCTTCTTCTCGCATATAAACCCACATAGATTGGGATTTTATGGGAGGGAAGGAATTGAAGATGGAGATGATTGGCGGCGGCGGAGTAGAGGTGATTGAGGATAACGAATATTGTACGACGCCGAAGCATCCCAAGAGTCGAATTCCGGAGTTGTTGGAGTGTCCCCCGCCTCCGAGGAAGAAGACAGAGCGTGGTCGGAGTACGAGGAACCCGCCCAAGATTGCCTACTTCTAATCTATTCACTTGATCTTGATGCTCTGTTTGCCCTGAGTAGCAGCCAATGACCCCAAAAACACCCTTGGATTATTAATGTTGTTCTTATTTTTTA…	418	0.105263
Trinity102790	GIL50498.1	70.513	78	Volvox africanus	hypothetical protein Vafri_664	CTAAATTCGTCGAAGTAGAAAAATGCCACGTAAAGCCTTTTTTAATGATGGATATTTCGAGTAATAAAAATGTTTTTGCACCGAAAAAGGTGCAAAAAATGAATTCAACGTTGGAGGAATGGGACGCAAACAAAATTGTTTTTCGTGTATTACTACTTGTCTCGTGCCTCAAAGTACTTCTAATGCCTACATATCATTCCACAGATTTTGAAGTTCACCGCAACTGGCTTGCCATGACACATAGTTTGCCACTCAAAGAATGGTACATGAATGCCAATTCACAATGGACATTGGATTACCCACCATTGTTTGCATGGTTTGAATACTTTCTGAGTCATATAGCAAGACTCGTAGATCATAATATGCTTAAGGTTGAAAATCTAAATTACGCATCCTCCA…	418	0.186603
Trinity102791	XP_037441909.1	83.871	31	Triticum dicoccoides	uncharacterized protein LOC11931019	GCCCTTTCTCCTCCTCCGTAAACCAATGAAAAAAACCAACTAAGTTGGCTCTTGCCTCCTTCCTGTCGGCGTCCCAGTCACCTATTCTCCGCAGTCTCCACCAAGGCGGCTCCCAGTCTCTCCAGAACCACCGGCTATTAGCATCCTTTAGGCCAGGCTAGTTATCTAGATTTCTATGCGGCCTAGATAAATCAAAATTTAATGAGAATCGTCGATGCTATGTGCCAGATTTGTGCGACCCCCATTACTCTTTGTGTCTCTTGCCATGATTTTCTATATCAGAGCAAATCGCTTGTGCTGTAAAATGCATTAATTGGCCCGTATAGCCCTCGTCTATGCATGCGCGGTGCTAGCAACACCGATGAGTGTCTTCATCCACGACGTGTCCCCGGGTCTGGC…	418	0.0741627
Trinity102798	XP_037435575.1	82.727	110	Triticum dicoccoides	uncharacterized protein LOC11930263	CCTGCATGCACTTTGTTCTTTCAGCATTTAGGCGGCTCCTCCCATATCTTATTCCAAACCCTATCTCCCACGAGTATAGATTGTAGAAGTCATATGCCTCGCCTAAAGAGTCGAAGCTAAGGCCTAGCTTTGGTCGAACAACACTTTTGTCAGGCTGCTCAGGATACTTGCGCATCGAAAGCTCCAGGGCACTCATCCGGGATGGGCATGCTACCCTGTTCGGCGGCGCACTGCCAAGACTAAGCCGTTTTGTCCATCTAGGTGCCTCTGGGTTCACCCTGTCCGTCGACTGCGCCGACCTCGTAGGTGAGACAACATTTTTCCGGCGAGATCCTACTGCCGCAACACCATCTACATCTCCCCCAATTTTTTCAGCCAGAGCAGACTCACCTTCTGAAT…	418	0.263158
Trinity102801	BAK03519.1	91.367	139	Hordeum vulgare subsp. vulgare	predicted protein	CAGCTGATAACTGGCAAGGAAGATGCCGCTAACAACTATGCCCGAGGCCACTACACGATTGGCAAGGAGATCATAGACATTGTTATGGATCGTATTCGCAAACTGTCAGACCAGTGTACTGGCCTTCAGGGCTTCCTGATATTCCACTCGTTTGGTGGAGGCACGGGATCTGGTTTCACCTCCCTGCTTATGGAGCGCCTTTCTGTGGACTATGGCAAAAAGAGCAAGCTTGAATTTGCCATTTACCCTGCACCTCAGACCTCCACTGCTGTTGTTGAGCCCTACAACTCCATCCTTACCACTCATACAACTTTGGAGCATTCAGACTGTGCATTTATGGTTGACAATGAAGCCATCTTTGAAATCTGCCAACGAAATTTGGACATTGATCTCCCATCG…	418	0.332536
Trinity102808	XP_028757279.1	83.333	66	Prosopis alba	abscisic stress-ripening protein 3-like	GTTTTTACTAATAAACCAGAAATATACCATATATAATTTAGAGACCCAGTTTAGAAAAGATGGTGATGCTTCTTGCCATGGGCTTCCTCTTCTTCTTTCTTGTCTTCCTTCTTCTCATGGTGTTCATGGAATGCGTATCCGCCGGATCCAACTGCAGCTGCTGCAGCTATCTCCTCTTCTATCTTGTGCCTGTGCGCATGTTCCGGGTCTTTTTTCGCCTCATGTTTCTCGTACAAGGCATAAGCGCCGGCTGCAGCAGCACCGACCTCACCGAGTTGTTGATGATGCTTGTGGTGCTTCTCCTCTTTTCGGTAATCAACCTCTCCACCGTCGTCTTCCTTCTTGTGGTGAAAGAGGTGATGGTGCTTCTCCTCCTCGGCCATCCAAGAAAATGTATAT…	418	0.157895
Trinity102809	VAH52436.1	95.745	47	Triticum turgidum subsp. durum	unnamed protein product	ATCTGGCCAATGAGCCCAATTAGGCCACCAAGCCCCCCGAGGCCGCTGCTGCCGCTAACGCTGCCACTGCCAGTGTCAATACCAAGGAGCTGGGCCCGGCCACCTCGTCGCTGCTCGCCCCACTGCTCGGCAACCAGTGCAAGGTTGTGGTGGTCACCCCGCTGGCCGCGTGCAACGCGTCCCTGGCCAGCGTCACCGGGACGCTGACCGCACCGGTGCAGCTCCTTGGTATTGACACTGGCAGTGGCAGCGGTAGCGGCAGCAGCGGCCTCGGGGGGCTTGGTGGCCTAATTGGGCTCATTGGCCAGATAGTGGGCGGCCTCCTCGGCGGCATCCTTAACATCATCCCATTGCCCTTCTCCGTCGTCTAGATGCTCAACTACAACCGGCGTGTCGATC…	418	0.11244
Trinity102811	VAH70549.1	99.2	125	Triticum turgidum subsp. durum	unnamed protein product	GTGCAAAAGACTTCCTAGTTCAACAGTATGCTGGTCACGAAGCAAGGAAGAGTCTGTTGCCTCTGTGGTGTACAACTACAAGCATGGCTTTTCCGGCTTCGCCGCGATGCTTACACTGGAGCAAGCAAAGCAACTTGCAGAGTTTCCAGAGGTCGTCCGAGTCCATCGGAGCAAAACACACACCGCAACCACCACCAGGAGCTGGGACTTTCTTGGCCTCGACTATCAGACGCCGGCCAGTGGGCTGCTCCATGGAAGCAACTACGGAGGGGATTGCGTTCAAAAAAACTACGGAGAGGATGTAATCATCGGGGTGGTTGACAGCGGGATATGGCCGGAGTCGAGAAGCTTCAGCGACGAAGGGTATGGGCCAATACCGTCAAGGTGGTAAGGAAAGTG…	418	0.299043
Trinity102812	THG16009.1	100	85	Camellia sinensis var. sinensis	hypothetical protein TEA_00810	CTTAAAATGAACAAAAAATATAGAAGAAAGAATTATTCTCACTATATATAATCAGAATACCTCATAAGCCAATAGCAAGAGTTCTCTTGAGTGGAAACTAATTAGCATAGACACTTGGCTATCTACAATAAGATTTCAAGTTGGTATATACTGTGTTGCTAAAAACTTGTAATGGCTTCACTTGTAAAAGGGAATGGGTAAGGTAAGCACACCAGCACTCCCAATATCAAAACTACAATCCCAAGAGAAACATACTTGTTGTCAGGGTTGGTGATTTCTTCGGAAAGTGGGGCAATTGGTCCTCTCTGCAAGAAGAATATCAGAGCTACCCAATAAAATGCCACATCATTAAACAAAGAGGATATTCCAAGCAGCGCAATGGAGGCAGCTGTCAAGCGA…	418	0.203349
Trinity102813	XP_037454834.1	96.552	29	Triticum dicoccoides	uncharacterized protein LOC11932518	CTCGCCGTCGCCGTCGCCGTCGGATGCCTCGAATGAGGATCCACCGGTGCTTGAGCAGAGGCGCCCAAATAAGCAGCTCCCCCTTTCGGAGCTGCAGCCCCCAATCCAAGCAGCAGCAGCAGCAGCAGCAACTCCTTTCCGAGCTGCGACCGGCAACCGAAGCAATCAAGCGGCTCTACTCCGAGCCGCAATCCGCAATCGAAGCAGCTCCCTTTTTTAGTGGCTAATCGGGAATCAAAGCAGTCCTTTCCGGATTACAATCAGAAACAGACCCTCTTTCGAATCCAGCAGCCTGTATATATATATATATATTTATCTGCCCTGGCGGCACCCGCCAATCTTCGGAGACGACGCGCAGCTTCAACTCCTTACACATCAGTTTTCAGACTGACCGGCGGC…	418	0.069378
Trinity102824	KAE8814645.1	66.906	139	Hordeum vulgare	Serine/threonine-protein kinase SMG	CGCATCTTCCGCCTCTCCGCGGACGGCGCACTGCCCACCAACCATGACGAGATGGCCAAGGCTGCCTTCCGGCACTTCGACGCCCTGCTTGGTACGGCGGTCGAGCGCGACCACTCGCTGGACCTGTCGCAGCTCATCGAGGGGAGCGACCTCTCCGACCTTGACGTGGCCTTCTGTCCGGAGGAGATCTGGGAGGCAGTGAAACGCCTGCTCGCGCACAAGGCGCCAGGGCCCGATGGCTTCAACGCTGAATTTCTCCGTGCGTGCTGGGGCATTGTGAAGCAGGATTTTGTGGATGTATTCCAGCAGCTCTTTCAGATGCGTGGCCGCGACTTCTGCAAGCTCAACCAAGATCTTCTCACGTTGCTGCCGAAGCACGCCGATGCCCAGGAGTTGCGC…	418	0.332536
Trinity102834	NP_001236970.2	69.6	125	Glycine max	40S ribosomal protein S	TGGGTATCAGTCGTGACAATTTCCACAAGAGGCGCGCGACCGGTGGCAAGCGCAAGCCCCTCCGTAAGAAGAGGAAGTTCGAGTTAGGACGTCCCGCTGCCAACACAAAGCTCGGAGCTCCTCGTATTCATAATGTAAGGACTCGAGGCGGAAATGTCAAGTACCGCGCTCTGCGCCTGGATTCCGGAAACTTCGCCTGGGCCTCTGAAGGTGCTGCCCGCAAGACTCGTGTCATTGATGTCGTCTACAACGCCTCAAACAACGAGTTGGTCCGTACAAAGACTTTAGTCAAGAACGCCATCGTCGTCATTGACGCCACACCATTCCGCCAATGGTACGAAAGTCACTACGTCCTCCCATTGGGCCGTAAACGTGACCCCAAACACCAACAGATGGACT…	418	0.299043
Trinity102846	QCE14247.1	52.632	133	Vigna unguiculata	hypothetical protein DEO72_LG11g124	CACCCGTTTACCTCTAAGCAGTTTCACGTACTCTTGAACTCTCTCTTCAAAGTTCTTTGCAACTTTCCCTCACGGTACTTGTTTGCTATCGGTCTCACGGATATATTTAGCCTTAGGTGGAGTTTACCACCCGATTAAGGTTGCACTTCCAAGCAACCCGACTCCAAGGAGGTCGCATCCGGAGAGAACCTAGCAGCTATGGGCCTCGCACCCACTTTGGGCAACAGCCCCGGTCAAGGGGACTTGCTGCAGAGTCCGTCTCCGGCGCGCTCACTCCTAAACGCCACATTTCCCCACGCCCTTGCGAGCGGGGGATTCGGCGCTGGGCTCATCCCTGTTCGCTCGCCGTTACTAAGGGAATCCCTGTTGGTTTCTTTTCCTCCGCTTATTTATATGCTT…	418	0.318182
Trinity102863	EMS66292.1	88.235	51	Triticum urartu	hypothetical protein TRIUR3_0175	TCCAGCGTTCATTCTCCTGAGCTTCAAGTAAGTGTATGTAAAACTCAATTGATCACGGGAGGTGAAACAGTTGACCTCATTGAACCAAAGGCATGAAAATAAATTAGACATTGGTGTAAGGGCACACACGATGAAAGAACCATCGGGCACATCTAACAGGTAAAATGTGTTATGTTAGCCATGGAACCCAGTCATCTCCACAACAGACAACTTCTACAGTGGGATAGGAGCCGGTATCCCAACAGCCCATTGCTTCCTTTGGCATCATCGCCAAATCCCGCAAGGAGGTAGGCACTAAGAAACCAACCAGCAATGAACGGGTCGGCCATCTTGAACATCTCGGTATCAAGCACGGGTCGGCCATGGCTCAACCTCCCAAGCGCGGCGAGGCTCAGGGGG…	418	0.12201
Trinity102871	PSC74299.1	59.124	137	Micractinium conductrix	LST8-like protein isoform X	AGCAAGTAATTCTTGTAACGGGTGGTTATGATCATACTATCAAAATATGGCAACCTCACACAGGAGTTTGCCAACGAACTGCAGAACACACAGATTCGCAAGTCAATGCTTTAGACATAACTCCAGATAAATATCTAATAGCTGCTGCCGGATATCAACATATAAGGATGTATGACTTGGTTTCGAACAATCCAAATCCAATTATTAATTATGAAGGAGTGTCAAAGAATATTACAGGTTTAGGTTTCCAGGAAGAAGGGAAATGGATGTATACTGGTGGTGAAGACTGTTCAGCACGGATTTGGGATCTCAGATCAAGTAGCTTTCAATGCCAACGCATATTTCAAGTGTCAGCTCCTGTAAACTGTGTTTGTCTGCATCCGAATCAAGCAGAACTTA…	418	0.327751
Trinity102911	VAH80726.1	98.561	139	Triticum turgidum subsp. durum	unnamed protein product	GCTACTTGCCCTGGATTCTGTTAGGACCAAGACAGCATTTGAGGAGGCGGTTTACCCACAGTCTTCTGCGCCCGAACTCTTGCGTCTAATGACATCGAGTTACAGTCGTTTTCTGGCCGAGCCGGTCCAAGAATATCTGCACCGAGGGGGGCAGCTCACCGCTGACTGCGTCTACAAGGTCAGCGAGTTGCTGCGCCATCCATGGTCACCGCCGCCGCCGTCACACCCCCCTCCTCCTAGTCCTGGTATTTTTCGGGATGACGACGGCAGCCTCACCATGACTGTCCGCATTGGAGATGATTTCGCCACAACACACATCTCAACATATGGTGTCGCCACAACCACTTTCACCTCATCTTGTCCGACTTATGCCGGTTTCTCGGAAAACACAACCAACAT…	418	0.332536
Trinity102939	XP_005646550.1	63.415	41	Coccomyxa subellipsoidea C-169	hypothetical protein COCSUDRAFT_3722	CCGTGTTACAAGACGGGTCAGTAGAAGCCGTTGTAGCAGAACCTATATCCTCAGGCCACCTTATCGTGTCGAAGAGGGATTCGTAGTTACCTACGGACTTTCCCCCAACTGCTTCCGATAAGAAATATTAGACCTGGTTCTGCTCTTTAGCCACAAAATCCCCATAAAGTGCCGTTACTTCATGTAGCTAGACCTTTGACGTGTCATTACCACATGAGCCGGTTCCTTACATGGGTTGCTTTGTGACTAACATAAATCCACTTCTACTGCTTCCTTCTCAACGATTTCAAGTCTTTTAACCCTCTTTTCAAAGTTCTTTTCACCTTTCCTTCACAGTACTTGTTCGCTATCGGTTTCCCATAAATATTTAGCCTTATTAGAATTTTATATCCCATATAG…	418	0.0980861
Trinity102954	GAQ88735.1	36.364	143	Klebsormidium nitens	Acyl-CoA thioesterase	TGGCTTTCTGAACTTGAGTTCTTCTAAGTTTGCGGGCAATTCCGCCATCAAGAATTTTCTTTTCTTCTTCATCAGTAGGTTTCAAACTGTTGATACATGCTGAATGAGTGTTGGTAGAATTTCGTGCAGCCATAAGGAAAATTGCCCTGGTAATTTTTCTCCATGCTCCATGTTGAAATTGTTCTAACCATACCACAACTTCCATAGTGGATTTCCCCACCCATGAAACATGCCCAGAGAGGCGAATGTCTGCATCAGGGGTTGGAACAACAGACGTAAAATCAATTTGATCTACCAAGACAGTAACAATATTGTATGGAGTGGGAAGATCTGGTAATTGCTTGGGATTCTCAATATGCTTAAATGATAACCAGACAGCAAATATGTCCATGTCTTCCA…	418	0.342105
Trinity102958	KAF7845786.1	61.538	52	Corymbia citriodora subsp. variegata	hypothetical protein BT93_L067	AAGACTTGCCAGACGCCATGACGCCGACAGAGGTGACGGAGAAGCTCGGCCTGTTGCGCATGAAGGAACGGTCGTGGTACTGTCACCCTTCGAACGCTCTCGACGGTGACGGTCTCTTTGAAGGTTTGAACTGGCTCTCGAGCAGTTTGAAAGCTCAAAAGTAACCCCTGCCATCTTTCACGACCAACTTTCGCATTTCCCCTCTCTATACTTTGGGGGGCCGGCGCTGAGCGTCTGCTTCTCTCGTCCTCCGAACAATTCGCCCACCTTTCCCCCCTCCATTGTCTCCGTATACCCCCTCGGTCTCTCTCTTTTTTCTCCTTGGTTACACCCATATCCTCCTTTTCACCTATCAGTGCCTTATCTCGATCTCTCTCACCCTCGTCGTGGTCCAACACT…	418	0.124402
Trinity102962	XP_037485819.1	96.667	30	Triticum dicoccoides	uncharacterized protein LOC11936444	ATTTGATGGATCCAAAAAATATTCATGAATTCTAAAAAAAAACGATCATAGTTTTTTTATAAACATTCACTACTCTTAATAAATGTTCATGAATTATATGTGAAAAAATAAATAGATAACTACAAGAATAGATAAATAAATAAAGTATTTTTGTCTACATAGATAGATAGATAAGTCGTTTGTTGGCGAACAAGCATCTTATTAGCTTGTATGTATAATTATCTAAAAACAAAAACATTTGCGTACACTAGCATGTATGAAAAGTATAAATAAACTTTTCATCCTACTATGCAAGGTCATTCCATAAACTTTCACCTGTTTTGTTCAGAATTACTGCAGTTGGTTCCGCTCCTGGAGAATTGCTAGAAGAAAAATCACCAATACCCAACAAAGAGGCCG…	418	0.0717703
Trinity102966	XP_010420220.1	100	24	Camelina sativa	PREDICTED: elongation factor 1-alpha-like	ATTGCTGCTGGCCGCTGCCGTTGCATCCCAACGGTGTCAGAGTTGACGGGGAAACTTTTTCCACGAAACCTCTTCATCCCCGAAGTCTCAGCCCGTGCAGGATCTGCAGTGACGGATTCGTGCTTCCCCCGTACCCGGATCCATCGTTGGGGTCGGTTGGGGGGTCGAATCCGTTAGCGGTTGGAGTTGATGTGGCAGCGGAGCTTCGTCCGGAGCGCCGGCGACAGGCGGGTGGCGTTGGAGGCGGGCCACAGCAGCGCGGGGCGGAGCAGGATGGTGGCTCGCCGGGGCAGAGGGAGAGGGACGGATAGGGACGATGGTTCAAGGAGGAGCGAAGAGAGGGGTATCACCATTGATATTGCCCTGTGGAAGTTCGAGACCACCAAGTACTACTGCACC…	418	0.0574163
Trinity102990	KAG6403265.1	36.364	88	Salvia splendens	hypothetical protein SASPL_13548	TTTATCAGATTTAGAATGTGATTATTTGAATGCTCAGCAGTGTTGTTCAAAGTTAAACAAGTGGGTAGTACCAAAGCTTGTAGCACATTCAGTCTTAGAATTTTTACTATTAACACATGGACAATTAATATTGTGCTTAGTGAACTTGCCTATGACGCTATGGTTACTCTATGAATACTTTGGAGTACCTAGTGGTAATATGGGAGTTTATGATCCTACAGAAATCCATAATCGGGGACAATTAAAAAGGCATACAAGAGACTGTATGATCCATCTTGGATATTACCTAATTTTCTTTTTTATTTATCTTTACTGTATGATCATTGCATTATTAAAAGGAGATCCAATTAACAGAAATGACGAAGGATTGTTACATACGAATTGAGAGCAATGATAATA…	417	0.211031
Trinity103009	VAH74017.1	78.571	84	Triticum turgidum subsp. durum	unnamed protein product	CACGCTCCTCGAACCCATCTGCGAGCCATTCCTCAACTTCTGGAAACTTAGGTCCTGCTTTGATCACCCAAATAAACGGTTTCTTGGAGGCTTCGAGTCCCAGGGTGTTCACTGCCGTCTCCACGGCATCTCGTGTAACCATAACCTCTTGTTTTTCACTTCCCCACTGTGTAACTCCTTTCACGCCAACCTCCACCTCGTCCATCAGGGTGTTCACTGCCGTCTCCACGGCATCTCGTGTAACCATAACCTCTTGTTTTTCACTTCCCCACTGTGTAACTCCTTTCACGCCAACCTCCACCCCGATTTTCAGCACATCCACCACCAGCTTCTCATTCAAAAACTGCTCCCCAAAGTGTGGCCATGTGATCATGGGCACACTTTGGGGTAGACCGCAGT…	417	0.201439
Trinity103013	VAH00129.1	100	53	Triticum turgidum subsp. durum	unnamed protein product	TTTCCAGTGAAGGAGGGCCATATGTTGAGACCTCAGCGAGATCCCTCCATGGTGTGACGCATGTGCTTCTTCCAAGAGAAGAAGGCACGGCACCAGCAGTAGGTAGAGGTACAACAATGGTGCTGAGGAAGATGTCATTTTTCTGTGTAGTGTTCGCATGTTGTGTGTTGGTTGGGGGATGTGATTTTGTGCATGCTGCAACTATCGATATTTAACTAGCAGGTTGTCCATTGTTAGAGGTTCTCAGTCAGCCAACACTCAACAGTTGATTGGAAACTTCCGCTGGATGACTATTCTTTTCCCCTGCAAAAAAGAGGATGACTATTCTTGGGTGTCGCCATCTCTTCCTTTATTTCTTTCCTATCATTTCCTATCATGCCGGTGGAAAAAATGACACAG…	417	0.127098
Trinity103030	CDM85081.1	98.361	61	Triticum aestivum	unnamed protein product	AAGGCAATAATTTTTCACACACACGCATACACACTTGCATTTTCCTCTGCTCCTCTGATATCTTCTGTCAGTGCACCTTGGGTCTCCATGAACCACCAACTTCATCTTGCGGTTCCAGACAATACTGACCCTCTTCTTAATAGCCCCAAGCTCCTGAAAGAAACCTTGCATCTGGTCCTTGTAGAATCCGTGGGGGATATGGCCGTACATAGGACAGGGGTCGTGTTCTCCGGCTCCCCCGGTTGCTTCGCCTCTCGGATCCTCTGCTCTTTCCCCTCCGGCAGCTCGGTGTTGGCGGCAGACGTGGTCGCCGTCGCTCCTCGTGTGCGCATCTCCCCAATCCGCGCCCCTAGCCTTGACCACCGCACCCGCTGCTTGCCGAGCCTGACGCACCCGCTG…	417	0.146283
Trinity103035	EMS58064.1	58.065	62	Triticum urartu	Floral homeotic protein APETALA	CCTCTTCCAAGTCTGGCCCGACCCACCTAGCTTGCCAGAGAGACCATCAAGACCAGCTCCACCGCGCGCCGCCTTCATCCATCATCCATGGCGAAGATCGACCGACAGGTGTGTGTGTGTGTTCCACTGAAGCAGGCGAGATCACGGAGGAACCACAACCATGCATGCATTACCACCACAACTGAACCGAAACCGAAACTGAAACTGGATGCTAGTATTCTTTTTCCATTTCTTGTTATTTTTTCTTGATTGAGTGAGATGGATTCGAGATCACGGAGGAACCACAACCATGCATGCATTACCACCACAACTGAACCGAAACCGAAACTGAAACTGGATGCTAGTATTCTTTTTCCATTTCTTGTTATTTTTTCTTGATTGAGTGAGATGGATTCGAGA…	417	0.148681
Trinity103045	KAG5221841.1	65.789	152	Salix suchowensis	RNA polymerase II C-terminal domain phosphatase	GCGAAAGCGAATTTCAATGTCGTCTCGGCCGGCACTGGATCGGCAGTTCGGTTGCCAGGCCCCTCGATAGATCGCCCCAACATCTACGCCTTCGGGACTCCTTACGAGCACATGTACCAAGACCTCAAATCGAAAGACGAACGATTATATACCGCCAACGGTCTGTTAGGAATGCTGGATCGCAACCGCAAGATCAAGACTGCACCGGAACGCTGGCAAGAAACCACAGAGACGGCTGACGTTGTCATTACGTGCGAAGAGAGATGCTATGATGCAGTGCTCGATGATCTTCTCAATCGAGGCGGAGAATTGAACCGGCCAGTGCACGTCATCAACGTCGAGATCAAGGACAACCACGAGGAGGCTCTCATAGCTGGAAAAGCCCTCCTCGAGCTGTGC…	417	0.364508
Trinity103050	BAK06860.1	56.25	48	Hordeum vulgare subsp. vulgare	predicted protein	CAGCCATGCGGGACCCGCATGTTCGAGACCTGCTTCGCAAGAAGACGACTAGCGACAGAGCTGCTTCTAGAGAGGAGGCAAAACTGGCGCAACTGGAGGTCTTTCTACAGATCGAAGCTAGGCGCAGATCGACGAGGAGGAGAAGGACGCCCTCAACCCCGGCGACCCCGACCCCGATCCCAACCCCGAGGTATATAGATCAACAATGGCGAGGAAGTGGTATGCCGTGTATGTAGGGCATGTTCCGGGTGTGTACGATGAGTGGCCACTGTGTCAGGCCCAAGTCTCTAGCTTCTCCGGCGGAAGCCAGAAAGGGTTTGATAGTAGAGCAGAAGCCGAAGCTAGTTACTTGAGATTCATAGCACAACAGGGCATTCAGAACCAGCGCTGCTGCAAGAA…	417	0.115108
Trinity103055	XP_030531604.1	68.224	107	Rhodamnia argentea	tricarboxylate transport protein, mitochondrial-like	CATGGAAACATTAAAAGATTGGTATAAAGGTGGAAATAAAGATGTAGTTATACCAAAAGTAGTTACTGGATTTTTTGGTGCATGTGCTGGGGCATTATCTGTTTTTGGAAATACTCCAATTGATGTTGTAAAAACTAGAATGCAGGGTCTAGAAGCCTCAAAATATAAGAATAGTATAGATTGTGTGAAACAAATATGGATCAATGAAGGTCCAATGGCATTTTATAAAGGAACTATCCCAAGATTAAGTAGAGTATGTTTAGATGTTGGCATAACATTTATGATTTATGATTCCTTCAAAGAATTTTTTGATCGGCTTTGGCCTTGAAAGTTATTAATTTTGCAACTGTATATTCTAAAATGTCAGTGCAAATGTAGCTTTCATAATTTCATCATTAT…	417	0.256595
Trinity103068	AFG63541.1	48.529	68	Pinus taeda	hypothetical protein 0_538_01, partial	ACAAGATTTCTCTTCGACCCGGACGCGGAGGACCTGGTGCTCATCCTGGTGGCGATGGTGTCGTTCGTGAAATGACATTTAGAGCACCCATGATGTTGTCTATATTGACGGAAAGAAGAGTGCATAGTCCACCAGGACTAGCAGGAGGACGGCCAGGTCAGAAAGGACGAAACACATTACAAAGAGCCGATGGTAGAAGAATTAATGTAGGCCCCAAAACCGCGGTGCCTGTTTGCCCTGGGGATACGTTCATTCTGGAAACTCCTGGAGGCGGTGGCTACGGTTCTCCCGGCGAAAAAATGTCATCGATGCAGAAAACATCTCGAGGATTCGTCGAACGTGGTAGCGTGTTCGAATATAGAAAAGCACAAGAATCTGTATAATGTATACTCACAACTG…	417	0.16307
Trinity103070	XP_037448473.1	96.491	57	Triticum dicoccoides	uncharacterized protein LOC11931805isoform X	GTTACACAGAGTCGGTTACAACGGTAGGAGATCTTCATATCCGTATCCCCAAGCTTGCCTTCCGCGCCAAGGAAAGTCCCATCCGGACACGGGACGGAGTCTTCAATCTTGTATCTTCATAGTCTTGGAGTCCGGCCGACGGTGATAGTTCGTCTATCCGGACACCCCCTAGTCCAGGACTCCCTCAGCCGCCCCCGCCCCCAGCAGACAGCAAAGAATAAACGCAGCCATGGACACGGATCGATGACTTGGCACACACCCACCCACGACCCACACAGCCCTGGGCCCCACCCACGATGCACACACACCCACGCCCAACCCACGCACACACACCCACGTTGGATCCCATCTCTCTCGTCTTCCTCAATCCCCTTTCTCCACCCCACGCCGTCGCCAGAT…	417	0.136691
Trinity103072	KAE8814219.1	65.116	43	Hordeum vulgare	hypothetical protein D1007_0826	GGCCGAGTTTACAAATTAACATATTGCAATATAAACTAGAGTACTTGACGCAAACACACCGCTTAACTTCGTCCTGGTCGGACGATGTCGGAGATCAGGTGGTCTCACCCCTTTGGAGGCTTACTCTCACTTTTTATTCTTAGGCGGCAGCTTCCTGTTCTTCTTCTAAGTCAGCATCGGGTTATTCCTGGACTGCACCTGGTTCTTCTTGAACGACGGTGGTTTTGTCAACTGGGTACTGATTGACGGTGCCTTGGTCTTGTTAGGGGCATCCTTTGCAGGTTCCTTCCCCTTGCCCATGACGGGATCTCCTTCTCTTCTTCTTCTTCTTCTTCTTCTTCTTCTTCTTCTTCTTCTCTGGCGAGGTGGCTGAGGCGAGGTGGCTGAGGTGAGGTGGAT…	417	0.103118
Trinity103080	PUZ53325.1	71.605	81	Panicum hallii var. hallii	hypothetical protein GQ55_5G04390	GTGCGCGTGGCCGCCGACGCCGCGCGCCGGTCGCTCCGGGCGCACGGCCTCCACGTGCCGCCGTGGCGCAAGAGCCGGTACATGCTCGCCAAGTGGCTGGGGCCCTACAAGCGGTCGCCGTCCTCCTCATCATCGGCGTCCGGCGCAATGCCGGCGCCCGGCGGCCCCGGGATGGACATCATCAAGTGCCGCGCCGTCGGGTTCTTCCCGTCCCAGACGGCCGCGCCGGCGGCGAGGATCAAGTAAAAGCTCCTCGGCACCGCTAATTCTCCGCGCGCGTCTCTGGAAGATGTCATAGTCTGATAAGTAGATGTAGAGAGATGATCGATGAGTTGGAGCGTGCCTCGAATTCGTTTTTGTACAAACATTTTTGGTCTACCTAGACTATGAAAGGAGCAA…	417	0.194245
Trinity103082	KAB8336696.1	48.571	105	Carpinus fangiana	hypothetical protein FH972_02100	ATCGCTGTTAACAGAGTAGCCACCGCCTGGTATGTAGAACCAGACCGGTAGTCTTGATTCTGATGTAGCGTTTGAGGGAGCAAATATGTTGAGAAATAGACAGTCTTCATCCTGAACTGCGTTTCCGAAGCGAGCCGTGCCGATGCAGACAGGTTGAAACGTCGTTGCGTCTTGGAGAGCCTCGCACTCCAAAGGATCTCGGGGAGCTCGCCATCGTAGGTGCCCAAGCGGAGCGGCTGCGAATCGTACACCAAGCCAGTACTTTACACCAGCTTCTATCTCCACACCCTTGTAGCGAGCATAGCCTAGATCGACTGTAGTTGAGAAATCCGGACAGTCGTGACAGTCTTCAAAGGCGATGGCAAAAGTTACGAAGCAGATATGCGATAGTATCTGCCT…	417	0.251799
Trinity103085	VAH74919.1	95.833	48	Triticum turgidum subsp. durum	unnamed protein product	CCACAGTTCCAGAATGAAAGCATCAGCCATTCCGTCAGCAAATTAAGCAGCAGCTAACTCTGGCACCGCCAGTTTGAGAGCTAGTACGTGATCAATCTAATTCTAAGGCCTTCCTCGGGCTCTGATCCTCTCTCACGCATGGCGCTTCGCCCATGCATGCACGGACACATGATTAATTAGTAGACACTTTGACCTATCGAGCTCACCGTGGCGCGCGTCACCTACAGCCTCAGCTCCAGATCTAGCTCTTCTGTGCTTCCGGCGCCGCCGCGGCCGCTGGACTCGTGGCTGTGGCGCATCCAGTAGTCGTACTCGTGAGGCGTCTGCTGCTGCCTCTGTCCTGACGACGACGAGTCATGGACGACGAAGAGCGGCGACGTCGACGGCGGCCGGCTGGAG…	417	0.115108
Trinity103090	EMS61232.1	75	32	Triticum urartu	hypothetical protein TRIUR3_1688	ATTTTTTTCTCCCGCCGCAGTCGGTCTCGTTGGTTAAATTTATGGTCAAAGTTGAACCTCGAGAAGCGCAGGCGCACTATATGTTGGAATGGAGGGAGTAATGCCGAAAAATGCTTTCGCCCCGCTTTATATATAAAACAAACCACCGAGCCACAAACACCAAAAAGAGTTCACAACACAAACGCACACACGTACGCACAGGACAGGAAGTAGCATAGACATTCAGGTCCACAGTAAGATTCTACTAAGGGCACAACTCAACAATCCCTAAAAGAGAAGAAACACAAAATGCGAAGCAACGACCCCCATGTGGCTAATCCGGCTCTGGAGGTGGCGGAGGAAGCGGCGGCGCCAAGAGGAGAGTCATCGCGCGCAGCCCTTGTATTCATGGCGCACCAC…	417	0.0767386
Trinity103095	THG16096.1	90.909	33	Camellia sinensis var. sinensis	hypothetical protein TEA_01481	GTCGGCAACAAAATCTACACCATCCTGTATCATCACCTCCTCAATCTCCATCTCCACCGACAGCTCCTGGGCATAGAGATCACCATTGCCGGAGACCAAACCAGTCCATCTTCAACAACATCTACACCAACCCAGCATCAGTGCTTCTGCGGAGGAGGAGCACGACTTGCTGACTGAGGAGCTGGATGAGGTTGATGATTAAACTGATGAGGGTGTTTTACGGTGGCAGATGTGGTGCTTCTGCGGCTGCTGTTGCAATGATTATTGGAGGTGATCAGAGTGGTTGAGTTGGTCGCCCAGCTAGAGAGAGAGAGGTCTGTGTTGATCAATGTGTGTATCAGGAGCTCCGTGTATGTGTTGTGCGCTGGCTGTGTCTTAGAGAGAGAAAAGAGAGCTGGG…	417	0.0791367
Trinity103096	KAB8342733.1	61	100	Carpinus fangiana	hypothetical protein FH972_02233	GTGCATGACACTTTCTGCGAGATCAAGGCGTTTTAAACGCTTGCTCGCTAGTAGGTTGTCTTCTAGAAATACAACAATGGTCTCCACAATAGATGTGAGGTCTTCTTCTGTGTCCACTATCTTAATGCTCCACCCATTTGCAACGGCACCCCGACGCAGTCCCTCAACACTCCATGGATTAAGTTCCCAGCCCAAAACTCTGCCGAGACCCATCTTTACATAGCTAAAGACAAAGTAGCCGATTCCAGCGTAGAGATCTATGGCGGAGGCTTGCTTCAACTCGGCGTTGGGTAGAGGGTTGTCAGCGTGGAAACGAAGGAGTCTAGTCTTTTCCTTGATATTTCCGCGACTGAACATGGTGTACCGAGGTGCCCAAACCTGAGTGATGCCGTTTTGCTT…	417	0.239808
Trinity103098	KAF7020357.1	85.366	41	Triticum aestivum	hypothetical protein CFC21_03347	GTCGACCGCGGCGAGGAACTCCAGGTGGCGCAGCGCGGCCGGGACGAGGTCCTCGCCGACGCCGATCCCCTGCGCCGCCGCCCACCGCGACTCCATCTTTCTTCTCCCCCCTTTCAGCAAGAACCTGAGGGAGATTGCGCTACGGACTCCGACTGGCTGGCTGGCTCCTGCCCCCCGCGCGCTCCCTATTTATTTATACAGTCATGGAGGGAGCGAGAGGAGGAATGGCGAGGCAAAACGGAACATGGCCTAAAGATAAATTATTGACGAACTGAAATGCTACTAGCTAGCATCGATCTCTATCCACAGCGACGCCACGCCATAATGTAATGTTTCAGTTAAGAGAGGGCCGGCACTCGTCGCGTGTGTTGCGCAACCTCTGCACACTTTCTGAACCCG…	417	0.0983213
Trinity103109	XP_028083579.1	96.46	113	Camellia sinensis	LOW QUALITY PROTEIN: B-box zinc finger protein 22-like	TGAATATCTTGGACTAGCTGACTTCAATCAGAACTATGGCTACATGGATAACAGCTCTTCCAAGGCTGATAGTGGTAAGCTTGGAGAGTCTGACTACTCGCCAATGTTAAGAGCTGGAGAAGTAGGGCTTGATGACGATGAGTGCTTGGGTCAGGTGCCAGATGCATCGTGGACAGTACCACAGGTCCCTTCTCCACCCACAGCCTCGGGGCTTTACTGGCCAAATAATTATCAGTCACTGTCTGACGCAGCAGTCTTTGTGCCTGACATTTGCTGCTCACCATTGCAAAACCCTTATAATCAACAGAGTGGAACTAGCTTGAAGCGGCGGAGGGGGCTCTAATCGGCTTTCTTTGAGATGGTTACTTCTGTTTAGTGTTCATGAGTTATATACCTGAA…	417	0.270983
Trinity103151	XP_020169933.1	90.789	76	Aegilops tauschii subsp. strangulata	uncharacterized protein LOC10975543	GCGGTGCGCGTTCTGGTGGCCGCCGAGCGCCTGCGACTCGAGGAACATCTTGTCGCAGAAGAGGCACTGGAACAGCCGCACCGTCCTGCCGTCCACGCGCGCCGTCGGTGTCACCTCCTCGTCCCGGTCTTGGCTGCTGTCCCTTGGAGACAACGCCAGCGACAGATCCGGCGACGCCGCCGCCACTGCCGCTTGCACATGGAACCACGACGACGTGGCCTTCTCCATCGAGGTAACAGTTTAGCAAAGGTAGCTGCTGTTGCAGTGTCAGGAGTACAACAACACAACACAAGGATATTGGCGAGAAAACTGATGATAGCTAGAAATGGTAACGGCGGCGCTTCTCAAATGGGAAAGAGGAGTGTGAAACAAGCTATGGATGTAGGACTGCGAGAAGGA…	417	0.182254
Trinity103191	VAH12337.1	95.89	73	Triticum turgidum subsp. durum	unnamed protein product	CGCCGGTGATCACCACGAACGCCGTCACGAACCTGCCCGGGTTCAGCGGCCCCCTGCCTTTCTCCCTCGAAACAGGGTACGTGGAGCTGGACGACCACGGCGTCCGCTTCTTCTACTACTTCATCCAATCGGAGCGCAGCCCGGAGGACGACCCCGTGCTGCTCTGGTTGACGGGCGGGCCCGGCTGCTCCGCCCTCTCCGACCTCGTAGACGAGGCCGGAGAGGGCGGAGCAGCCGGGCCCGCCCGTCAACCAGAGCAGCACGGGGTCGTCCTCCGGGCTGCGCTCCGATTGGATGAAGTAGTAGAAGAAGCGGACGCCGTGGTCGTCCAGCTCCACGTACCCTGTTTCGAGGGAGAAAGGCAGGGGGCCGCTGAACCCGGGCAGGTTCGTGACGGCG…	417	0.17506
Trinity103192	KAF6988057.1	97.26	73	Triticum aestivum	hypothetical protein CFC21_00564	CCCGACGGTACCCCAGGAGATCCTGACGAGCCAGTAGTCCTTGCCGTTCTCTGTACCATAACCAACGGCGGCGACACCATGGTCAAGACCGCCGCCGCCCCCTACCGCCAGAACCGTCCGGAGGGACGCCGCGACGGGGCTCGCTTTCCTCCTCTTCGTGCTCGGCATGGTGATCAGCTCAGCTCTATCACTAGTTATCGTCTCATTTCCAGCATGGAGAGCTCTGCAGCAGATGGAAATCGCAGCTCGTAAATTGTCGAAATTAGCAGCACAAGAGGTACCCGGAACTATATCGTCACTGAAGCTGTCATTCATGGAGATGAACGATCTAACCAGCCAGCTAAAGAAAATTAGATCTTGGAAGGATAGATGACTAATGTGGCAGCATGATCACGGACT…	417	0.17506
Trinity103195	XP_023928977.1	47.561	164	Quercus suber	uncharacterized protein LOC11204031	TCCGTGCACATAGACATCCTGAGAGATATGGTCTGAGAAATACTGGAATGCCAGGTCAAAGCCGAGCAAAAGGATTAGCTCGGGCTATTTTAGATACGATACCTATTGTCAAGTATGGCGGCACAACAACAGATAAAATGGAGACTGAGCTTGAGGCTGGGAATCGCGATGTAAAAGATTTTAATGTAACTAATGAAAACGCGATGGAAAAACCCGAAATCCTCGTGCCAACGTCTAAAGCTCTCGAGCAGGGCAATTATCCCATCAAAGCAGAAAATTTGGGTTGTTCTATTTGCACGGAAGACTTTTTGATCGGAGAAGATTTGAGAGTTTTACCGTGTCACCATCAGTATCACCCTGCATGTATCGATCCTTGGTTACTTAACGTCTCCGGCACTT…	417	0.393285
Trinity10320	XP_023919813.1	78.47	353	Quercus suber	ketol-acid reductoisomerase, mitochondrial-like	CTGGGGCAGAGGAGGAAGATTTGTTTTTCTCTGATTAACCGAGAATATTTTGAATTAATTTTTGTATCTTGTACACTACCGACCATTGCTAGACTTCCACTTTAATTACGGTCATCCATCCGCCAATCTGTCATCGAAATCATCATGGCTTCTCGTGCGTTATCAAGAGCTATCAGAATACCGGCAGCAAAATCCATCCATGCTTCTGCTTGTCGCACCATCGCATGCTCGGTGAGAAGTGCCGCCAGAGTCTCTGTCGCTCGTGCGGCAGTTGCTATAACTCCAGTGTCCCAAACTCGGACCGTTAAGACTGTAGCATTTGCCAACGTTGAAGAAGAAATTCATGAGAGGGCAGATTGGCCAGTATCTAAGCTTCAGGAATACTTCAAAAATGATACC…	1733	0.203693
Trinity103200	P13564.2	96.296	27	Hordeum vulgare	RecName: Full=Glutamine synthetase leaf isozyme, chloroplastic; AltName: Full=GS2; AltName: Full=Glutamate--ammonia ligase; Flags: Precursor	CAACTCTTAGACCAGTAAAATGCACAGTGATGAAGAACTATGCCTATCTGAAGTTTGCACCATTATTCTTGTTTCTCTAATCGGCAGCGGGTTTTAACCATTTGTAGTGCAGTATGACGTGATAAGAAAATATTATGCCTTCATAATGGAAGGAAGGTGGATTACAAAACCAAAACTCCAATTTGATGCAGCCAAAAGATCTATCTGATTAATTAGGATATGCTCATAACCATTGGAAATAGCACTCTACTGAACCTGCATCCCCCGCCATAGACGTGAAAATTACAATCATACGATCACAATTCTGGATCATGTGCTGGTGGCTTGGGTGGGGGTGTGCAGCCATGTGTCGCTTGTTAGTAGGGATGGGTTCCCCTTGTGGCGTGTAGGTGTCACAGA…	417	0.0647482
Trinity103206	XP_037445079.1	93.939	33	Triticum dicoccoides	calcium-binding protein KIC-like	GAGCGAGCAGGAGTTCAGCGTGCGCATGGTGCGGCTCAGCCCCGGCATCATGGCCGACGCCGAGGGCTGGCTCGAGGAGGCCATCGCCGACGAGCTGCTCCCGCCGCCGCCGCCGCCATCCGCGCCGGCCGCCTGAGCGGTCACCGGCATAGCTAGCCATCTCGATTGTTATGTACTACTACTTGCATCGATACTGACTTGTACGTATGTTTGTTGTATCGCCGCCGTGTAGCCATCTCGATTGTTATGTACTACTACTTGCATCGATACTGACTTGTACGTATGTTTGTTGTATCGCCGCCGTGTAGCCGCCGTTGTTTGAGTGTTCGTACGTACATGGTGATGCTCTCCGAGGCTTTGAGCTTTGCTTTATTGATTAATTTAGCTCGTGCATGGACT…	417	0.0791367
Trinity103209	XP_030541628.1	78.986	138	Rhodamnia argentea	V-type proton ATPase catalytic subunit A-like	CGTCAGACATTTCATTACCACGTTCTCCACAACCGACATAAACGATAACATCGGAGTTTGAATACTTCGATAAAGCTTGTGAAATTACAGTTTTACCGCAACCGAAAGCACCCGGAATTGCTGTAGTGCCTCCTTGAACGCATGGGAAAAGTGAGTCCAGGACTCGTTGACCAGTAAGCAAAGGATGATTAGCTGGTAATTTTTCAGTAACTGGACGAGGTTGACGTACAGGCCATACCTGAAGCATAGTATACTTGTGTTTTTCACCATCAAATTCTGTTTCCAAAATAACATCAGATACTGTATAATTGCCAGCAGGTGCAACATAAGTTACAGTTCCTTTACTTTTTGAAGGTAAGATCATTCTGTGCTTTACTAATGTGTTCTCATAAACCACAC…	417	0.330935
Trinity103221	XP_037447857.1	89.189	37	Triticum dicoccoides	nascent polypeptide-associated complex subunit alpha, muscle-specific form-like	GTATGCTTTCCGCCGCGTTGCGCCTTGCTCCGGCCGACACGCTCGCTGGCTCCTCCATATATCATCTATGCTAACTAGCTAGACCGAAGTCAAACAATGGTCAAGCTATGGCCATACACTCCTTGTACACTAGCTTGATGCAAATCGTACACAACCCCCCGTGCGCTGGCCCGGCCGGGTGCTCCTCGCCTAGTAACCCGCTGCACTCGCCAGCCGCCGGGTCCGCGTTGCTCCTCATCTCCGCCACGCCCCGCGCTTAGCCGCCCCCGCACTCGGCTGTGCTCCTCCGGCTCCGTGCCCGCGCCTCGGCCTCCGGCCTTGCCGGCGCGGCTGTCTTCTCCGGCTCCTCGCCCGGCTGCGCCACTCCCCTCCGCCTGCGTGCGCCCCTGTGGCCGCCTG…	417	0.088729
Trinity103244	KAF5942709.1	97.368	114	Camellia sinensis	hypothetical protein HYC85_02035	TCTCGCTCTGGTCTCTCAACCTTTTCCAACAGAAAAACCCAGAGAAGACAATAGCAGAGCCAGCAATTCGTTACTGATCTTGATAAGAAGAAGAATGGCAACGTTTGAACTGTACCGCAGGTCCACCATCGGTATGTGCTTGACTGAAACATTGGACGAGATGGTTTCGAGCGGAATTCTCAGTCCTGAACTCGCCATCCAAGTCCTTGTTCAGTTCGATAAGTCAATGACCGATGCTCTGGAAAGCCAAGTTAAGAGCAAGGTGTCTATTAAGGGTCATCTGCACACATACAGATTCTGCGACAATGTTTGGACCTTCATCTTACAAGATGCACTGTTTAAGACCGAGGAATGCCAAGAGACCGTTGGTCGGGTTAAGATAGTGGCATGCGACTCCAA…	417	0.273381
Trinity103268	XP_028095673.1	100	139	Camellia sinensis	adenylyltransferase and sulfurtransferase MOCS3-like	GTTGAGCTTAACAATCTGCACAGGCAGATTATCCATACTGAAGCATATATTGGTCAGTCAAAAGTGGAATCTGCTGCTGCTGCTTGTCACTCGATTAACTCTACTATTCAGATTGTGGAACACAAAGAAGCTTTACGTACATCCAATGCCTTGGAAATTTTGAGCAAATATGACATAGTAATAGATGCAACAGACAATGCTCCTAGCCGTTATCTAATCAGTGATTGTTGTGTGGTATTGGGTAAGCCTCTTGTATCAGGTGCCGCTATAGGATTGGAAGGGCAGCTTACAGTTTACAATTACAATGGCGGTCCATGTTATCGGTGCCTATTTCCAACTCCACCTCCTACGACAGCATGTCAAAGATGCTCTGATAGTGGTGTTCTGGGAATCGTTCCT…	417	0.333333
Trinity103281	XP_037408208.1	99.048	105	Triticum dicoccoides	Eubiquitin-protein ligase RNF18homolog isoform X	AGTTCATCCCCTTCCTATGCAGGCAGGGGCAGTCCCCTGTTCAGAAGTCGAATCGGAAGCCGAGACGAGCATGAATCCGACCAGGAGCGGATAATAAATCTGGGCCAGGAGCGGCAGATCGATCCAGTAATGGAGGCAGCAAGGGGGGATCCCGACGACCCCCTCATCGCCGTCCGCCCCCAACGGGTCGGCGGGTGGTGGGCGCGTAACCAGGACTTCATACGGAGACGCGCGGAGACGCTGAGGCGACCCGCCGCCCGGGCGGAGACCGAGTTCGAGGCGGAAGCAGAGTGTCGCAGAGAGCCGCCGGCCTCCAAGAACTCCATGGCGGGGCTGCTCGTGCCGGCGGCGGCGGAGGTGCGGGATCTGGAGTGCGCGGTGTGCCTTGAGGACCTGGTG…	417	0.251799
Trinity103282	VAI33958.1	69.048	42	Triticum turgidum subsp. durum	unnamed protein product	ATTGCACAGCCTCCTGCTGGATGGGAAAGGCAGATTAGAATAAGAGGTGAAGGAGGCACCAAATTTGCTGATGTGTGAGTGATGCTTTTCTGTCACTGCCTTTATTTACTTGTCAGGCTATTTCTGCAAGTACATTGATTTTTTTTAATTGCCTGCCACTTTATCTCTATATGTTAAAATCAGTTTTTAATGCGCATGGAAATAACAGAAAATCAGCCAATTAACCCGCACATTTGTATTTGTTTCTACACCACACCTTTTCTAAGTTGCACACATAAACCATTTATGTCTCAGTTACGAAGAGTTCAAGTCGGGAATATAGAAACTACCAAGCATATCATGTTACTTTTTCCTAACGGTGATCTCCGAGTTGACCCCCCCTGAACTCCAGGGAAGTGA…	417	0.100719
Trinity103283	CAA0353687.1	100	138	Arabidopsis thaliana	unnamed protein product	TGCTAACCGGGCTGGCAAAGAGATCAAATATGGACCATATGAAAATCGTGCTTCATACTCTTACACACCTGTCATCATTCACTTCGAGAATAACAGTCCATTTGCTGTTGTTGAGGAGCTTGTGCGTGAAATTGAGATTTCACACTGGGGTAGCCTTCAGATTACAGAAAATTATAGGTTGACTCATGGGGGAGCGAGGCATAAGGGTGTTTTCTCAAGGGTTGATTATCAATCTAAACGATCGGTCAGTGGTGCATCCTCTTTCAATGCGCTCCTTGCAGTCCTACCTCCCAGAGTGAACTCTGTCTACTACAGGGATGAGATAGGAAACATCTCTACTTCACATTTGCGTACAGGCTTTAGAAAGTCAGAACTTGAATTTGAACCCCGCTACCCATT…	417	0.330935
Trinity103285	RLN22381.1	97.059	34	Panicum miliaceum	GDSL esterase/lipase	GGGAAGTCGACGCCGTAGGGGCGGTAGTTGGCCCTGGCGAGGCTGAGGATGTTGTTGTTGTTGCCGTTGTCCACCAGCGAGTCGCCGAAGATGTACATGCACGGCACCAGCTGCTTCTGCGCCGCCGCCTGCACTGCCGCAGGGGCATGGAGTACTACTGCCACCACCATGACTAGAAGAAGAAGATGGTAATTACCCATCATCGATCGAACTAGCTTAGCTTGCAATGTTTGTTATGCTTCTCGATCGATCGATGCTCTGCAACTCATGCATGAATTCACTTAATCTCTCGTATATATATATATACATACAGTAAATTTGATCTCAAAAGCGGTTTCTGGCAAGTAGCTCTCGAAGAAAAAAGTGGACTGTTTTTGTAACCCATAATGGACATTATGA…	417	0.0815348
Trinity103286	XP_040243153.1	80	40	Aegilops tauschii subsp. strangulata	uncharacterized protein LOC10973771isoform X	CACCACAATGGCAACCAACCACAACTCCTTTAAAGATGACTGAAACCTGCTGAACTTTGCGTCGGTCTCCCTCTCAAGGGCCAATCTAGAAGCAAAATCAGCAAGCTATGTGCCTCCATGTTAAGTTTTCCATCTATAATTGAGAAGCACCTTTTGACGAGTCCTATGCAATATCAGGAATCTAGATCCAACCAATGCACTCGACTTGCCCTGCAAATATATACTCCCTCCGTTCCGAATTACTTGTCGCATGTATGGATGTATCTAGATCCAACCAATGCACTCGACTTGCCCTGCAAATATATACTCCCTCCGTTCCGAATTACTTGTCGCATGTATGGATGTATCTAGATGTATTTTAGTTCTAGATACATCCATTTCTACGACGAGTAATTTGGA…	417	0.0959233
Trinity103314	XP_037457647.1	98.551	69	Triticum dicoccoides	uncharacterized protein LOC11932877	GCTCATCCATGCCAGGTGGGCCATGCTCGGCGCCGCCGGATTCATCATCCCCGAGGCGCTCAACAAGTTCGGCGCAAACTGCGGCGACCGTCCTGGCTTGTGCTACTCGCGACGGCCACCGCTCTGAACGACGTGGGTTTCTTGGCAGTAGGATGCAGCAGCGTGGGGACCTCCTGCGCCGGCAAGGGCTTGGACGCGGCGGCCACCGCTCTGAACGACGTGGGTTTCTTGGCAGTAGGATGCAGCAGCGTGGGGACCTCCTGCGCCGGCAAGGGCTTGGACGCGGCCCCGCCGCACCCGGCGAGCGTCCACGCCTCGGTGACCATGGGCACCATACGATCGACGGAGAGAGAGAGAGCGCTTGGTTCACCGGGGAGGTTGGCGGGGAGCTGTGGCCGG…	417	0.165468
Trinity103352	KAF5940683.1	98.592	71	Camellia sinensis	hypothetical protein HYC85_02185	CCTTCTTATCCTCTTTTTTGTCGGGCTTCTTATCTCCGCCGCCACCGCCTGCGGCGGCGCCACCGTCCTTCTTGGGCTGAGGAGAGATGATCTCCACCTTCTTATGAGTCTTATCTTCCACTCTGGCCTTAACTTTGGCCGGGTCTACCTTCCCTATCACCGTCAACTTGTTGCTCCCAATGTCCGTCTTCACATCCTCCACACCATCGAAATAACGAACAGCTTTCCTAACTTTTTTGGCACAGCCTTCGCAATGCAAGTCGAGCTTCAACACCACGGTCGTTGGTCCCTCTTCTTTCTTTCCTGCATCTCCCTTTTTCTCGTCCCCGCCGCTTTTCGCTGCATCTTTCTCACCCATTTGTTTTGGGAATTAGCAAGGATTTCTATAATTTAATTGTT…	417	0.170264
Trinity103370	XP_037434385.1	84.375	32	Triticum dicoccoides	protein FAR1-RELATED SEQUENCE 5-like isoform X	TAATCTAAATAAGCAGGAGACAATGCCTCCCGAGCTGCAGCATGTTGGCGAGCTGCCTCCGCTCTCCCCTCGTGTTCAACTGCCTCCTCCATTGTAACAACATATCTTCATTTTGCCTGGTAATCAAAAAGGGAAGGAGCAGGGAGAGTAACATGGACAGCGCGACGTCTGTCAAAGATTAGTCTATACTGAAAGAATTGTTCATTCCTCAAAAGAAAACAATGTTTGGCCATCGCGTCATAATCTAAATAAGCAGGAGACAATGCCTCCCGAGCTGCAGCATGTTGGCGAGCTGCCTCCGCTCTCCCCTCGTGTTCAACTGCCTCCTCCATTGTAACAACATGCATTTTGCGGCCCCACTTCTCTCGCTTCTCAGCTTCGACGTGCCTAACTTTGTAG…	417	0.0767386
Trinity103378	VAI24883.1	94.444	36	Triticum turgidum subsp. durum	unnamed protein product	CCGAAGCAGAAGTGTTGACAAGTTACCCCTGCCCAATTTTTCTACGCAACTTCGTGTGAATTTTTGTCCTTTGCAGCCTTTCTTGTCCCAGTGAACTAGCTGTAATTTGTTCTTGTTTGCTTGTGCAAGTAGTCTTCTTGATAAGTACTCTTGCTTGCGCCCATGCCCAATCTTTCAACTGTCTGTTTCAAGACAGAACTGGGACTCCTAAAAGATACAATAGGATCCTAAGTTGCTGGCAGCATCAATCATTGATGTTTTAACAAAATTTGCTGGTAACTCAGTATCCAACGTGTCCCTGATACCATGTCTGACTCCGTTTCCTGTTTCATTTCAGGTTGAGGTTGCCTATGATATGCTGCTAATGCAGAGCTTGTCACGGCGGAGGGCTGGCAAGGT…	417	0.0863309
Trinity103380	XP_037451248.1	86.331	139	Triticum dicoccoides	uncharacterized protein LOC11932182isoform X	CAGGAATCTCGCTTCAAGAGTGAAGATATTGCTCAAAATCGGGGAGGTTCACCGCCATTTGTGGAGGCTCGACAAATTCTGGCACGGAAATATGGGCCTGAGAAGGCTACCACCCTGAATACGTATGCTGCAATGAAATCTGGATTAAAGAATTGGGATGGCAGTGGCAGCATCAGTTCCACCCTCAGCGGGAAGGCAAAAAAATGCCACGATGATTACTGTGATTTGGCTAGAGCCGCACATCCTGATGATTGGGAGGACCGAGAGTTAGATGGGCAAATGTTATATGAGTCATCAGGTGGCATTCCTCATGGGCGACTAGCAATAGCGGATGGAGCAATTAAGAAGGCTGATGTTATCTCAATAGCTAGAGAGAAGAAACTGAGGCCGTTATCTTCA…	417	0.333333
Trinity103404	EMS65774.1	56.25	80	Triticum urartu	hypothetical protein TRIUR3_0323	TCTCTTTGGAGAAGGTTCATCAGAGATTAGCTCGTTCCATGCCTGTGCTAACAATCCCAAAGTCAATTACACCACTTCCAAAGTTCCAATGCCTCTTGCTGTTGCTGCTGTAGACATAGTTGGGGAACGGAAGCTGTTGTTTGATCCGGCCATCTGTGAAGTAGAAAACGCAGCTCTTGCCACAGTATTGCTAATATTCTGCTCGTGACTTGCCCTTGACAAAACCCTCTTCACGGCCGTAGTTTTATTAAGATATTTATGCAACACAAACCATGTTTGTTTGACCCAGTTATGGCAAACGAAAATTTCATTTATTTGTGTGTACAATGCAAGAAAGTTTCTATAGATGATGGTGTTTCTTAAAGTTTTGCTTATACTTGCATATTGTTGATCCTTTTA…	417	0.191847
Trinity103408	KAF7097927.1	98.684	76	Triticum aestivum	hypothetical protein CFC21_09970	CTACTCCTTCCCCCTGTTTTGAATTACTTGTTGTGAGTATAGATGTATCTAGATGTATTTTAGTTTTAGATGCATCCATTTCTGCGACGAGTAATTTGAAACAGAAGGAGTACAACGAAGGAAGGAGTACAACGAACCCTCGGTCAAGCGCCGCCATGGCGGCGAAACCGGAGGCCACGGCGGCCGCGGGGAAAGAACCGTGTCCGTGCTCTGTGGTCTGGACGCGGTCACCGGCGGCGGCGGCCAAGCACAAGAGAAGGCAGCGGAGCTCGAAGCATCGGAAGGAGGCGGCCAGGTACAAGAAGAGATGCGAGGAATTCGAGCGTCTTGCCAAGTACTGGACGCTCTACGTCGTGCTGGCTGCCGTGTTCGTGCTCGCGGCGCTCTGCCTCCGCCAGT…	417	0.182254
Trinity103420	XP_028054426.1	99.275	138	Camellia sinensis	dihydrolipoyl dehydrogenase 2, chloroplastic-like isoform X	TGGCTCCCCGTCGAAAGGATTCGACTACGATTTGGTTATAATTGGGGCCGGCGTTGGCGGTCACGGCGCCGCTCTCCATGCTGTCGAGAAGGGCTTAAAAACTGCCATCATTGAGGGGGATGTAGTTGGAGGAACATGTGTAAATCGAGGTTGTGTTCCTTCCAAAGCGCTCCTAGCTGTAAGTGGCCGCATGCGGGAGCTTCAGAATGAACAACACATGAAGGCTTTTGGTTTACAGGTTGCAGCTGCTAGTTATGACAGACAGGCGGTTGCTGATCATGCAAGTAATCTTGCCTCAAAAATACGAAGTAACTTGACCAATTCAATGAAAGCTCTTGGTGTTGATATATTGACTGGTGTTGGTACAATTTTGGGTCCACAAAAAGTGAAATATGGGGC…	417	0.330935
Trinity103432	ADE76687.1	63.291	79	Picea sitchensis	unknown	CTCGGGATCGACCGAGCGCGAGAATTGACCAAACGACGAGACCAAACCGACACTTCCCTGTTGAACTTGCTTGTAGGGGTTCGGGCAGCAGAAGCAGCACGGAATAGATCCGAGCGTTCCCGCGATGGCACCGAGACAATTGATCATCGAGCCGTAACATCCATGATCGACGTCGGATCCGGCGACTTCTTGCGCGTACGACGGCTGCATGTCAGCCTTGCGGAGAGCTTGCACGTTCATCGTGCGGTCAGCGTTCGCTCTCGGTTGGGTCGTGACGGGAGCCGGGCGGTGCTCCTGCTCGTCCTCGAGGTAGTCGGGCTCGCGATCTTTGGCCGTCGCCGATGAAGTGTGGCCATTCTGTTCGTAGAGGGGAGTCGACATGGATGCAGGTGTTGATCA…	416	0.189904
Trinity103436	KAF5943282.1	98.551	138	Camellia sinensis	hypothetical protein HYC85_02092	GGGTGATGCAACTGGAGACATAAACTCGCAGAATCAAGAGGGATCTCAAAATGTGAAAACTCTGGAGTGTGAAAGTGGTGCATCCAAACAGGAGCAAATGTGCTTTAGCGAAAACTCTGTTAAAAAGGCTGTGATTCTGAGGCTTACACCTGATGGGCTACCTCCAGGCTGGATAAAAGAAATCAGAATTCAAACAAAGGCAAATAAGACTAGAAAAGACCCGTACTACACGGATCCTGTAAGTGGATATGTATTCCGCTCCGAGAAAGATGCTTTGCGCTATCTGGAAACTGGAAACTTTAGTACATGCGCTATCAAGCCAAAGAAGAGGGAGGAACTGGAATTTTTAAATGGAGAGACTTCTCCTAACATGGGTAAATTAAGTGGAGGAATAAGCTC…	416	0.331731
Trinity103438	XP_037442425.1	100	83	Triticum dicoccoides	uncharacterized protein LOC11931091isoform X	ATATTGTTCTAACGAGTGAGTTTTCCTGCTCATCAAAGTAACCATGGAACATTTCTAAAAAAGGTCCCATAATATCAGCATATCCACACCAAATATGCTCTTCTTTTGGCAAACTTTCTAGAAAATCAAAACAATGTGAAAACCACTGCTCCTTGGCCTGGTTGAGGCGGCGGCGGCGATGGTTGGCCGCGGACGGGTCGCCGCGGTCGTCGTACGCCTCCTCGTCCTCCTGGATTCCGCGCCACTGGTCGAGCAGCAGGCCCCGCCGCGCCGCCCCCATCGCCGCGTGCGGCGGCGGGTGATCGGCGGCGGGACGGCCGGGGGTCTCTTCGTAGGGTTCCGGTGGTGGTGGTGGCGGCGATGCCGCGCGCGCGAGACACGAGACGGAAACGGCGTAGT…	416	0.199519
Trinity103444	KMS64603.1	43.59	78	Beta vulgaris subsp. vulgaris	hypothetical protein BVRB_01859	TCCGACCGCTTGTAAGCGTATGGTTTCAGGTTCTTTTCACTCTGCTTCTCGCAGTTCTTTTCACCTTTCCCTCACGGTACTTGTTCGCTATCGGTCTCTCAGGAGTATTTAGCCTTACCGGATGGTACCGGCAAATTCACACAAAATTCCTCTGGTTTCGTGCTACTCAGGATCCTGTCGTCTTATAATATCTTCGATTACGGGATTATCACCCTCTTTGATTGGATTTCCCATTCCATTCATCTCTTTATTATTTCAACTTATACAGTCCTACAACCCCGTATCAATTGCTCAATACGGTTTGGGCTTCTCCGCGTTCGCTCGCCACTACTTACGGAATCATTTTCTTATTTTCTCCTCCTATAGGTACTTAGATGTTTCAGTTCCCTACGTTTTATT…	416	0.1875
Trinity103451	XP_037482744.1	91.304	138	Triticum dicoccoides	disease resistance protein RPM1-like	GTATGTCAGATTCATAAAGGTCCAGTGTTAACAAATTGCAAAGATTCTCAACAGACTTCGGGAGAACCTTCACTTTTGTATCACGTAAACCCAAATGGCGGAGATTAAAAAGATCACCAATAGCATCGGGAATCTTCTCGATAGGTAGGCCAGTTAATTCTAGCACTGTCATATATCTTGAATTCTCAGATATTAGAGGTAGCAGGGTTAATGGCGGCATGCTTTTGTCCAGTGTAATGAAAGTTCGAAGTCCATGCATGCTAGAAAATGAATGATGAATACCCTTCTTTAGTTTGTGCACTACCAATCTCCGTCCATCCCTATGAAGAGTACCCCCGCATATATAATCCTCACATTTAACACCAAAACGATAGTTCTGGCACAAATCAAGTGCCAATT…	416	0.331731
Trinity103457	KAF7056290.1	69.643	112	Triticum aestivum	hypothetical protein CFC21_06371	ACTGCGGGCGTAGAAGACGGGGGAAGTCGGTGCGAAGCACGTCGCGCGGCCAGAGCCTCGGGTTGTAGGTGAACTCACTGCGGGCGTAGAAGACGGGGGAAGTCGGTGCGAAGCACGTCGCGCGGCCAGAGCCTCGGGTTGTAGGTGAACTCACTGCGGGCGTAGAAGACGGGGGCGTCGTCGGGAACGAAGAGTCGACGCTGTGGATGTTGCCGCCGCGGGAGGCGATGCACTCGGACAGCTTGGCCACGATGCCCACCGCGTCGGGGCACTGGAAGAGGTGGATGCCGAGGAGGTTTCCGGCGGGGACGGCGGCGGAGAGCGGGCGGCGGGCGAGGGAGAGCATGGCGTCGGCCGTCGGGGGGCGGTTGGTGGATGGCGCCAAGCCCAGCCCATCGG…	416	0.269231
Trinity103467	XP_028113074.1	99.259	135	Camellia sinensis	uncharacterized protein At5g4994	TGGTGTTTCTAGGGTTTGTTCGACGGGGAGGCCTTCGAATTCGTCTTCGTCCCAGTACTCGAACGAGGTTTTGGAGGGTTTGGGAGGTAGATCGGAATCAAGGGAAGATTGGATCGGGATTGGATGGGAGTCGGGGTCAGGTTCGGGGTCGGAGTGAGAGAGAGTGGGAGGAGGAGAGCGGCGAGGGAGATGGGGGAGTTGGAGAGAGTCGTCTTCTAGGGTTTCGTCGGAGTCGTCAAGGTCGAAGCCTTCGAAGTGAGAGTCGGCGAGAGAGAGGTGGTGGACGAGGAGAGAGAAGATGGAGAGGAGAGCGACGAGGTAGATGAGGGAGTCGCCTCTGGGGAGGAAGAAGACGGAGCAGAGAGAAGAAGAGAAGGAGAGAGAGGAGTGTCTGTTCGC…	416	0.324519
Trinity103479	XP_037479858.1	78.378	74	Triticum dicoccoides	heavy metal-associated isoprenylated plant protein 39-like	TCAAACCCGGCCGGGACCTACGGTCTACGGACGTTGGCCGGCGAGCACGATGGGAAAGGGAGGAAGAAAGCGCGGTGTGATCTCAGAGATAGGGGGCGGTCGACGGGGTCGACGGTGCCCACCACCGTCATCTTCTGGTCCTTCATGTCCACGGCGATGTGGTCGATGCCGTGGAGAGTGGACACGACCTTGAGCGCCTTCTGCTTCTGCCTGTCGTCGTGCAGGTCCAGCTTCAGCACAACCTTCTTTTCCGCCATGGATCAAACCCGGCCGGGACCTACGGTCTACGGACGTTGGCCGGCGAGCACGATGGGAAAGGGAGGAAGAAAGCGCGGTGTGATCTCAGAGATAGGGGGCGGTCGACGGGGTCGACGGTGCCCTATTCTATTCAGCCTCAGC…	416	0.177885
Trinity10348	XP_023912358.1	57.681	345	Quercus suber	ran GTPase-activating protein 1-like	CATATATATACACACAGGGAGCCACCAGAGCCCGCGACGGGGCGCGACTTCACCGGCGACATGCCTGAGATTGAGAGTACTCCCCGTGTTACTTCGATCTAAATTTCGTCAGTATGACAGCATCCTCCAACTGCCACCCAAAGATATTCACGCTCGAAGGTCGAGGCTTGAAGCTCGACTCTTTGGCCGATGTGGAAGAGCATATAAAGCCTTTGCGCTTTATGCAGGATGTTGAGGAAATTAGGCTGCTAGGAAATACCCTAGGCGTCGAAGCCTGTCAAGCCATAGGCGAGGTTATAGCGACGAAAAAATCACTTCAAGTTGCAAATCTTGCGGACATTTTTACCGGCAGACTTCTCAACGAAATCCCCCTCGCACTCTCATCTTTACTCCGAGCAT…	1731	0.199307
Trinity103493	KAF7065043.1	61.029	136	Triticum aestivum	hypothetical protein CFC21_07122	CTGCTCATTGCCTGCCGAACTCGTTCGAGTAGCTGCAACAGTTCGGGAAGTTGATCACCCATTGATATGGGCATCTCGTCTGCAGGACGACCCGTGAGTATACTATAAATGCTGCGACGAAGCCGCTGATTCTCCTTAACGAAGCCGGACAGCTCGGCCTGTACGCCTTTCAGCTCTTCTCCGAGCTTGGCGTTGGCATCTTGGAGCTTGTTCCTTTCCTGCTGAACTCTATTCAGCACACTCTCGCCGGCCTTTAGCTGGTGTAGCAATGCTTGCCTGTCCGGATCTTGTCCGGCGGTACCAGGAGGGGTCTTTCCGTCTCCTCCTGTGGCAGCAAGTGCGGCCTCAAGTTGGGCCTTGCAATCTTGCAGCTCCCGAGACAGTTGGGCGTTCTTCTTG…	416	0.326923
Trinity103494	XP_037465454.1	93.548	62	Triticum dicoccoides	uncharacterized protein LOC11933742isoform X	ATACACGTACGTAGTATCCACGTTCTAATTGATACTAATTGATACGAGAGCAGCGCATCGGCCGCCAAGAATATCGTTTGTGTTGCCCCTGATTCTTCTTGACGGCAGAGTGCCGCAGATGGCTTAGACCTCGCGTGCCGCCGATCTTCTCGACATCCCGTGCCGCCGATCTCGTCAACGCCGTGTGCCGCCGTTCTCGTCGCCGCGTTCATGGATTCTGGACGGTATCGTATTGAGCCTTACTCTGTTCTGTTCAAAAATCTGTAGCGATTGATCTCTCCTTGCATGGCTCGTTAACAAAGCACTGCATCATGTGAGTATGGAATCTGCGGAAACTACAATCGTGATTCCTAAACTGCTCCCTGCTAGGTGAAACGATAGCCTACATCCACAGTTTAC…	416	0.149038
Trinity103498	XP_037459138.1	97.81	137	Triticum dicoccoides	probable Eubiquitin-protein ligase LOG	GCCGCCCCCGGTAGCATAACAGTCTACTTATTTGCACAAGAAGCTGATGATTCTGTCCTGAAGGGTACAAAGGAAAATTTGCTCAAACCTGTCACGGTAACTTTTAAGGAAGGTCATGGTCAGGAGTTCAGGCAACCTAGTGGAACTGGAATCAAGCTCTCAATGTTTGAGGAATCTGAGCTAACTAAGGTTGGGGAGGATCATGTATTTCCGCTTGCATTGAAAGTGGAAGTGGGTGTGCCAAGTAACCAAGAATTAGGAAGGGAACATGATGCTGAAGACTCGAAGTCTTTGGCTAAATTTGCTGTGTTTGTTAAGAAAGACAGTGCTGAATATGGGATCAACATTGTGCAGCAGATACTGTGGGTAAATGGAACCAGATATGTCTTGCAGGAGATA…	416	0.329327
Trinity103505	KAF7046761.1	85	60	Triticum aestivum	hypothetical protein CFC21_05576	TTCATCAAACAAGCTTGAAGGTCATATTCCACCAGAAATCAGCAATGCAACAACGATTTCAATTTGAGCTTGTCTGGTAACTTGCTCCAGGGAAAGATGCCCCAAGAAATTGGATCACTGTAAAATATGGAGTATCTAGATTTCTCATCAAACAACTTAACTGGGCAGATACCAAGATCAATTGAGCAATGTGTGAAGCTTCACTTTCTAAAGTTGAGTCATAATAACCTCATTGGTAGATTCCTATCGAACTAGGGATGTTGGTGAACCTACAATATCTGTTGGATCTAAGTGATAATTCAATTGATGGTGTTATTCCGAGCCAGTTAGGTGGTCTTAGTATGCTTGAAGCCTTGAATCTTTCTCTCAATGCATTGAACGGCAGCATTCCATCGTCAT…	416	0.144231
Trinity103518	XP_037437453.1	95.327	107	Triticum dicoccoides	uncharacterized protein LOC11930437	CCGCCCATGGTATTTGCCCGCAGCAACGTTGTTGGCGGTGACGACCTCCATGAAGTAGTCATCGCCACGGCCGCCGGTGTACATCTCCAGGTCCGACTGGCCCACGCCGCCGGCGCAACGGCACCTGAAGGGGATGCGCACGGCTGTTTTCGCGGGAATGGCTTTGCTGGTGTCGGTGTGGGGCGGGAGTTGGTTGGCGGCGAGGAGGTGGTGAAGGGTGGCGGTGGGGCTGAAGCGGGAAGCGAGTTGCTCGTAGGTGGTGGCGTTGGGGACGACGTAGGCGACGGCGGAGCGGCATGTGCTCGGTTTGGCGCAGCTGAAGCTGGCAGCAGAGGCCGAGGAGGCTGCGGCCCAGAGCAGGAGGAGCAGGGCGGCGGCCAGCGGCGGCATAGTTCACTC…	416	0.257212
Trinity103519	THG19334.1	97.101	138	Camellia sinensis var. sinensis	hypothetical protein TEA_02858	CTGAAAGAAATCGAGTTGTGTACCTGATCCGAAGGATCTTCTTGTGGCAGCATTTGGGGAATCTGACAGTAGAGGTTCGTACACTGGGTTTCGGTTCTTGGGTTGTGTAATAGATAATGGAGTAATAGTTAATGGAGTAACATCTTTCTCAAGCGATCTTAGCTGTGGCTCTATATTTCCCAATGACAATATCGGCCCTCCCAAACGTTCAGCTTGCTGAAGTATGTTGATTTTGCTCGATCTGTAAGTATACCTGAAATACTTCAGAGCTAGCACCGGACCCATCCCTGCCGCCACAATCAAAAGCATAGTTTTCCAATAAGATGGCTGTCTACAGAGGCGGAACATGATCGTGTACATCCCTGACGATGGCACGCCACTAACAATCCAGTTGATGAT…	416	0.331731
Trinity103532	XP_003520228.1	98.551	138	Glycine max	ferredoxin--NADP reductase, leaf isozyme, chloroplastic	GTGCTTTCTCCTTCATCTTTTCAAATTCCTCCTTATAAAGTAGTGAGCTGCTTGTGGGGACACCCAAGAAGAGCCATGCCAAACCATTAAACTTGTAGTCTTCATGCTTCTCAAAGAACATTTTCCATAAAAATGAGCGAAATGGGGCAATCCCGGTTCCAGTTCCCAACATGATGATGGTGGCATTTGGATCTTTTGGCATAAGCATTTCTTTCCCAACAGGTCCAGTTATTGTTACTTCAGCTCCTGGCTTCAGGTCACACAAGAAATTTGAGCAGACTCCCTTGACAATTTCTCCATTTTCATTTGTGTACACTAGCCGTTTCACGCATAGAGAAACAGTCTTGGAATCTCCAAAATCACCAATGGCACTGCTAGCAATAGAATACAATCTCAGTT…	416	0.331731
Trinity103560	XP_037472482.1	88	25	Triticum dicoccoides	uncharacterized protein LOC11934852	ATTAGGCGGAGCTGTTAAGCATTCAGTGAGTGTAACTTGCAAGTTCACTGGCAGTTGTAATACGCAAAGCGAATCCTGTTGGCGTCTTGTGGCGGCTTAGCAGCAGACAGTGGTAGCTAGCACATCAACCGGACCTAGCAATAGCAAATGCAACTAATCGATCTGACGCGACGGCTCTCCTCCAGCTTGAGGAAGGGAGCCGATGGTGGGATCATTATCGGCAATAATTCGCAGCGTCTAGGACGGTTCCGTCGCGACCGGTGATGGTGCACCTCCTGCGTGCGTGGCGTGCGGAAATCCCGCGCAACAACGGCCGTGGTTTCTCGTTGCCGAGTTAATTGCACAGAAGTACCACAATTCGGGCATCACATGCAGATTGGTACCATGATTGCTAATTTT…	416	0.0600962
Trinity103565	XP_040249224.1	46.825	126	Aegilops tauschii subsp. strangulata	uncharacterized mitochondrial protein AtMg00810-like	GCCTTTTTACATGGGTTCTTGGCCAAAGATGTGTATATGCAGCAGCCACCCGGGTTCGAGGATGCCATGTATCCCTCTCATGTCTACAAACTTCAGCGTCTACCCCTGCCCGGTATGCTCGTTTGAGTCAGCGTCTACCCCTGCCTGGTATGCCATTGATGGTCTCAAGTAGTCGCCCCGTGCCTAGTATGCTCGTTTGAGTCAGCGTCTTTCGCAGTTCGGTTTTGGTGCCTCTCGACCAGATGCATCTCTGTTCATCTTCTTTGGGGTGCTATACAGACATACATGCTGGTGTACGTTGATGGTATTCTGATTGCTGGCTCTACCCCTGCCGTGGTGGATCGTCTTGTGTAGTCATTGTCTGCTATCTTTCCCATCAAAGATTTGGGTCACCTCGAG…	416	0.302885
Trinity10358	BAJ95408.1	85.217	460	Hordeum vulgare subsp. vulgare	predicted protein, partial	GCTGGAGAATCGCTACATTATTTTCGATTTCATCAAAGAATTTAAGCTTACAGCACCAATTGCACAAAGAGACCATAAAGCCCAGCAATCTGAAAATAAAACTGCAACAAGACTAGAAGCCTTGAACACACCACCCACAAACGGCACACTACCAAAGTGACTGAAGAGAGCACCAGCCTTCACCGACATTGAAGACACCCCGCCGAGCTGGGCAAACCTCCACCCTTCACTGAGAGGACCATATCCGGCATGACACATAATTTGCAGGAGTAGTGCTCCCCAACAGGCTCCAAAGGAGCACGAAAATGCAAAGCGAGAAAACTCCACTAGATGGCAAGGATGAGAATAGAATTGCCTTACAATATTCCTGTGTGAAAACCATTATGAGAACGAATCCTA…	1731	0.265742
Trinity103585	KAF7846552.1	61.404	57	Corymbia citriodora subsp. variegata	hypothetical protein BT93_L416	ACAAGCAGTACGTGTCGCGATTACATCGCGGCTACCGGAGGCTTAAAAAATTATTCAAGCGTGTGGCGAACCAGGCGCTTACCGTTTCGCCACAGCCGGCAGTAACGGTGGAGGGGCCGGTGTCCAAAATGTCTCCACCAACGAACGACGTGACCAATGGCGTGGTAGCGCCACCCAACACCTTGGCGCCCCGGGTTTCGCCGACCACGAACCCGGCCCTTACCACCATCAACCCGCCAACGCACAAGCGGACTCCCAAGGACTTCATCTTTGGCAAGGCGATCGGCGAGGGAAGCTTCTCCACCGTTTACCTCGCCAAAGATATCCATACTGGGAAGGAGTACGCGATAAAAGTGTGTGATAAGCGTCACATCATCAAGGAGAAGAAAACGGAGTACG…	416	0.137019
Trinity103598	VAH68014.1	60.784	51	Triticum turgidum subsp. durum	unnamed protein product	AAACAGTAAATTAAGTTTTGGAAGATAACTTGGCATCTGAATCCATGCACAAAGACTTGTTAACAAGCTTTGGTTTGCTGTCGATGGAGTGCAGATGTTGGCGCAACGAAACAGCGGCGCTAGCGGCGGGAACTCCACCATCAGTCCCAGGGAACAGGAGGAAGGAAGGAGCTGAGCAGTCTATATGTAATGCATGTACTCCCTCCGTATCAAAATAAGTGTCTCAAGCTTAGTACAATTTTGTACTCCCTCTGTCCTATAATGCAAAAACGTCTTACATTATAAGACGGAGGGAGTACTAAAGTTATTACAAAGTTAAGACACTTATTTTGGGACGGAGGGAGTATTTGCTGATGCCGCACTGCTGCCTTGCCTTGTGCTTTTCATATCAGTCTGTTG…	416	0.122596
Trinity103603	VAI76280.1	98.551	138	Triticum turgidum subsp. durum	unnamed protein product	CTCGGCTGGGCCAAACCGTTTCAGAGGGAATTGAACGAGATCGCGGAGAGAGTACAGGCTTCCAACAAGCATTCGTATAAATTCATGTTGACTGAGACCATATGTTCCTTGAGCCGTCACAGGGATTCCTGCGTATTTTCAAGCTTATCAGTTAATGTGAAAAATGGAGTGGATACTTGGGAGGCGCATTTCGATAAACTTTCTATCAAGGAGAGGAGCAAATTTGATGAAGAAACACTTTATAACTTGGAAGGAATCAAGCAGACGAAAGAGTACTCCAAAAAGTTAGATGGCTCCAGAAACGAATATATAGTGGTAACCATCCTAGTTGCTGCCAAGGGAGCGCTGAAGTTCCCCAAAATCAGAAGACCCGCAGATCTGAAAGCAGTAGTAGAAAAA…	416	0.331731
Trinity103608	KAF5956441.1	100	138	Camellia sinensis	hypothetical protein HYC85_00366	CAAACTATAATCAATTGGAAACACAGGATGAAGCTCAGGAAGAAACAGGGTGGAAACTTCTCCATGGAGATGTCTTTAGGGCGCCAATTAATTCTGGTTTACTCTGTGTTTATGTTGGGACGGGTGTGCAGCTCTTTGCGATGGCACTTGTGACCATGATATTTGCAGTCCTTGGTTTCTTATCACCCTCCAACCGAGGTGGGCTTATGACTGCCATGGTTCTCTTATGGGTCTTCATGGGCTTATTTGGTGGTTACTCCTCGGCACGTCTGTACAAAATGTTCAAGGGCGCTGAATGGAAAAGAAATACTTTAAAAACTGCTTTTATGTTTCCTGGTATTCTGTTTTCCATCTTCTTTGTGCTGAATGCCTTAATCTGGGGGGAGAAATCTTCAGGAG…	416	0.331731
Trinity103609	XP_028077275.1	97.826	138	Camellia sinensis	probable Eubiquitin-protein ligase ZFPisoform X	TGGAAGTCTGTGAGAAGGTGTTGCTACTTGAGAAAGGAAATTGATGTTTTGGCCTCTCATTCCTTGCATGGGTTGTGGTAAATGATGAAGATTGGGGTGCCCTTGGTGGATGGGAGGAAGATGCAAGAAAGGTGTTGAACTTCTATTGCTAGTTGTCTCTTGATATCCCGGCACACCCATGTTTCCTGCCTCTGTGCATTCACGATTGACATTGCTCCCATGCAAATACGATATAGGGGGTGCCTGACTCCAAGCCAAAGTTCCTCCTCCATCACCACTATTACTGCTGAACTGCTGGTCCAACCAGGGAGAACCGGCTGTCTGAAAGACTTGACCTGGATAGTTGGCTGGAGTCCAATGGTTAGGGTTATGACCCAACACAGAGTCTGGTCCAACAGC…	416	0.331731
Trinity10361	KAB8360653.1	83.436	326	Carpinus fangiana	hypothetical protein FH972_02439	ATCGATGCGTAATGTACGGTTCCTTGAACCCGATTTCTACAGTGCGTACTTTTCTCCTTCGGGATTACTCAGCAGTAACCGTTCACAACACTGTATCTCACATTACACCCGTGTCTGTGGATCAAGTGTTGCACTACCAAAAAATAATTAACACCCTTGACTCCATTCCGTCCAGCTCTGCCAGAGAGTTGATTATTCCCATCGTTAACATATGATACTTGAGTACGAATTACATATAATACTGTTTTTGGCCTGCATATTTGGTTGTATCCATTAAAAATCCTCATCGAAATTAAATTCTCCCCCATCGTCATTAGGCGAAAGGGTTGGGCCAGAGTTGTCATCCTTGCGTTGAGTTGATGCCATCACTCCGGCCTTCTGGTAATCTCCTACACGTTT…	1730	0.188439
Trinity103612	XP_023901059.1	43.243	74	Quercus suber	uncharacterized protein LOC11201291	CCTCGTCACTTTGTACCCCTCTTTTCCACAGCGTCTGCAGTTCATCTTCGTCGAATAATACCACCTTAGTAGCTGGATCTAGTTTCTCTTCACTAAGCTCGATGTTAACTGGATTTATAGGTAGGCGTGGCAACAATTGCATTATTCGCCCCGCAGTTCTCTCATCGCTCAACCCGGTCGGCTTATCTTGATCCCGACGTGACAGGGCATCTGGTCGCTCGCAGGTATTTCCCGGCCGCCATTCCAGCACGTACTGAAATTGCTGCAAGATGTCATTGTATCGTACCTGTCGCTCATTGAGAAGACGCTTTGATGCGAAATAACTCAGATTTTTATGGTCGCTCCAGATTTTAAACGGCTTCGCAACTGATTTCAATTCTGCCTGCCATTCCTGCAAAC…	416	0.177885
Trinity103616	EMS62296.1	83.333	48	Triticum urartu	Peroxidase	TTCCCGCCCCACGGACTCCAGGTTGTCTCCGGCATCTTTGGATCTTGATCTGGCGACTTTGGGATTGCTCGGACTAGGCCAGGCGAAATCCATGCTCAGCTTGCCGATGCTGGCAGCGGCGACACCCGTGGGTGTCATTTCCCTTCCTGGAGGCGATGCCATGGCCTTTGTCCATGCACCCCTTCGAATATCAGGGGAAACCCTAGGTCCGGTTTTCCGGATCGGATGGCGACGACGTCACGACATCGTTCCCCTTCTTGAAGGGCTATCTTGTTAGCTCGTGGTGTCCCGGTGTTGGAATTGAAGATGTTCGACGTCTTGCTGATTTGGTATGCTCCTCTAGTTTTAGGTTTGGTGAGTTTAGTTGTGTCCTTCACCCTGTTTGGGCTAAGCACCCCG…	416	0.115385
Trinity103645	MBA0702387.1	94.118	51	Gossypium aridum	hypothetical protein	CATGTGGACACTGGTGGTTACCTACACAGTCACGACAAGAAATACGCCCGAATAGCTGGGGGTCAGCAAGAGGTTTGTGGTGTACGAGAAAAGCGTGCTGATAACATTTGGTTGGCCACAGAGGGTGTCTACCTCCCACTTACAGAAAGCAAGTAGAAGTCACCTAGGTTTCGGCATCCTTAAACAGTAGACATATGTTTTCAGTTTCTTAAAGGGTTTTTTGCTGGGTCATCTTAGCTGTACATGCTAATGATTTAATTCTCGAGCAACTGGTTTATTATAATTCTGGGTACAACTCATTTTAGTAGTTTATAATGGTTTTAGTATTTACTATTCAATGTATCGTGCATCGATCTGAATATGAATATGGTGCATCTCTGGTCAGAAGAAAGTCACATT…	416	0.122596
Trinity103665	CAF2095246.1	93.805	113	Brassica napus	unnamed protein product	GAGTTCCAAAACTATAAATCCCTACTAGCAGTGAAGTTGACACAGGGCAGCACAACAAACTACAACTAGCTGATAGAACCATCAAATCAGATATCTACTTGATCTTCTTCTTTGGCCTCAACTGGTTGCTGTGTCCACACTTTTTCTTCCTGCAGTTAACAGCACGGGGATGGAGGCGAGCATAACACTTGCGGCAAATCATCTTGTCCTGGTTGTACTTTCGCGCCAACGCCATCAATGACGGCTCAATAATCCCACCGCGAAGCCTAAGAACCAGATGCAGTGTTGACTCTTTCTGGATATTGTAGTCGGCGAGAGTACGGCCATCTTCAAGCTGTTTTCCGGCGAAGATCAACCGCTGCTGATCCGGTGGAATACCTTCCTTGTCTTGTATCTTAG…	416	0.271635
Trinity103676	KAB8670371.1	45.192	104	Carpinus fangiana	hypothetical protein FH972_02628	CCTGCAGCTAAACCCCGCCATGTCTTCGACGAGCCGCGCCCTTCGACAAAGTAATGGCGGTCGCACGACCTACCAACGAGATTCCCGCCGCGTCCCCACCTCTTCCCAGACCATCGCGCTTTCAGCTTCGACGGAGCTATCTGACACTGAACCCATTCCTGTCTTACGATTACGCGGTGCCTCGCTTGATAACTCTACCGCCACCACTCGCTCTATCCGCTGGGACGAGAGTGTCGTGAACAATGAGGGTATGGGGAAGAAGAGCAGTAAAGTTTGCTGCATATACCACGCACCTCGCGAGTTTGGCGAGTCATCCGAGGAGAGCAGCAGCGATAGCGATAGTAGCGATACGGATGAACCTCATAAAAACGGCGCCGTCTCCAATCGAACGCAAGGTCA…	416	0.25
Trinity103685	XP_037417723.1	72.414	29	Triticum dicoccoides	uncharacterized protein LOC11928124	GCAGAAAAACCATACCTACAGAAGTTCAAACACGATGAAACTTTACGGTGATTTTTTATGGAAAATAAGAAACCCTGAAAGCTTTGGGAGAGCACCAGAAGGGGCTTGAGGGGCTCACAAGCCAGGGGGGCGCGCCCACCCCCCTGGGCGTGCCATGGTGGCTTGTGGGGCCCCTGAGCCTCCGTCTGACCTAATTCCAAGCCTATAAATTTCCTAAAATCCAGAAACCCTCGGAGCGAGACCCGAAACAATTTTATCGCCGCCGCAAGCCTCTGTTATGAAGCGATCTCATCTGGAGCCCTTTTCCGGCACCCTGCCGGAGGGGGGAATCATTGGGGAGGCCATCTTCATCAACCTTGCTGCCTGCATGGTGATGCGTGAGTAGTTCATCCTCGGGGC…	416	0.0697115
Trinity103689	XP_028095252.1	96.33	109	Camellia sinensis	60S ribosomal protein L21-1-like	CGCTGTTCACAAGGGCATGCCCCACAAGTTCTACCATGGCCGCACTGGTCAGGTCTGGAACGTCACCAAGCGCGCCATCGGTGTCGAAATGAACAAGCAGGTAGGGCACAGGATTATTAGGAAGAGGATCCATGTGCGCATTGAACACGTCCAGCCATCAAGGTGTACTGAGGACTTCAAACTGAGGAAAAAGAAGAATGATCAGTTGAAGGCAGAGGCCAAGGCAAGAGGCGAAGTCATCAGCACAAAGAGGCAGCCAGAAGGTCCTAAACCGGGTTTCATGGTTGAAGGTGCTACCTTGGAGACAGTCACGTTGTTGATGTCAGACAATTAAATGCACTATCAAGTAAGGAGGGAGGGAACTCCCCCATAGGCTAGCTCCCCTTAGAAGAAATGGGC…	416	0.262019
Trinity10370	GFQ07250.1	79.894	189	Phtheirospermum japonicum	tata-binding protein	GGCCGATGTCACTTTTGATTTGTGAGTGTTTTGTGCAATTATTAATGCTACTGTTTTTTGCCTAATAATTAATTACCTCCTAATTTCATTTTTTTGGATGCAACTTGGAAATTTCAGTAGTCTTTGATCCCTGATCATACCAACTCCAAATTTGTGTTTCAAAAATTCCCTCAAACGACCGTTCTTCAAATAGTATGAAAGTTTCATTTTCACTCACTTTCTCCCGACTCCTTTGCAATGCCGCCCTGATCATCACAAGGTACCGCGAACATAAATCAATAAACGTTACCCGTAATTCCAACTTTTAGAAACAGATCGTGAATTCATGAACTTGACAGATACTAATACAAGCCTTTGCGAATTACAAATTGGCATATAGTTTATTTATTTTCCTGGTTT…	1730	0.109249
Trinity103717	XP_020171360.1	97.98	99	Aegilops tauschii subsp. strangulata	vicilin-like seed storage protein At2g1854	CTCCTCCTCCTGCTTGACGACACCACCGCCGCGTCCTCCTCCTCCTGCTTGACGACACCACCGCCGCGTCCTCCTCCTCCTGCTTGACGACACGCCTCTCTTGCTTGTTCCTCCGCTTCCTCTCACTGTCCTCCTCCACGTCCACGTCCACCTGTTGGAGCTGGAGGCGCTTGCGGAGGTCGATGAGGTAGAAGCGGAGGTCGCGGACGGCGTCGGCGGTGGTGCGGAGGTAGGTGGCGGCGTCGGAGGAGGGGAGGCCCGACGAGTTGCGCTCGCCGAAGCTTTCCAGGACGCACTCGGCCTTCAACAGCGAGCACCGCTTGCTCTTCGAGGACACGATGCTGCCGGTCACCGCCCTCATCGCCGCCGCGCCGCCGGCAGCCGCTCTCCACACACGCT…	416	0.237981
Trinity103726	KAB8659313.1	26.619	139	Carpinus fangiana	hypothetical protein FH972_02620	GGGCTGGAAAATATATGGGCGGAAAAGGGACGGGATTTCGTAATTAATGACCTCGCTGATCAAAGCTTCAGCTTTATTTCTGAGACGTTCAAACCCTTCTATAGAGATACCAAAAAATGATCCGCCATTATCCGAATTCAGTGATAATGAAACACTTTTTTTTATCATCCCGGTAGTTTCGCTGTTAATGCCTTCAATTTCTTGGTTGTTTGATGCCAACATATTTTGTAGCTGATCGAAGAGAACAATAAAAAATTCTTCATTGGACCAGTCTTTCAATTCAGAAATGAGATGCTCCGAGCTGCAAAATACCCTGCATAGCTTGTCAAGACCCTTGACTCCTTGTAATTCCTCTAATTCTTCTTTGGTAACGCCATGCAAAGTGCGACCGATAGCTGA…	416	0.334135
Trinity103732	XP_023891025.1	44	125	Quercus suber	uncharacterized protein C32A11	AGAAGGTGGTCGTCGAGAACCAGCGCCACAAGGACTACCAGGAGGCTATCGAGTTCTTCATGGACAAGGCCGAGCACTACCAAGTACAAGCGAAGGAGGCGAGCAAGCAATCCGGTGGCAGCGTCGCTTCGGTCCGCCACGACACGAACTACCAACGTGCCCAGCACGAGCTTCGCACTCTCCTCGAGCGCTTCGCCAACGGTGCCTCGATGCAAGGCATGTTCGACGCGGTCGACCAACTCTACACCGACTCGAAGAACGATTCCGAGCTTCGTTCGTGGTTCCACGAGCTCAACGTCTACATCCGCCAATGCCTCCAAGAGCCGGGATACATCATGAAGGACGAGTGCGACCGCCGTGGACGCGAGCTACGCGACTCGAGCAAGAAGTTCTGGGACC…	416	0.300481
Trinity103753	XP_037457338.1	53.968	126	Triticum dicoccoides	uncharacterized protein LOC11932846	CCATTTACCACAGCTTCTGTATATTTTAAGTATCATCATATAATATACACGGACTGATTTCTCCAATGCTGTCATGCTATCCGGGCAGGGGGCACGCCCTGGCACAACACGCTAATCCCGACCCTTCGTGTCCATCCTAGGAGCCTGTGGATCAACTTGCTCTATGGAGTGTTCAGATGTTTGCGGCCTGTCTGCACCCTCTCCTGGTGCTACATCCTGCGGCGAACAGATCAGCGCATCTGCACTGGATGCACTCGCCGCCGGCAACTCGGCGGCCGGCATCGACAGAACAGGATAACGAAGAGGCGCCGTCGGTATGTCACTGTGGTCTGTGGAAGGCTGCAGCAAGAACTCCATCACCGCCGGAGCCGGGGCACCGCAAGAGCATCTCCCGCCGTT…	416	0.302885
Trinity103756	VAH59804.1	98.387	62	Triticum turgidum subsp. durum	unnamed protein product	GATCGCCGCCACCGCTGCCTTCTTCCGTGTGCCCCGGCGGGTCGCCGCAGGGGGCTTCTCCTCCTCCACCGCCGCCGTCTCTGCCGCATAGCGCGAGGAGCACCTAGTTCCGGGGTCGGGGGGGGCGACCGTCGGAGCATTCTTCTTCCTCCCACGGCGTGTAATCATCTGGGCCTCCACATCGTCTTCCTTCTCCAGTTCAGGAGGCTCCGTATCCTCCTTCCGCGTCACCAGCAGGGCTTCCTCCTCCTCATCTCCTTTCTCCGACTCAGCAGCTGCTGTGGTCTTCTTCCGCCCGCCAACAGGCGGCGCCAGCGGGGCCTCCTCCTTCTCCTCTCCCTTCTCCGGTTCAGAGGGCTCCGCGGCCTTCTTCCGTCCACCACGGCGCCTCCCCACCGG…	416	0.149038
Trinity103767	VAH99873.1	87.179	78	Triticum turgidum subsp. durum	unnamed protein product	CCTCATCCTCTCCGGTCACCGCCTTTAACTGCATAACATCATTTTGTACCGAACTTGCCAAATCTGGTAATCTGCTCTCGACATCCTTATTAACCTGGCCGGAGCGGCCACGGGTCGGCGCATCCCCCCGGCTTCCGGCGCGCGTGAGCCGAGGGCGCTGCGCCGGCGGCGGCGGCGACGCGGTCTCCGATGCGCGCGGCTCCCTCGACCTCCCACTCCTCGTCTCCGGCGCCATCAGAGGATAGCCCCCCGGCCCGGCCGGCCGCTCCGCCGCTTAGCGACGGACGGCGGGAGGCCGGGGATGGGATGGGGATCGGCCGGCGGGGCAGAGCACCCACAGCCCAGCCCAGGGGATGAAGAGAAGGGAAAGACGACCAGAGCTCCGCACTGACTGAACTA…	416	0.1875
Trinity103774	KAF1855018.1	37.805	82	Lupinus albus	hypothetical protein Lal_0000340	AAAGAAACATCAAAATGTTTTCACGAACGATAATGAAAAGTGTAACGTATCAAAAGGTGATGAGAACATTTTCATCAACATCTGATTATGCTATAGGATATAACTTTGAACTAAATGATATGCAAAGAGAAATGCAAGAATTGGCTCGCAAATTTACAAAAGAAGAAATCATTCCAGTAGCTGCTGAATATGATAGAAGTGGAAAATATCCATGGGATATTTTGAAGAAAGCATGGAGTTTGGGTTTATTAAATAAACATATTCCTGAACATTGTGGAGGAATGAACGTTGGTACTTTTGAAGGTTGTTTAGTTGGAGAGGAATTTGCTTATGGTTGTACAGGAATATCAACTGCATTAGAAGGATCAGGATTAGGTCAAGCTCCTGTAATTGCATTTG…	416	0.197115
Trinity103778	KAF7038297.1	97.826	138	Triticum aestivum	hypothetical protein CFC21_04849	AAAAAATGAAGGGTTGTCGCCCTAAACTTTTCCGTGCTAAGGAGAAGAAATCTGCAAAGAGGACCGAAAGTCCAAGCTGCAATGCAGCACATGAGCTTGGACCAAGTCCTTCTAAGACAGTATCAGCTTCCCCCTTGAGAACACTTTCAGGAGTTAAGAGCATACGTCTCAGCCATTTCCTGGCCCAACCTTCTTCTATTAATAGAACAACTGAGCCCGTCAGTATTTTTGTCTCTACCTGGAACGTCGGTGGGAAAGCACCTACTGCTGAACTGAACATGGATGATTTTGTTCCACCTGATGATCGTTCAGATATTTATGTGTTGGGTTTTCAGGAAATTGTTCCTCTCAATGCTGGTAATGTGCTTGTGATAGAAGACAATGAACCAGCTGCAAGGT…	416	0.331731
Trinity103798	XP_030553474.1	72.619	84	Rhodamnia argentea	T-complex protein subunit epsilon-like	CGGCGATTTCGTGGTCAACATCCATCATCTTCAGAATGGTAGCCCCGTCATTAGTAACAGTAACATCTCCATCAGAAGATACCATCATCTTATCGAGTCCTTTGGGGCCCAATGAAGACCGCAGTGTGTTCGCAATCTGGCGCCCAGCCATGATGTGTTGCTTGATAGCATCGTTGCCAGTTAATCTGTTCTGCTTTTCCTGATCACGAATAATGATGAAAGGACGACCATACTCGTCGAAAGTCAGCGAGCCCGGTATTCCGGGCATGATGATATTTTTTGGTTCAACAGGGAACCTAGATCTAGACTGGAATTACAACAATGCCTTGGGCAATGCGGCTGAACTTACACCGTCGCCATAACGTGACCGCCGGAGTTGAGGAAGAGGTGAGGTCCGGT…	416	0.201923
Trinity103799	XP_023870729.1	95.238	126	Quercus suber	40S ribosomal protein S7-like	CCCTTCTTCAGGGCTGGCACCGTTCCCAGCAGCGTCTCACCCGTGAGCTCGAGAAGAAGTTCTCCGACCGCCACGTGCTGATCATCGCTTCCCGCCGCATCTTGCCCCGTCCCAAGCGCAGCAACCGCAGCCGCACCACCCAGACCCAGAAGCGTCCCATCTCCAGGACCCTCACCGCCGTCCACGACGCCATCCTCGCCGACCTCGTCTACCCCGTCGAGATCGTCGGCAAGCGCATCCGCACCAAGGAGGACAACACCAAGGTCCTCAAGGTCGTCCTCGACGAGAAGGAGCGTGGCGGCGTCGACTACCGTCTTGACACCTACTCCGAGGTCTACAAGCGCCTGACCGGCAAGGGTGTCAACTTCGAGTTCCCCCAGCACACCGAGCACTAGATTC…	416	0.302885
Trinity103813	YP_665681.1	66.418	134	Nephroselmis olivacea	cytochrome c oxidase subunit	TCACCCACTAAACCCCCTAGAAGTCCCACTGCTCAACACCTCTGTCCTATTGGCTTCCGGAGTTTCTATTACCTGAGCCCATCATAGTTTAATAGAAGGGGACCGAAAGCATATATTACAAGCCCTATTTATCACCATCACATTAGGAATCTACTTCACACTACTACAAGCCTCAGAATACTATGAAGCACCTTTTACTATCTCCGACGGAGTTTACGGCTCAACTTTTTTTGTAGCCACAGGCTTCCACGGCCTCCACGTCATCATTGGGTCCACCTTCTTAATTGTCTGCTTCTTCCGCCAATTAAAATTTCATTTTACTTCTAACCACCACTTCGGCTTTGAAGCCGCTGCCTGATACTGACATTTCGTAGACGTAGTCTGACTTTTCCTCTATGT…	416	0.322115
Trinity103814	XP_028117523.1	100	138	Camellia sinensis	protein AE7-like	CTCTGGGACTGATCAATGCGAACCCCGTGGTTCACGCCAAGAAGGAGAGGATCGCTCGCACAGAAGATCTTCACGGCGACGACGCTGTCGATCCTCTCGATATTTATGATTTCGTGAGGGATATAAGAGATCCGGAGCATCCGTATTCATTGGAACAGCTCAGCGTTCTCTCTGAGGAGTCAATTACTGTAGATGAGAAGCTCGGTCGCATTCTGATTACTTTTACCCCAACTATCCAGCACTGCAGCATGGCAACAGTAATTGGTTTGTGCCTCAGAGTTAAACTTAAGGAATGTTTCCCTCCACATTTTAAGGTAGATATTAAAGTGGCCCCTGGATCTCACGCAAACGAAGAATCAGTTAATAAGCAGTTGAATGATAAAGAAAGAGTTGCTGCTG…	416	0.331731
Trinity103819	XP_028055507.1	97.826	138	Camellia sinensis	uncharacterized protein LOC11425968	CCAGTCTTGGTCCTACTAATTGGTGGGCCCAGACCCTCACCAAGCTTAAACTGCTTTGTGGCTTCTTTGATCTTGTTCACATCCACAGTAGCAGATGAAATGGGTTTGTCTCGGATTCTAATGTGTATTTTCTTAGTTTTTGAAGCTCCCTCCTCATCACTGCTGCTACCATCAGCAGTGCCATACAGTGATTTCTTAAATTCTTCTTCGGCTTTTGCCTGTTCGTCTGCAGCACTAGGACCTGCAAGTTGCTTAGTAAGGGTTTCTAGGCCCATCAAGGAATCACCCTTAGAATCACCCTCAGGCACCCCCTTGGACTTGTTAGATATGGAAGTACCAAGAAGTGCCTGAAGGCCATTTGCCTTGACGTCAGTACCTGCAGGCTTAAATGCTTTGACC…	416	0.331731
Trinity103823	KAF5943904.1	99.038	104	Camellia sinensis	hypothetical protein HYC85_01798	CTGTTACAGAAATCATCATACTCTCCTTTATCTCCTCCTTTCTTCTTCACCTCCACAACCCGTAACGACGGTGTTAATTCAAATATCTCCGCTGCAATTGTCAAAGGTCCTTTCACTCCCTCTCTAGTCCCTTCCAAACTCACTCTACAATCCTTCTTCCTCACCGTAAAACTCACAACCTTCGCAATCTCCTCCAATTTCGATATTATCTTCGGCACGGGAGCCCCCGAAACAAACCTAGCCTCATCACCTCCCTCCTCAAACAACCCCGACAAATCGAACCCAGGCGAAAATGATATAATATCGAACGCATTCAAACTCGCCGGCCTTGGCAAACTCGAGAGCCTCCTCCGGGACTCAATTTCCAATTCGGATTCAGACAACAACGATTGATCAGAC…	416	0.25
Trinity103845	BAJ86682.1	95.652	138	Hordeum vulgare subsp. vulgare	predicted protein, partial	ATCTGAATGCCTGGCTGAACATTTTGTGAGGTAGGAGGCAAATTCCCATGAAATGGAGGTGGCATCTGAATTCCTGACTGGACATTTTGTGGGGTAGGATGCAAATTCCCTTGAGATGGTGGTGGCATCTGAATCATTGAATGAACATTTTGTGAGGTAGGTTCAGCTATTGTTGTGCTTGCAGCAGGAGGCAAGCTTGTTGACGATGAGGAAGGACGAGGATAATGTGACTGAATAATAGCTGGATCATTGTGTAAAGAAGCAGGCTGAGCTGGTGGAGAGGATTTGACTTGTAAATCCTTTATATCACTTCCTCGGAAGAGTATGTATTCATATATCTTATCACTAGCAGGAATCTGTTGGCCATCCTTCTTACGACCTTCACTTCCAAACGAACGA…	416	0.331731
Trinity103847	XP_031490130.1	34.188	117	Nymphaea colorata	cyclin-H1-isoform X	TGAATCAAGATTTTCTCGGTTGCTACTTGCTGATTGAAGAACGGCAGCCAATGCAACTTGTGAAGGTGGAAACAGAATACATACATCTGTTAAATAGCTACGATCAAGGAAATCATCAATAGCTGGTCTGAGGCGTTCTGGATCGTTAAGTAGGGCTCGTGTCTGAAAAGATATTTGAGATTAGATTATGGTTGCTTAGGATAGAACTATGAAATGGTTTATACATGGTTCTTTTACTTTGATATCAATCAGTAGGCCCTCAACAGGTCTGTATGGATTGTGTACAGTCAGATGGTATTGTAATCTCTGCATCAATAATAACTCATTATTCAAAATAATGTCAGTTGCTTTTTCACGATCACCTTTGACGTTGGCAACAAATTGAGATATTGAAACATT…	416	0.28125
Trinity103857	CAB3497257.1	93.939	33	Digitaria exilis	unnamed protein product	CCACTGTTAAGAATAGTTTGACTATAATGTATACTTCTTGTTGCTTTCTAGAATTTGATGCTTGTTCATACTTGCAGTGCACTTTTAAGTTTGGCCCATACAAATACCATCCAAATATGATTCATCCAAGGGCCCATGTTCAAAGTTAGCATAATAGCACACAAATGTGAGGCTTGCGCGAGATTCTTAAACAAATATACAAGAACTAGAAAAAATAGTACTGGATACTCTCATGATATTCATGCAAGAAAGAGGTAAATGGAAGCACAACATGCACCGAAATAAGCACATTGGAGAATTTGAGTGGAATCCTCTACAGACTTACATGATGAAATATGTAGCATAAGCCTTCTGGAAGAAATCGTACGTTGGTAGCCTCTCCCCAGATCAAGTAGTATA…	416	0.0793269
Trinity10386	XP_023878775.1	45.778	225	Quercus suber	glutamic acid-rich protein-like	GTTGTGGATAACTAATTTTCAAGGAATCTTGGTTCTCCCACCCCGCCCAAAAATCTAGACTACAGATGTGAAGAGACGAGATCAAGTTAGGATACTCTCATCCATCACAAGGTTAACTACTACGATCTAAATTTAATTTTAATCTAACCTAACACCGTTAACTAGATTTTTGTGAAGAATGTCACCTCCTTCGTCGCTTGCCATTGCCACAGGTGCCTTACAGCGCTTGATTAAGGAAGAGGCTTCATATCATGATGAACTGAAGGCCCAGGAGGCACGTCTTCAGAAGCTGACGAACAGTTCTGATGAAGACGGAAACCACGATTGGAATATTAGACAAGAGCGTACGGCTATTGAACAGACTCGCGCAGTATTTCCGTCTCTGAAGCAGAGAATTTT…	1728	0.130208
Trinity103872	KAF7061465.1	99.091	110	Triticum aestivum	hypothetical protein CFC21_06815	ATCATCTATTAAGTAAAAGCTGACAGCTAGTCTTGAAAGACCTAAAACTCCTTGCACAAAATAAACAGTGGCAACAGCCACATTATCTGGGGACAAATCCACCCCAAATGCTTTGGAGTAAGCTGACTTGGACTTGCTACTGGATAAACCATCTGTCCCGCGTTGATTGTTTTCCCATTTTTCAAGATCTTCATTCCTAGTGTCCCCTTTAGTCGAAGTTGCCTGATATCTTGGTGTCGCACTTCCGGTTAGGCTGTCCGTGGAGGCGACCCCGCCGACGGGTTCGACGGGGAGGGTAGGCGGGGCGGAGGCGTCCTCCTCATCGCACGAGGAGGAGAGGAGGAAAGCTGTTGATTTTGGGGGACGGACGGGCGGACGGACGGCAGGTTGGTGTGGTTG…	415	0.26506
Trinity103873	VAH51922.1	100	137	Triticum turgidum subsp. durum	unnamed protein product	TTCGGAATGCCCAAAGGGAAGGAGTAAAATTGACTGAATTCACTCTTTCTGCTATCATTAGCGCATGTGCAAGCCTAGCATTGAAAATTGAAGGGACACAACTGCATGCAGTTATTGTGAAATGTGGTTTTCATGGGAACTTCTTTGTGGCAGCATCTCTTGTGGATATGTATGCAAGGTGTGGCCAGATTGAAAAATCTTATGCACTGTTTGCTTATATGGAACAGAAGAATGTTGTCATATGGAATGCAATGATTGCTGGTTTTTCGAGGCATGCCCATTCTTGGGAAGCTATGATTCTCTTTGAGAAAATGCACCAGTTAGGTATTTTTCCGAACGAAGTTACCTATCTCTCCATGTTGTCAGTGTGCAGTCATGCAGGTTTAGTTGAAGAGGGTC…	415	0.33012
Trinity103886	QJD26749.1	55.797	138	Micractinium singularis	NADH dehydrogenase subunit	GTTTTTCGTACCAAAAACCAATTAAAAGATAGGAGGCGAGCCCCACCCCCTCCCAGCCAAAAAATAGCTGTAACAGATTATCTCCCGTTACCAGCACTAACATCATAAAGGTAAAAAAAGACAAATAGGCAAAAAAACGAGGGCGGCTTTTATCCTCATGCATATAGCCGATAGAATAGATATGGACTAAAGCAGAAATTGTTGTGATCACCACCAGCATCATAGCGGTAAGACTATCGAGATGTAGCGCCCAATGCGCATCGACCCCTGCGGAATCCAGCCAAGAAAATAAAATTTCTGTATAAGCCGCTGCCCCCCTCAAGGAATGCTCCATAAACAGATGCCAAGAAAGCATGGCGCAAATAACCATACTGCCACTCGTCACAATTTCACTCATGC…	415	0.33253
Trinity103911	XP_020148228.1	77.344	128	Aegilops tauschii subsp. strangulata	putative serpin-Z	CCTTGTACGTGCCCACGACGGCCTCACGGAAGGACAACTTCAGACGCCGCGTCAGGTCGCTCCAGATGCCACACGCGAATGCTATGCGCGGGCCGCCCGCGGCGGACCTGTCTTGGAGTGCGTCCGCCGCCATGTGTGACACGAAGCTCTCGAGCTCGCTGCGCGACCGTGCGCCGAGCGCGCGGAGGATCTCGTCCAGTGTGGCATCCCGGGCGCCGGCGGCCAGGAGCGCCAGAGCGGTGTAGATGGACAGCGGCGAGAAGACCATGTTGCCGCGAGGGCTCGCGTCGGCGAGGTGCTTGGTGATTCGCGTGGCAAATTCCGCCAGGCCGGCGCCGGACTGCCGCCGCTTCTTGCTTGGCCGGGCTTCGAGTCCTCCCGTCATCGCAACCTGCGCAC…	415	0.308434
Trinity103926	CAD7705418.1	36.449	107	Ostreobium quekettii	unnamed protein product	GCATTGGATAATTTTTAAATGTTTGTATATACCATTTGTGAGTCAGTATAGCAGTAACAGTCTGATTAATTATGACCCAAAGTGTAATATAATGAAAATTAGTACTTTGCCATAAGATAATAGAAAGTAGTATATAAATAATTATCTCTGTAAATTGCAATGCGCCTGATATATACTCAAACAGACCACCATGTGGTATTTTATATGCTGTGGAAGTAATCTTTCTATCTTTATTACATCGTAAGTTACTAAGAATAAAATTTGTCCTGAGTTGTACATATGATGATAATACACAAATAATAGCACATATTAGTTGTACGTATGTAATTCTTCTCCAGGAAAAGTTTCCTTCTGAACCTTCAACAAAACCATCAGATTCACCTATGATACATATAAAAG…	415	0.257831
Trinity103938	XP_028098644.1	100	138	Camellia sinensis	bifunctional dTDP-4-dehydrorhamnose 3,5-epimerase/dTDP-4-dehydrorhamnose reductase	CTGCTCTTCAAGATTAAAGTTCTTCCATGTGAAGTTGGGGTCGATGTAATCACGATACATCTCTAAAATCTCGTTGTGGCTCACCACTCCAGGGTTTGTGAAGTTATATATTCCAGTGAGGTTCCTCTTTGCCATATCAATAGAAATGGGAAGAAGCTCATCTAAGATCGTCATGGAGTTTGGAATGTCGACAACCTTCTCATATCGAGTGATCTTTGTAATGAAATTACGGGGATTGGTCAAATCAGATGAGATGGGCATTCTGACACGTAGCGTACAGACATTCTCATAATTATTGAGCAGATCTTCCACCATGGCCTTGGTCTTGGAATAGAAGGATCCGATGAAATTGGGGATATCCTCCTCTTTGAACCCGACGCCGGATCCGAGAGGATGAGC…	415	0.33253
Trinity103960	XP_003055598.1	43.662	71	Micromonas pusilla CCMP1545	predicted protein	ATGTGTTTGCTCATCAAAGAGGCCCCTTCACACCTGAGGAAGCATTGAATGAAGTCTCACGCGTGTTTGAGGCAGCAAGCCGAGCCTTATCAGGTGATGTTGAAAACAAACTGGGAATGGTCTGCATGGGAAAAGGTCAACATAATGAGGCCATGAAGCACTTCCGAAGGGCTTCACACCATGAGCATGCAATTGCTGCTTACAACTTAGGTCAATGTTATGAGTTGGGTTTGGGAACACCTCAAAACTTAAAAAAGGCTGCAAAATGGTACAAAATAGGAAGTGACCGTGGACATCCTACAGCCATGTTTAATCTTGCTGTCTTCCTTGCTAATGGTTGGGGTGGCTTATGTGAAGATCAAAATAGAGCTCGCGAACTTTTAGTCATGGCATCAAGCT…	415	0.171084
Trinity10397	XP_030541637.1	39.379	612	Rhodamnia argentea	CAD protein-like	AGATAATATCAGCAAAGTTGCAGCAGTGACGGCTCATTTTGATGCCTGGCCCGACTATAAACCAATTGTTACTGATGCAAAAATGACGGACCTTGCCTCTATACTACTTCTTGCTAGTTTACATGGTCGTAAAATACATGTCACTAATGTTACGACCAAAGATGACATTAAACTCATTGCACTTTCGAAAGAAAAAGGACTGCAAGTTACTTGCGACGTAGCGGTATACTCGCTCTTCTTATCGCAGAAGAACTTTGCTGAGGCCAAATTCTTACCTACTGAAGAGGATAAGGATGCACTATGGAAGAATTTGAGTGTCATTGATATATTTTCTATCGGTAGCGTGCCTTACAAACTAGCTCAGTTGACTCAACAAGCTTCAGCTCCAACTACTGGAAT…	1728	0.354167
Trinity103977	KHN07747.1	82.759	29	Glycine soja	Glutamine synthetase leaf isozyme, chloroplastic	CCAGGTTGGGCCTAGTGTTGGTATTGATGCAGGAGACCACATATGGGCTTCAAGATACATTCTCGAGGTACTTTGAACAATTCTCTATGGTTCTCTGATGGCCTGATATCAGAGAACCTTGGTTGTTCCCTTTAGTTATCAGAATATAAGTCAACTGGTTTGTTATATTATGGTAGACCCAATAGGTGCATGTGTATGAGTTTTTATGATTTATTCTGACACTCTGAAGAATTCCCTTCTTAAATACCATAAAACCAGTTTTCGCTGAAACATCAGATTCCATAAGTCCATGACTGACCGAATGAGCATCCTTTTGTTGATATTAACTTTTGCATTACTAAGCACTTCTAATTATCATCCTACTCACTGTAATCAGAGAATCACGGAGCAAGCTGGTGT…	415	0.0698795
Trinity103981	EMS61950.1	90.141	71	Triticum urartu	hypothetical protein TRIUR3_2368	CTTGGAGGTTCGAACGCCGCCACGGGACCTTCACCGGCCAGATCCGGCGCCTCCCTCCCGGATCCGCGCGCCCTCCATCTCCTCTACTCGATCCGGCGCCGCCCAACCCCCCATGACCTCCACCATGGCGCCCGCCGAGATCCTGTGCATCCTCTCCGTTGATGCGCCGTCGTCGCATGAGGACTTGGACGCCCAACCCCCCATGACCTCCACCATGGCGCCCGCCGAGATCCTGCGCATCCTCTCTGTCGACGCGCCGTTGTCGCATGAGGACTTGGACGCCTGGCTCGCTGACAACCTCCCCCAAATCCTACAGGAGGTTCAGGTGAATTTGGGCTTGCCGAAATATAGGAGTGTGCTGTGTGCTGCAGCAGTTTTGGATGCGGCAATCAAGACCAT…	415	0.171084
Trinity103995	KAB8648475.1	38.571	140	Carpinus fangiana	hypothetical protein FH972_02613	GAAAGAGTTTGACGGGCACGTGTTCCACTCGGCGCAGTGGGACCACAGCGTCGACATCAAGGGCAAAGACGTCGTCATTGTCGGAAACGGGTGCTCCGCGGCTCAAATCGTGCCCGAAATCGTCAAGGAGTGCAAGTCTGTCACCCAGATCGCGCGCTCTCGCCAATCGATCCTTCGCCGAATCGCGGTGCCCGACAACTGGCTTTTGCGATTCCTCATGAGATGGGTGCCTGGACTCGGGTGGTTCATTCGAGCCATGATCTTCTTCGTCATGGAATCCCACTTCAAGATTGTCGACATTCAAAAGGGAGAAACGACTCGGCAAAAGACCGTCAAGGACACCGTCGAATACATCAAAGAGACTGCGCCTGAGAAATACTGGGATGTCCTCAAGCCCGA…	415	0.337349
Trinity103997	KAB8343271.1	45.882	85	Carpinus fangiana	hypothetical protein FH972_02285	CCGAGTATTGAGATCCAGCAGATACGGGTACACTACCTCTTCCATCTAATAGCCCAAAGCTTCCAGATCTAGAGTGTGCTTCACTACTTTCACTCCCGCCACCGGCTGACTGAATATTTGTTATTGAGATCCCATGTCGATCTACCAGATGATGTGTTTGTTGTTGTTCCAAAGGTGTGTGACTGGATTTTTTTGGGGTAGAAATTTTTAATTGAGGTTGAGATGGTCTTGCCCTAGGAGTGGATTGGCCCGGCATTTGAATTGATAGATTTTGCGGCTTAAGAGGAGCATTGACAGTTTTTGCATTCGGGGAAGGTGGTATTGCAAGTCCTAGCCTTGGTGTTCTAGGACTACTGATTGCTTGTCTACTTCCAGGAATTGGAGGTCGTATTAATGGTG…	415	0.204819
Trinity104010	RLM98118.1	48.684	76	Panicum miliaceum	putative transposase	CCAGGACATGCATTAGTTTGACGTTGAGACCGTTGTCGTAGAGCTTCTTGCTGGACGGACGACCGGCACTGAACACGCTTCGAGGATGGAGGATCGTGAGTGGATGTATAGTGGCTGGCTGAGTGGGGGTGGCGGAGGTGTGCTTCCAGAATGGATTACAAAGACGAATCAGTTCTTGGAAGGAGCATTTGCCAGACACACATGATGTGGTGGAGTGTGGTGCCCCTGCACTATCTGCGGCAACAAGAAGGAAAAAACAAAGGATGAAATGGGTCGACACCTTCTCAAGAATGGGTTATGCCAGACTACCACCGGTGGGTCGCACATGGTGAGTCTGAGCCCCAACATGCGAGAAAGGAGGTGGTACGGCAACGCACAAGCTCACCCGAATATGTTGCT…	415	0.183133
Trinity104022	VAH00271.1	85.065	154	Triticum turgidum subsp. durum	unnamed protein product	CGCACAGAAAGCAAAGCACTGCTTCATTTATATATGCTGGCAAATACTGCTTCTAGATGATACAGCCTTCCATTCTTCCACGCTGGTCTTGGTACGAAGTACAGATCCCAGTGCAGTTGCAGCTAGAGGAGAACCACGACATCTCTCCACAATCTCACCAACCATCTTGAGTAGCTTGGGAGGCTTTTTATTCTCTGAACTAAATGCTCTGTCTAAAATAATTTCCTTTATGAAGTTATCCTTCAAAACATTGAGATTGTAGGTTCTATCTGTGCCCATAACTCCAGCAACTTGTTTATCACGGGTTGTTTTCAACACTGCGCTACCTATGCCACCATGCTGAAGACAGACCTTCAACCTTTCCCACTTATGGACCTCTCTGTTCCAGACATCATCCAA…	415	0.371084
Trinity104023	VAH22216.1	100	83	Triticum turgidum subsp. durum	unnamed protein product	ACATAGACTACCGACGGCTTGTGCTCCGGGTGGTCTTTGACAGGCGGGTGCGCGAAGTGGAACACGACGCTCCCGTCCGCCAGCTCGGTGGTGGAGTGGAGCTCGGGGACGGCGCGGCACGGCGATGCCACGGCCGCGGCGACCTGGGAGCGCGGCGGGGTCCGGCGGCAGGGCATGGGCAGCGGCGGGGGCGGGGGCTTCGGGGAGAGCTTGCCGGGGCGCAGGTCCAGCAAGCCCCCCGCGAGCGGCAGCTCCGCCATGGCTCAGCTCAGCTCACCTCGTGCTGGGGAGAGAGAGAGAGAGAGAGAGAGAGAGAGAGAGATGCTGAACTCAAGTGTGAGGCGGAGGTGCGAGGGGGCTCGTCAAGGTTTTGAGCCGTAGATTAGCTTTCCATTGCTT…	415	0.2
Trinity104036	VAI93527.1	89.744	39	Triticum turgidum subsp. durum	unnamed protein product	GCCCCTACTGGCCCGCGCGCCCACCCCGAGCACCTCGTAGTGCGTCCTCCCTGCCACCGGCATAGTCGCAGACGCCCGCGCCACCACGCACCGCCGAGATCCGGCAACGCGACCTGGAAGAGCCACGGCTGCAGCAGCGAATGTAGCCATCGATTATCTGTTCTCCGTTCTTGATTCTTTGATCCAAAGCAGAGTACTTGTTCGTTGCACTGTTGTTCGTCCTCCCTGCCACCGGCATAGTCGCAGACGCCCGCGCCACCACGCACCGCCGAGATCCGGCAACGCGACCTGGAAGAGCCACGGCTGCAGCAGCGAATGTAGCCATCGATTATCTGTTCTCCGTTCTTGATTCTTTGATCCAAAGCAGAGTACTTGTTCGTTGCACTGTTGTTCGTCCTC…	415	0.0939759
Trinity104054	XP_030537062.1	51.389	72	Rhodamnia argentea	ras guanine nucleotide exchange factor glfB-like	CCCAGAACAAGAAGAAAAAGATAGGAATGCCAGATCCCGTTACAATGGCCGACTTTTCCTAAGCTGGCTGCAAGATGTTGATGACAAATGGGAGAAAATCAAGGAATCAATGCTGCTGAGGCACCACAATGAAGCGGAATCCCTGCATGCTGTCCAAAGAATGGACTGGGATTGGAAGATGAAGGAAGTGGGGCCCTGTGAAGATTGTCCTCCTGTCCCCATGGTCCATGTCAGTGATGACTTTGATCTTCTACCTGCCTGAGAGAGACCCTCCTGCTGCTTTCACTCATAAACCTGTAGGGCTGTTTGACAAATCATCCCCTCAAGCCAAAGTTTAACCAATCTAGATTTGGTTGCCCTTAGCAAATACTCCACCTACCCCATTTAACTTTTAAAAAC…	415	0.173494
Trinity104060	KAH0850609.1	84.444	135	Brassica napus	hypothetical protein HID58_091221, partial	ATTTTGTGGAGAGCAAAGTTCTCAGCAAAATCAAAGAAGAACCGAACGAGAGAGAGAAACGAATTCTTCTCAGGTGTTAAAGAATGTCTCGGAGATATGATAGCCGTACCACAATCTTCTCGCCAGAAGGTCGTCTTTACCAGGTAGAGTATGCTATGGAGGCCATTGGAAACGCCGGTTCTGCGATTGGAATCTTATCCAAAGACGGTGTTGTGTTGATCTGTGAGAAGAAAGTCACCTCAAAGCTTCTTCAAACCTCAACCTCTGCTGAGAAAATGTACAAGATTGATGACCATGTTGCCTGTGCTGTTGCTGGTATAATGTCTGATGCTAACATACTTATCAACACGGCTCGAGTTCAAGCTCAACGTTACACCTTCATGTACCAAGAGCCCATGC…	415	0.325301
Trinity104070	XP_040255132.1	93.651	63	Aegilops tauschii subsp. strangulata	zeaxanthin epoxidase, chloroplastic isoform X	CGGGGACGTCTTCTCCTTCTCCTTCTGTGAAGCCAGCCTGACTGACTGCCCATTTGGAGCTCCCTCCAGAGCATGTCCACTGAGACTTTTTAGAGAAAGAAGAAGAGTCAACTCAACGCTGAACGGCAGCGAGCATACTCTCTGCTCATCACAAGCTTAGCTTCCACTTCTGGCTGCTTGTCTACTGTCGCCAATTCCTCATGCCATGCTCCACCTGCACGCGAGTCTCTCCCACGGCGATCTCCGCCACCTCTTCCTCCTCCCGGACAGTGCTCCGCATACTCCCCTTCCGCTCCCCGCGCGGGCCGTATGGACGCGGGCTCTGCCTTCCTGGCTCCATAAGGTGCACTGCGGAGGTCGTTGACGCGGGCTCTGCCTTCCTGGCTCCATAAGGTGCAC…	415	0.151807
Trinity104072	XP_028053580.1	96.377	138	Camellia sinensis	SART-family protein DOTisoform X	CCCGCCTCTTCCCATAATTCCGAGAACCAAGATCTCCAACTCCCAATCCAGCAGAGACAGCTTCCACTTCAAGTGCATCTATGTCCAGCTTCTCTTTTTTTCTCAATGATTTCTTTTTCTTGGGCTTTTTAAACTGAAGCATTTCTTCGTGTTTGTAGTAATCTGATTTAATTTGATCAGATGAGTTGAGATCTTCAAAGTGATTGTTTGTCGGAACACCCTGTATCCTTCTTCGGAGCTCCTCAAGTTTCTTCTCTGCGTCGCCAGTGAAATGACCACTTGCATCCAGAGTTATCCCCTCGTCCACAACTGGATCATCATATTTTGGGAGTATTTTCTTTTCAGAACCTGGCTCATCGTTGAACTTGTCATCATATATCCCCGTTTTCTTCTTTGCAG…	415	0.33253
Trinity104080	VAI86957.1	98.246	57	Triticum turgidum subsp. durum	unnamed protein product	CAAAGATCTGAGCTCCACAGTAACTTGAGAGCAAGGATATGCCCATTTTTGAGAGTATCTTCCCCGGCGCAAAAAATGAGGGACGAAGCAAACCCAGTTTCGTAGCCTTTTCCATCTCCCCTCCGACCGTTGCCCACCTTCCCCGTTAACTCCCCGCTCTCCTCGCCGCCGGTGACTGCTCCGTCACCGCAGCGCCCACCTCCACCTCCCCCTGCTCTTCGTCAAACCTGCTTCCTGGGATGGAGAATGGGGAGATCGAGGCCGCGGAGGATGGGCTGCCGGTGCCAGCGCCGCCCAACGGGCGACGCTACCGACCAGTGGGCTCGGACGACAGCGCCGTCATCCAGATGACCTCCATGGAGCCCAGCCCCGGCTCAACCTCTGTCACAAGCCATGACG…	415	0.137349
Trinity104085	KAF7104480.1	96.522	115	Triticum aestivum	hypothetical protein CFC21_10537	GCCTGGGATTTTTGGGTTCCATGCTGAAATTGCATCTGATCTCAGCTATGCCATTGCACAAAATACAGGAGAGAGTCCGAACCAGTGGCAAATGTTGAAGACAATCTCACTAGACCCTGGATACATATATTCTATTGATGCTGCAACGGGAAGGTATTTGCTATTGGTTAGGACGGCGGCCTCTTCTGTAGACAATCTGGTAGAGAATTCACTCGTCGAATATTTCTCAATGGACGCCAAGATGTTGCAGCTTCAGAGGGTTTGTACCAAACAATGCTCGCTTATGTATAATGGGACACACATATATGCCGACTTTCCACCATCGCTGTTGTCTTCACGGGCAATATAAGTGATTCAGTGAAGATGTTATCAGATCAGCTTTCTGAGTTCAAAGCAACT…	415	0.277108
Trinity104106	KZM86775.1	45.918	98	Daucus carota subsp. sativus	hypothetical protein DCAR_02390	ATTGGATGGCAAAAATATTTTCTTTACATTGCTGTGCAACTTTTTCTGTGCCTGTTTTAATAAGATATTCTAGAAGAACTAAAGCTTTGTACACATGTCGCCAATTTTTACCATGATCATTTAATCTTTTCCATAACATTTGCATAATCTCAGTAAAAGCCACAACATTATATGTTAAATCTGCAATTTCTGCCATAAGAGTACTACTTGGACCCCAAGGATCATTACTGGTAGCTTTGCGTACAGCTTTCTGAGCATTGCTATAGTTATGGGCAAGATTAACAATATCTCGCCTGATACCTGCCAAATTCACCTGCATGACGTCTTGACCTTGTCTTCTCATCTAAAAGATTACCACTTTATATTATAAGCAGGTAGTAATATTCCTATATCTTCTAG…	415	0.236145
Trinity10411	XP_023908815.1	41.304	92	Quercus suber	cell wall integrity and stress response component 1-like	TTCCCCCAAGATAAAAGTCATACATGGAATCAGATGAAAGCCCGCAACGAGAAGACACAAACCCTTCAAATGTAATGGTTTCCGCGCGTGAGTCAAGAGGAGGTGCAAAAAAGGGACGCCAAAGAACAAAATGGGGATTTTCGGAGTCCTCTTAGGGTAGTTTAATTAGGGAGAAATAGAGAGAGAGATATGAAACATGGAGTTATGTTCGTACTCAGATTTCTGGCCAATCATGTTTACATAAATCAAACGAACCGTCTAGGAGAGGTCGTCACCTCTCAAAGGCCAACAACAAGAACGCCCCGTGAACGTGACAGAAGGAATAGGTATGACTTGTAGATCATACAGGTCTAAGCGTTAGTTACCTTGAGTATACGCCTGGAGTAGTCTTGGTTGTCT…	1726	0.0533024
Trinity104110	MCI02960.1	68.293	41	Trifolium medium	haloacid dehalogenase-like hydrolase family protein	GATCAACATAGCCTGCCGCAAGAACATCCAAGGTAAGTACAGTAGTACAGTAATAAACTTACACCAATCCTCTGTTTTCATGCTACAGAATTCGTGTGCTCATACTACTTGTATCTACCTAATCGCATACTGTTAGCTATGTAAAAACATCTACTGTTGGCAGTTAGAAAGAATAGTAGCAAGTCCAAGCTCTCTTTGAGTGGAGGTACATAACCAATTCAAATGCTTGTTTTGGTTATGTTTAAGGAAACTCATATTTTTTTATCTTTGGCCACTGTTAGCTATGTAAAAACAGAGGATTGGTGTAAGTTTATTACTGTACTACTGTACTTACCTTGGATGTTCTTGCGGCAGGCTAAGTTGATCCCTAAGCTTAGTGGGTAGAGGGTATCATCCATG…	415	0.0987952
Trinity104118	XP_037422104.1	100	138	Triticum dicoccoides	zinc finger BED domain-containing protein RICESLEEPER 2-like	TCCACTGTATTGTAACATCAAGGCACAGGGTCTTAGTGCTGGGAATCTCCAGCTGCAGAGCAATCTCAGCAAACCTCTGCTCACGGGCAGAAGAAGCTTTTATGAACTTTATACTTTCACGGATACTGTAGATCACACCATGGATTGAAGCAATGACATCATGTGCAACTGCATTGAGGATATTGGCATAGCACCTCACAACAAACAGCTGGCCCTTAAGCATCAGGTTGTTCTTATTGGAGAGATGATCTCTCAGATTTGCACTGTAGATATCATGTGATGAGCAATCATTATCCAATGTGACGGTGAATAGCTTGTCCTTCATGTTCCAGTCGGTAAGGCTTGAGCTAATAGCTTCACCAAGTGCATTCTCCGAATGAGGAGAAGACACCATCATGA…	415	0.33253
Trinity104119	VAI82279.1	94.574	129	Triticum turgidum subsp. durum	unnamed protein product	GTTAAAGGAGATAGATCCGAAACGTTGTTGTCTTATGATGGAAAGAAATTGGTTGTTAGAGAGTATGGCGGTGCTTTGGCCTCCCACAATCTGGATAAAGTAGAAGATATTGATATTGCAAATGTATCGCGCATATCATTGACAGACATCGCAAAGCTTAAATCCCTAACAAACCTGACTATCGAAAGATGCGACGGTTTGTTCCGTCAAGAACTGGATGGCAGTATTGTCTTCCATTCAGTTAAGAGTCTCAAATTAGATGTATCTCATCTTGCCAGCAAATCATCATCTTCAAAAGTGTTAAACTGTTTCCCAGCTCTCTCTGTGTTGGTGATAGTATGCTATGAGAAATGTGTAATGCAGTTCCCAAAATCCAGCTCACTGCAGGAACTTACATTA…	415	0.310843
Trinity104126	XP_023877395.1	67.883	137	Quercus suber	putative dihydroxy-acid dehydratase, mitochondrial	CGGCCGACAGTGAATCCGTGCGTTCCTCCCGAGAATCGGCCGTCGGTAACGCACGCAACATCCATGCCCAATCCGGCTCCCATCACCATCGACGTCGTCTTGAGCATCTCGGGCATACCGGGACCTCCCTTGGGACCAAGGTAGCGGAGGACGATGACGGTCTTCTCGTCGGCAGTGATTGACTTTGACTCGATCGCCTTTGCGACATCGTCCTCGTTGTCGAAGACGCGTGCCTTGCCCTCGAAAGTGAGACCCTCTTTTCCGGTGATCTTCGAAACGCAGCCTCCGGTGGCGAGGTTACCCCGCAGAATGCGAATGTGACCAGTCGACTTGATCGGGTTGCTCAGAGGTCGAATGACGTCTTGACCGTGAGGCAGGTCTTTGGCGTGTTCGAGATTC…	415	0.33012
Trinity104131	KAB8349686.1	50.526	95	Carpinus fangiana	hypothetical protein FH972_02370	GGTGCTGCGGGTCGGAGAGGAGGAAGTTCCAAGCTTTGCCCATGCCCGCGGCCGAGAAGAGATCTTGCGTCGGGTACCCGATCAGGCGTGCGGCGATCGCGTCGACCGTACGACAAATGAGGTCGTTGCCACGACCGATCGAGAACGACATGCCGTTTGCTTCGAGGCCATCACTCGTCGTCAGCGTGACGTAGGCTGCACTGTAGTCGCATTCCTTGTTCATCGCATCGGTACCATCGCCATCGAGCGAGGTCGGGAAGCGCAGGTCTTCGACTTTGAAGGACGCGATCGTGGCCATGGTCGTCGCTTCAGAGTTTTGGTCTCCGAGGATCCGATCAAAAAGTGGGGGACTGAGTACTATTGTGGTCGTCAACGAGGGACAGCGGGGCGTATCGTCGA…	415	0.228916
Trinity104161	VAH71366.1	97.101	138	Triticum turgidum subsp. durum	unnamed protein product	ACCGCGTCCGCCACGCAGCGGTCCTTCCTCGCCTCCCTCCCAGCCGCCATCTCCTCCGTGTCCCTTCCGCCTGTCGACCTCTCCGACCTGCCACCCGGCGCCACCATCGAGACGCTCATGTCCGAGGAGAGCGCCCGCTTGGTGCCGGCGCTGACGGGGGTTCTGTCGGGGCTCAGGGAGACGACGCGGCTGGTGGCCTACGTGGCCGACCTCTTCGGGACGGACTCGTTCGACGCTGCCGTGGCCGCCGGCGTGCCCAGAAGGTACCTGTTCCATCCGGGGAACCTGCAAGGGCTAACGTTCATCCTCCACCTCCCGGAGATCGGTGTTTCCATGCCCGGTGAGTTCCGGGACCTCGCCGAGCCCGTCAGGCTGCCCGGCTGCGTCCCCATCCCGGGG…	415	0.33253
Trinity104174	THF97005.1	98.551	138	Camellia sinensis var. sinensis	hypothetical protein TEA_00626	CGAGAATAAGTGGCGTATGAGACCCAAATCCAGAATTGAACTCCTCACTTAACTTGTTAACCCACACAACTGGGTCACAGGGTTCAGAGATCTGTCTCCACTTTACAGCCAACGAATAAACATCATGCCATGACATCATAGGACGGCCTGAAGATCTTTCTTCAACAATCCCATATGAAGTTGATGGTTCTGAGGAACTGCTGGTACTACAACAAGCACCACCTCTATTCTGGCTGGGAATATTGATTTTTTCCTTTCTCCGCGCTCTCTTGCCATGTTTTGATGTGCTTCTATTAGGGGATTTCCATTCTGCTTGCAAAGAACGCCATGCCTTTGAGACCTTCTGTGCGATCTCAATAGCAGCTAATCCCGCCATACGATGCTGACGCTTATTGGGCA…	415	0.33253
Trinity104195	XP_028064577.1	100	137	Camellia sinensis	fimbrin-	CCAGGAACTGCCACGTTAATAAGCTTACAGAGAAGAACACCATCTTTTGCAATCTCAAAAAGATCATTAGTTAAAGGATCTATAGGAAGGTATTTCTTCAAAAACTCATCTTCTGCAAGGTAGTTATTGATATGCGCAACGTATGATGCCTTTTCGGATTCACTAATCGTGTGAAGCAATGTAGAAGTAGGAGACTTAAGGAACGCAGATGAGTTCTTTGCTCCACTCCCCATTCTTGCACTTACATGTGCTTGAAGTTTCAAATAAACTCGAAGAAAGAGTTCGAAATCGACATCGTCGTCCAAGTTCTGATACGAATCTCGAAGAAACGAAGCTCGCTCTTGCTCCGTAAGATTCTCACCGACGTGTTTGAGCCTCGACATCTTGGTGGCCAAGTCG…	415	0.33012
Trinity104204	AUF72944.1	75.182	137	Triticum monococcum	WAKL4/Stb	GCCTGCATCAGTTCTTTATCCAGGCGTGCCGCCGCCGCAGCCATCTCCGTGCAGTTGTACAAGATGAGTTCCAGGTTGACGGGGGCTATCCTAAATGAGGCGCCAAGTATGACAGAGGTGTTCCAGATCGGCAGGCAGCTGCCGAAGCTGTTGGACGTGTCGTGTAATAGTTGGAGCTTGCCCAGATCAAGGACGCGCAAGCTGCGTTCCCCATAGGAGATGTCGATGATTGCAACGCCGGGACTGTAGGGCACAGAGCTTGGTAGAACTGGATAACTGCCGTTAAGGCATAAAAGCTTGAAGTCCGGCGATCCAGGCGAACCACATGATCTTCCGGTTTCCAAGTCAGTGAACCAGAATGGATTTGAGATAGTAACGTTGCCGCACTTGGCCGAGCAG…	415	0.33012
Trinity104233	AYM33016.1	100	137	Dioscorea bulbifera	NADH dehydrogenase subunit	ATTTTGAAAGATTAGCTAATCAATCATATCCTGTAGCATTGGAAATAATATTCTATTTTGGTTTCCTTATTGCTTATGCTGTCAAATCGCCGATTATACCCCTGCATACATGGTTACCAGATACCCATGGAGAAGCACATTACAGTACATGTATGCTTTTAGCTGGAATCTTATTAAAAATGGGAGCATATGGATTGATTCGAATTAATATGGAATTATTACCCCATGCTCATTCTCTATTTTCTCCCTGGTTGGTAATAGTTGGAACGATACAAATAATCTATGCAGCTTCAACCTCTTTCGGTCAACGCAATTTAAAAAAGAGAATAGCCTGCTCCTCTGTATCTCACATGGGTTTCATAATTATAGGAATTGGTTCTATAACCGACACAGGACTTA…	415	0.33012
Trinity104238	XP_028066089.1	98.319	119	Camellia sinensis	heterogeneous nuclear ribonucleoprotein isoform X	CACAAACCCAACCCAGTCTCTCTCTCTCTCTCGGTGATTTATAGAGAGAGAAAGTAATGGATTCGGATCAGGGGAAGCTCTTCATCGGCGGGATTTCGTGGGAGACGAATGAAGAGAAGCTCAAGGACCATTTCGAGGTCTATGGTGAGGTTTTGCAGACTGTGGTGATGAGAGACAAGACCAATGGAAGGCCTAGTGGTTTTGGGTTTGTTGTTTTTGCAGATCCTTCGATCCTCGATAGGGTTCTTCAGGATAAACATCTCATCGATGGTAGAACGGTGGAGGCGAAGAGGGCCATGTCAAGAGAGGAACAGCAGACGGCCCCCAGGGCTGGAAACTCTGGTAATTCTAGAAACTTTGGAAGTGGTGGAATATACAGGACAAAGAAAATTTTTGTTG…	415	0.286747
Trinity104242	VAI49115.1	100	104	Triticum turgidum subsp. durum	unnamed protein product	CGTAAGCTAAGCGAAGCAGCAAGCAGATAAAAGGCCATTATAAGTGGTGGCGCACGCGCGCGCGAGCAGGGAAGGTAGTACGCAGCGGCGGGAAAGGGGAGATGGCGATGGCCAGCGCGAGGAGCAGCCTGGAGATCGTGCCCCACAGCGGCGACCTCGAGGTGCCGCCGGCGGACGTGCCGCGGCAGGACTCGCTCTACCGCGACGCCACCAGGCCCGCGCACGGCGGCCATCATGGACAGGACAACTGGGTGAGGACGCTGCGGCTGGGCTTCCAGTGCGTGGGGATCCTCTACGCCGACCTCGGGACATCGCCGCTCTACGTCTTCTCCAACACCTTCAAATACGGCGTCGGGCACAAGGACGACGTGCTGGGCGTCCTCTCCCTCATCATCTACA…	415	0.250602
Trinity104264	KAH0444468.1	69.027	113	Dendrobium chrysotoxum	hypothetical protein IEQ34_02553	CCACAATCCGACAATTTGTCAAAACAATTAAAATAAAGTATTTAAAAAAATTTAAAATATGTTATTCCAGCTTCTTGGGGTTTTCCCATGGGAAAATATCTCGTCCAAAGTGTCCATAAGAGGCGGTACGCTGGTAAATGGGGTTTCTTAGATTAAGATCACGGACAATCATACCAGGTCGAAGATCAAAGTTCCTCTTTACAATCTTCAGCAACTCTGCCTGAGATTTGTTGCTTGTTCCATAGTCAAAAATGCAAATAGACAGAGGTTCTGCAACTCCAATAGCATATGATACTTGCACCAAACAGCGTCTGCAAAGTTGTGCTTTCACAAGGGATTTAGCTACCCATCTTGCAGCATATGCAGCAGACCTATCGACTTTGGTGAAATCTTTGCCTG…	415	0.272289
Trinity104265	VAH51435.1	95	40	Triticum turgidum subsp. durum	unnamed protein product	GCTCGGCAACTGAAGTTATTAATACGAATAGAGAATAAAACGAGTTGCATACTTAAATCCAAAGTAGCAAGTTTTGAGTTTAACAATAATAAAACAAATAGGGCCAGGACAGTCAGTGGCGATGCCAGGAACGGGCCGAGCCCCAGGCGACTGGGCAAGGCCCCGGGCCGCTTCCGTGCACTGTAGCAATGCTACAGTACACTGAGGGGTTGGGCCTCACGCCCCAGGCCATGGCCCGGGCTCCTTGGGGCCTGGAGCCGCCGTTGAAGACAGTATACAGGAAGGGTACTCTCAAGCACTAGAAGAATACCTGTACTCATTTGCCAGGCTTTTCCTTATCAGACGAATAGAAGATATGAAATACATGCCCATGATCTCAGATAAGAAAAGGACGACATG…	415	0.0963855
Trinity104271	EEF24733.1	58.824	51	Ricinus communis	pterin-4-alpha-carbinolamine dehydratase, putative	GCCCCAGCAGAGAAAGTAATCTTCATATTACAAGTTTGACCAACAGTTAGACTGTAACAGCTGCTTTGTCCATAAAAGATGCTAACTTAATGTCTCTCTGACTAAGCCCATTCACATCATGAGAGGACAATGTTACTTGAACCTTGTTATAGACATTAAACCATTCAGGATGATGATCCATCTTCTCTGCTAACAGAGCAGTTCTTGACATGAAACCAAAAGCCTCATTGAAGTCTTTAAACAAAAATTCTTTATAGATGGCATCTCTCTTCTCAACCATGGACCACCCACTACCAAGCAATGGCTTTAATGCAGATTCACGATCTTCAGCAGAAAGTTTTCCAGCCATCTTGCGTCGACTTGCTCCAGGATCTTTGGCAGCAGCACTGCTGAAAGGAG…	415	0.122892
Trinity104288	KAF1856225.1	46.617	133	Lupinus albus	hypothetical protein Lal_0004682	CCCGCGCTTACTCGAATTACTACGATTTAACATTCAGAGCACTGGGCAGAAATCAGTGACAGTCAACGTCCGCAAGGACCATCTGTCACCTCTGTTTTAATTAGACAGTCGGATTCCCTGAGTCCGTACCGGTTCCAGTACGGTTGTTTAGATGAGCGATCAGGATACTAGAACCGAGGTCCAAGCACACACCAGAAAGCGTCCGCAAGCAAGCACAATCACTAGTCCGCCATCAACCCGAAAGTATCAAGCAGACAGAACTGCGCCGGACAAGCATCAACCAACTGGCCAACCGTTCCAACCACTGGAGCCAATCCTTTTCCCGAAGTTACGGATCTAGTTTGCCGACTTCCCTTACCTACATTATTCTATCGACTAGAGGCTGTTCACCTTGGAGAC…	414	0.321256
Trinity104294	XP_037418558.1	99.115	113	Triticum dicoccoides	uncharacterized protein LOC11928242	ACGGAGTAGCTAAGCAGCCATGGGCAGAAAGGAGTGCATCTCTCTAGCAATCCTCGCGCTTGTACTGCTCGCTGGCCCGGGCGCAAAGGCAACGGCCTTTGCCGGCGGCGCCGCCAGCATGGACGCGGCGGTGGCGGTGCGGCAGGTCATGCCAACGTCGTCAATCAAGCTGGAGGACGGCGTGGCGCCTGAGCTTGCAGTGGTCCTGGAGATGCACCGCCGCGTCCTCATGGACAGCTTCGGCAACAGCGTCTACAACAGCGACACGCAACGCTGCCTTAAAGCTCCGTGCATCGCCGGAGGGCCGTACAGCGGCGGCCTCCGGGGATGCAACCCACGTTACGGGTGCGTCCCTATGTAACAGAATGGACCAGCACTACATACGGGCGTCAGTGCAAC…	414	0.272947
Trinity104316	KAG5220508.1	75.182	137	Salix suchowensis	rnase inhibitor-type atp binding cassette protein	CGAGGAAGATGTTGATACCTTCGCGAACAGAGAAGGGCATAGTGACGACACCGTACATCGAGGGCATTCCGTACAGGCAGCAGATAAAGTCGGAGAGGTAATCGGCGACCGAAAGATCGTGCTCGACGGCGATGACATAGTTGGTCGGCTTGAGGAGGGAACGGATGATTCGCGCCGCGTTCAAACGTTGCTTGACATCGAGGTAAGACGAAGGCTCGTCGAACATGTAGACATCAGCGTCTTGCACGCAGGTCATACCGATCGCGAACCTTTGCAACTCTCCTCCCGACAGCTGGCTGATCTCGCGCTCCATAACGACATCGAGATCCAACGCGTCGACGACCTCGTCGAGGTTCGTCAACTCCTTCTTCGAATCGAGCATTTGCCTGACAGTCTGTT…	414	0.330918
Trinity104322	EMS63400.1	64.286	56	Triticum urartu	hypothetical protein TRIUR3_2904	CGGCAGCCAGCAGTCGGCCTGGTGGAGCAGTCGGCAGCCAGCAGTCGGCCTGGTGGTGCAGTCGGCAGCCAACAGTCGGCCTGGGCGGCCGGGGAGTCGGCAGCCAGCAGTCTGCCTGGTGGCACAGTCGGCAGCCAGCAGTCGGCCTGGTGGAGCAGTCGGCAGCCAGCAGTCGGCCTGGTGGTGCAGTCGGCAGCCAACAGTCGGCCTGGGCGGCCGGGGAGTCGGCAGCCAGCAGTCTGCCTGGTGGCACAGTCGGCAGCCAGCAGTCGGCCTGGTGGAGCAGTCGGCAGCCAGCAGTCTGCAGTCGGCAGCCAACAGTCGGCCTGGTGGTGCAGTCAGCAGCCAGGCCTGGTCGAGCAGTCAGCAGCCAGCAGTCGGCCTCGCGGAGCAGTCGGC…	414	0.135266
Trinity104325	XP_002323682.3	100	137	Populus trichocarpa	ubiquitin-conjugating enzyme E2	CAAGGATCTCCAGAAGGATCCTCCCACCTCTTGCAGCGCTGGCCCTGTTGCTGAGGACATGTTTCATTGGCAAGCAACAATAATGGGTCCAGCTGATAGTCCTTATGCAGGCGGAGTTTTTCTTGTTACTATTCATTTCCCTCCTGATTACCCATTTAAACCCCCTAAGGTTGCTTTCAGGACAAAGGTTTTTCACCCGAATATAAACAGCAATGGTAGCATTTGCCTTGATATCTTGAAGGAGCAGTGGAGCCCCGCTCTGACCATTTCTAAGGTTTTGCTGTCGATTTGTTCGTTGTTGACAGATCCGAACCCTGATGACCCCTTGGTGCCAGAGATTGCTCACATGTATAAGACAGACCGGGCAAAGTATGAGGCAACTGCAAGGAGCTGGACTCA…	414	0.330918
Trinity104332	XP_028115767.1	97.17	106	Camellia sinensis	stress-response A/B barrel domain-containing protein HS1-like	AGTCATAAAAACATATTCATATAGACACCATCACCCTCTTGCTTCAGAGCTGGACTGGTTCGGGTTTGTAGTCAACAACAAGGCATTTCTCCAAAACGGGGAGCAATATATTTGCGAATTCAACATGGGCTGGATGAGCAAGGTACTCCGCAATGCCTTCCACGCTCTCAAAAGTTGACTCGAAAACATGAGTGAAACCTTGATGCAGGTTCTCAATGCTCACGTCCTTTCCCCAGTGGAAAGACTTCATGGGCTCGATGTGATGGACAAGGTTGGCGTAGCCCTTGATGAGTTGATCAATCTGGTCAGGTGGGATGTCATCTTTGAACTTGGCTAGCAAGATGTGCTTCACCACTCCCTTGGGCTTGGCCGCCTCCATCTCTCTCTCTGTCTCTCCCT…	414	0.256039
Trinity104342	KAF5948053.1	99.27	137	Camellia sinensis	hypothetical protein HYC85_01401	CTCAAATTCGCATTGATCTTCCTACCCTTACTGACAAAGATAAGGAGGTTATTAGCACTTGGGGTGTGCGGAACAATATAGACTTTCTTTCACTGTCATATACACGACATGCGGAAGATGTTCGACATGCTCGGGAATACCTTTCGAAATTGGGTGACCTCAGTCAAACTCAAATTTTTGCTAAGATTGAAAATATAGAGGGATTAAACCATTTTGATGAGATTCTACAAGAGGCAGATGGCATTATCCTCTCTCGTGGAAATCTGGGGATTGATCTCCCACCAGAGAAGGTATTTTTATTTCAAAGAGCAGCTGTTTACAAGTGCAATATGGCTGGAAAGCCTGCCGTGGTTACTCGTGTTGTGGACAGTATGACGGACAATCTAAGACCCACTCGTG…	414	0.330918
Trinity104346	VAH23535.1	96	125	Triticum turgidum subsp. durum	unnamed protein product	ATCTGTCGCAGTCTTCTGCTGGAAGCTACGGCAGCAGCACAAACAAAGAGCGCGGGCCAAGCAAGATCAGTCAGGTAAAATCAGTATCTGTCAGCAAGTCCAGATTTGCAGATAGCCCAAAGGATATATTATGTCAAGGAGATGCGGACAGTCAGGCCGAAGCTTCAGTTATTCGCACAATCAGTCCACAAGCCCCAGTTTTAGAGGATAAACTTGTTGATCCCTTTTCCAGCCAGCAAAATGATTGCAGTGGTGGGGATCAAATCAAGAGCAAGAGGTATGGCTTAAATAGCAAAGGAAACTTTGATGTTAGAGGTGAGAGGATTGATGTGAAATGTGAACAAAAGAGCAATGAAAGTCGGAAGGATGGATTTAGTGGAGAAACCGCGAAGAAAACAT…	414	0.301932
Trinity104351	XP_037442107.1	90.511	137	Triticum dicoccoides	uncharacterized protein LOC11931046	GAAGCTGCTCAGGGCATTCAGCAGACTCCAATTGGGAGCAGTGGTTATCCACATCATTTACAGGTGAATGTGAGAGGTCCTCACTGTCGGCCTCCTCTAACAAACTATCCAGCAATATTTGTGATGGCGCATGAGCCCCAAAACTAGTATCAGCTAGTGGGGTAGGTGACTGCAAAGTTTCACTGTATGGAGGATGTGAAACATGGGAATCAGAGAGCTGTTGTTCGGAAGACACAGAACTCCGAGTGATGATCCGATCTGAAGAACTGTCAGGTCTCGTTATTCTTCCAGTATCTTCTACAGTCTGAAGTTGAAGCTGCTCTGGGCATTCAGCGGACTCCAATTGGGAGCATTGGTTATCCACCTTAATTACGGGTGAATGTGAGAGGTCCTCACTGT…	414	0.330918
Trinity104402	XP_002499568.1	53.165	79	Micromonas commoda	predicted protein	CTCGACCAGTTTCACTCTCGACAACATGCCCGCTTACTCTGCTGCTCAATTCGACAAGGCCGTCGAGATCATCGGCTCGCTCCCCAAGGACGGACCCATCAAGCCTTCGCAAGATGACCAACTCGCCTTCTACGGTCTCTTCAAGCAAGCCAACGTTGGAGACAACACGACCTCGAAGCCCGGCATGATGGACTTTGCCGGAAAGTACAAGTGGACCGCGTGGGAGAAGAACAAGGGTATGTCGCAGGAAGAGGCCAAGAGCAAATACGTCGAATACTTCCTCCAGTTCCTCGACAAGAACCCGACCGAGGAAGGTGCCAAGCACAAGTCGACCATCGAGTCGACTGCTTGAATCCGTTGTCTCCCTTAGTCTCCTCCTTTCTTTGCAGTACCCATCTC…	414	0.190821
Trinity104408	KAF5931175.1	100	114	Camellia sinensis	hypothetical protein HYC85_03204	GTAGAACACCATTGTCTTCTTCACTCCGATCACTCGGTTGAAGGACGAGTAGACATAGCTCGGTGAGCCAGTGGCCTTCCAGAATCCAGAAGCAGTGGTCCGGGTAGGCCTCCCTCCCCGGGCTTCCCTCTCTTGCCGTGGGGCGAAAAAGAACCATTGCTCGGTCTCTCCATGACACACCTCCCCCGAAAGCTTTGGAAGGTGCCATGGCTCGTGTTCATAAATGTCGATGACAGGGATGACACGGTTGATGTCGTGTCGGTTCCCTTGCAGCTTGGTGCGCAGGTAGAATGAAACCAGCTCTTCCTCAGTTGGGTAGAAGCGAAATCCCGGTGCCTCCATTGTAGTTTTTTTTTTTTTCCTAAGCAGACCAAGATCGATTTGATGGATGAGACGCTT…	414	0.275362
Trinity104426	XP_020093943.1	65.625	64	Ananas comosus	PHD finger protein INGisoform X	ACGAGAGGCAGCCCCCGTACGGTCCTCTGTAAGCAACACATCCACTGGGAAGAAAGCTGCTGCAGGTTCCGGCAAGAAAAAGAAGAGGAAATCAAGAGGCTCGTCATCAGCTGCTACACAGTCTTCATCACAAGCAGTCCAGGATCAGACTCCTCCTCGTGATGATGAGCTGGCCATAGACCCTGATGAACCTACATATTGCCTTTGTGATCAGATATCTTTTGGTGAAATGATTCTTTGTGACAATGATCTCTGCCCAATTGAATGGTTTCACTTTGGTTGTGTGGCTCTATCCACCAAACCTAAAGGGAAGTGGTTCTGTCCCAAATGCCGTGGAGACAGGCCTAGTATTATGAAACCTAAAGCACAGTTCTTGAAGGAATTGGAGAGGTATAATAA…	414	0.154589
Trinity104432	KAF7032266.1	78.873	71	Triticum aestivum	hypothetical protein CFC21_04346	GAGGCGGAGGGCGCTCGGGCTGCCGCCGACGGGCGAGGGCGACGCGGTCGTCGAGACCGCGCGCGTGGACTCCGGCCCGTGGGCTGCCGGTGGCAGCTCCTCGAGCGACGACGGCGGGTACCCGATGCAGAAGCAGCAGCAGGGCCCTGGCGGCGCCGACCTCCTCCAACTGGCCATGTGGCACGGCGGCGGCATGATGCAGCAGCCCGATCGCTGCAATGGAAGGTCACCGGGATCGTTGAAGCTTCGCCGCCAGCGCTGCAATGGAGCGCCGCCAGTGCTACAATGGAGCGTTGCCGGAGTCGCCGGGCTGCAATGAAGCTTCGCGGAACGTTGTCGGTGCTGCGTTGAAGTGCCGCCGAAGTCGCCGGGGCTGCAATGGAGCGCCGCCGGGGTTGC…	414	0.171498
Trinity104438	XP_028057350.1	99.27	137	Camellia sinensis	delta(8)-fatty-acid desaturase-like	TGTGATTTACTCTCTCTGTTTCGTTGTTTTTCTCTTTGTTTCTGCGATTTCTGGTGTCCTTTGTTCAGATAGTTTCTGGGTTCATATGGGTTGTGGTGGATTGTTAGGGTTTGCTTGGGTTCAAGTAACCTATCTAGGTCATGATTCAGGGCATTATAATATTATGACGAGTCGTGGGTTTAACAATTTGGTTCAAATTCTAACTGGGAATTGCTTAACTGGGATCAGCATTGCTTGGTGGAAGTGGACTCATAATGCTCACCACATTGCTTGTAATAGTCTTGATTATGATCCTGATCTTCAACATCTCCCTTTTTTCGCTGTGTCTACGAGCTTGTTCAAATCGATAACTTCGTGTTTTTACGATAGAGAATTGACATTTGATCCCGTTGCTAAGTT…	414	0.330918
Trinity104456	VAH01266.1	96.825	126	Triticum turgidum subsp. durum	unnamed protein product	CTGAGGAAACCCTCGCGCATCTCCGCCGCCGACCATGGCGGGCGCTCCCGCAATCGTCGCCGCCGCCGATTCTTACGACCGCGATTGGGCGGGGCTGCCGGAGGAAATACTCCTGATGTTCATGCGGGAGCTGGAGATCCCCGACCTCGTCCGCTCAGGTGCTGTCTGCGCCTCGTGGCATGCTGCTTACCTAGCCGTCCGCCGCCATCGCTTCCCCCTTCCGATCCCCCGGAATCAGCTCCCCTGCCTGGTCTACGCATGCCGCAATTCCGCCGCAGACGGCGCCGTCGTCTGCTGCCCCTTCACCGGCGACTCCGTCCGAGTCCCCCTGCCGCAGCCCCCGCTCACCCGCCACTCCACGGTCGGCTCCGCGCACGGCTGGCTCGTCACCGCCGACGA…	414	0.304348
Trinity104457	KAG2439588.1	40.351	57	Chlamydomonas incerta	hypothetical protein HXX76_00494	CTCTTTTTGCTGTAGTTCTATAATATACTAATAAAATGGGCAATACATTTCAAAAAATGTTTAGTAGCGATCCATTTCCACCATCAGATTCGGAGCCGACATTTGATCCGATGTACGGATTTCCTAAGGAACGCAAAGAAAGGGTTATGCCTATATCAGAAGAAGATTTGATAGCTGCCAAGGTTCCTCCAGAATATAGAGATTATTGTGCTGATGTTTTTTTGGAATATAATCGTTGCTTTATAAAAAAGTTTCCTTTTGTAGTACTTTGTGCTGAGGAAGCTCACAAGTATCAGGAATGTGAATATAATGACGATGTTTTAAGGGCCAAAGAATATGAAAGAGAACGTAGACTTCTGGTCAGAGAACGCAGGAGACAGAGGGCTATGGAAGCAGTAA…	414	0.137681
Trinity104521	CAD6247378.1	45.455	77	Miscanthus lutarioriparius	unnamed protein product	TTACCGACCCATGTATGGACTCCCACAAACTGCTGAATGGCGTGCCCTTCACCACCAAGAGGCGCCTATGAGGCATTGGGATCACAGCTTACCGACCCATGTATGGACTCCCACAAACTGCTGAATGGCGTGCCCTTCACCACCAAGAGGCGCCTATGAGGCATTGGGATCACAGCTTACCGACCCATGTATGGACTCCATCTGGTCATCACGGGTGCCAAGCCGTGTTGGTGTGTTTGGCTGGTTGTTCTACCTTGACCAGCTAAATACTCGAGCTAATCTACACCGCAAGACACTCGTTGATTCTTCGACCTGTGCTCGATTCTCTGCTGCAGTGCAAGACCGTGCCCTTCACCACCAAGAGGCGCCTATGAGGCATTGGGATCACAGCTTACCGAC…	414	0.18599
Trinity104531	XP_037409941.1	98.485	132	Triticum dicoccoides	uncharacterized protein LOC11927257	TGACTTCTCTCCCTATGGAGTATGGTCCCTTCAAAATTAATTATAATACTCAGAAGGAGAAGTGGACCATGAGTGAGCTCACAACTATGTGCGTTCAAGAAGAAGAGCGGCTTAAGGTTGAAAGGATAGATTATGCTCATCTTACTTCCATAAACTTAGGGAAAAGAAAGTCTCAGGGTGATGGGAAACCTAAGAAGAAGATGAACTTCTCTAATATTGATGCAAGCAAGCTAGGGAACTCTGGCACCAAGGACATCGCTACAGAGCCTAAGGGTCCTAAGTGTCGTTTCTGCAAGGAAGATGGGCATGTCATGAAAGAATGTGATGGCTTTAAGGCATGGCTTGCTAAGAAGGGGATTCCATTTCGTGAGGACGCTGAAAAAGATGGATCAAAGCCTT…	414	0.318841
Trinity104532	VAI88167.1	81.818	33	Triticum turgidum subsp. durum	unnamed protein product	TGGAATCCTTACTTTAACATGATTTCTTCCAATTCAACAAAGTCAGGTGCTACTCATGTCCTTTCATGGTATGGCTTATGTGACTACAAAGTATATTACTCTCTGTTATTTCTTTGATCCCCCAATACTGTTAGCTTTCTAAATAAGTCAGGTGCCACTCATGTCCTTTCATGGTATGGCTTATGTGACTACAAAGTATATTACTCTCTGTTATTTCTTTGATCCCCCAATACTGTTAGCTTTCTAAATAAGTCAGGTGCCACTCATGTCCTTTCATGGTATGGCTTATGTGACTACAAAGTATATGCAGGTGTGGAGCTACTCGAGGCAGCAGGACATTATGGCACACGGAGATGGGGATGGCCATGCCCGCGCGGATGCCGTCGGGCGCCGTTGATG…	414	0.0797101
Trinity104538	XP_028090982.1	95.652	138	Camellia sinensis	F-box protein At5g46170-like	CCTATTCATACACAACACTCCCTGCCCATCAGCATCAGTCAAAACCAAGCTATCTAAAGTCTTATGCTCCGAAATTATGGGCTGAAGCAAATAATGCCTCGCCGAAGCAGCAATCAACGAACTGATTGTCCACACCACTCTCAATTTCAATCCTCCATTCGTGTAAAACGATTCAGGAATACTTCCATTTTCATCTCCACCAGCAATAGCATTAGCAATAGCAATAGCATTACCACAAAACCCATCTCCATTGTTATCCAAATTCTTACTTGGGTTAGGGTAAATCACCGAGGAAGCTCCGAGAATCACGCAATTATCGAGGGTCGATCCGAAATCAGCCCTCCATTTCAACAACACACCTTCATCGATACCCAATTCACCACTGGGAAGCTCGATTCG…	414	0.333333
Trinity104546	XP_023896152.1	69.173	133	Quercus suber	uncharacterized protein LOC11200803	CTCCATTCATCACGTCGGCGAGATTATGGCAATGTAGCCCACTACGATGGTCCGAAACTCTTTGCTGACCCCAGTTGTACGTTCGGACCTTGTCTCCCCTGCCCATTTTGGCTACACCAATAACGCCTCGTCGGAGCTTCCTAACTTCTTCCTCACGAGCCTCGCGTTTTGCCTGTGCCAATCTTGAGCGAAGTACCTGCCATGCTTTTGCTCTATTCGCATGCTGTGACCTCGAATCTTGAATGGCAACAACTGTATTGGTAGGAATATGAGTAAGCCGCACGGCTGAATCAGTCGTATTGACGTGTTGGCCACCTGCTCCTCTGGCCCGCATCACATCGGTTCGTACGTCAGTGGGATTCACATAGTAATCGCTTGATGGGTCCTTCAAATCGGCTT…	414	0.321256
Trinity104553	VAI08944.1	100	28	Triticum turgidum subsp. durum	unnamed protein product	GCACCACTGTCAAGCTCGAGCTACTCCCGTTAACAGATGGGATCATTACACTAGATACATTGCAAATAACCATAAAGGAGAAAGGTAAAATTTCATGAAAAAAAGCAAAGTAGAGATCATTAACTTATCAGTTAGATATAGTGCCTACCCGGGGAGCAGAACTTGTTATTGCTACTGTTTACTACCTGTCATAGTCTGAATCCACCAGATTCATCAGATTAAAGCTTGCCTTTGCAGAATAAATTTTAAGACAATGTTTCTATAGTGCGACCAAACCTCAAGTATGCCATGTCTTTGGCTGCTGATTCACGCCATGTATCTTTGCACCACAGGTCTTACGTACATACCGGAGCACTCCTTGGAGATACACGCATCGTCTGCCATCTCAGCAGGAAGGTC…	414	0.0676329
Trinity104554	XP_028074465.1	98.148	108	Camellia sinensis	calcium-transporting ATPase 2, plasma membrane-type-like	GGGCCTTCAACAATGGATCCCAGTTCATCGGCACAAATGTCAAAACCAGCAGCTTTAACTTCTTCAGGTACAACGTAGTCACTTACTTGAACACCTTGGATGAACTGAAATGCAGCTTTGGAAACCAGAACTGCAACTCTCAACTTCTCCTGATTGGTGCGGCGCATTGCGGCGGCCTCATAGCGCTTAGAGAGATTGGCAGTGAATCGGAACCTCCGCTTAGGGTTCTTGACAACCTTACAGAGTCCCCTCCATCTCTGCAACGCCTCATCAGTCGAGTGCTTCGCTTTCACAGCTGTGAAATCGTCATCCAGCAAGCTCTCCATCCTCGATCCTCCTCTATTTCTTTCTTTCCCTAATTGTCTTACTGTTTTTCTGTTTCGATTTTCAATACAAACG…	414	0.26087
Trinity104581	KAB8437432.1	38.235	102	Carpinus fangiana	hypothetical protein FH972_02511	GGGATTTGAAATCGTACGAGGCGGTCCTGCAGATGGTCGAAGAAGTCGTACGCGTTGGATTAGAACAGTATCACGTGACCAAAGGAAGAAGCTGGAAAGATGAATTCGAATTGGATGAACGGTTAAAATCCATTCCAGACAGTCTAGAGCAAAATGGATCAGGAAATAACCAATCTGTAGGTGAAAGTTCAGTCAAAATAGTGAGGGAGTGTAAAAGGCCCTGGTGGATCTTACAGCCTCACGTACGCCCCCTACCACAGGAAGCACTAGCCAAGGGCAGCTGGGCCCTAAATCGAAAAGAAAAGGCTGCCCAACTCACGAGCCTTGGCAACGCCTGAAGCTTCGCCCTGATAATCGGAGAATTCAAAGGACGGTGAATTCTGACTTATAAGTTATCAA…	414	0.246377
Trinity104589	KAG9455494.1	51.515	66	Aristolochia fimbriata	hypothetical protein H6P81_00000	GCCCTCCGGGAAGCGTCCTCGCGGTCTCAACCTTCGCATGCAGTGCAGGAATATTAACCTGCCGTCCATCGACTACGCCTTTCGGCCTCGTCTTAGGGTCCGACTAACCCTGGGCGGATTTACCTTCCCCAGGAAACCTTAGGCATTCGGCGAGCGGGATTCTCACCCGCTTGATCGTTACTCGTCCCGGCATAGTCACTTGCCAGCGCTCCAGCGGTCCTCGCCGGTCCGCCTTCGCCGCACTGGCAACGCTCTCCTACCAATTGCGCTTGCGCACAAGTCCGCCGCTTCGGTACGACGCTTAGTCCCGTTCATTATCGGCGCAGGGCCCCTCGGCCGGTCAGCTATTACGCACTGTTTAAATGGTGGCTGCTTCTAAGCCAACATCCCGGCTGTCTC…	414	0.15942
Trinity104597	XP_023890536.1	44.762	105	Quercus suber	serine/threonine-protein kinase 3-like	TTGGACCATAATTCTCGGACGATTTGGCGTGTAATTCGCGCACCATGAAATTAATAAGTAACGTCTCATATTTAATGGCTAGAAGTTCTCCAACCCACGTCATTTTCTTCGTCATCCGCTGGCTCTACTCGAACTAATATTTCTTCTAAGAGACCCTCAAGAAAAATATCGACGTCCTTACCCATTCCAACCGGTTCCTGTTTGTCCCAATGGTCGATTTCTTTGCAAACGTGTGCCAACTTGTAAACTAATTTTCTCACCTTCTCGTGAGCTGCCTGTGACCGCTGTTGCTTAGGCGTTGTTCCCGTTCCACGAAAAGCTTGCTGTAGCCGGAATTGGCGACGCTTTAGAGCCTCTTCTAATGCAGGAAATATGACATCATTCAGGGCATCTAAATCA…	414	0.253623
Trinity104599	XP_028091852.1	99.099	111	Camellia sinensis	glutathione S-transferase U25-like isoform X	GTACAACTATAACTTCTTTATTACCATACCAATTGGAGACTAAACATATAAATACTGTCGAAGGCAGGCCACTCTACTTTACTCTACTCCTAACATCTTATTAAGCTTGACAACAAACTCATAGAGTTTTTCTGGGTCTTGAAGAGACTTGGACACACTTTCCTTTTCGATACACCTTTTAGCCCATGCCACCAAAAGGGGGCACTCTGCTTCTATGCTGAAATTTCCAAATTTCTCCAATGTGTAAAACCTGCTATAAAATGGGACAAGTGCAATGTCAACCAACCCAAAGTTGTCACCACCAAAGTAGGGCTTGTCACCTAGCTCTCCCTCTAGCAACTTAAAGATCTCTATCAGTTCTCTTTTGGCTGTCTCTTGATCTTCTCCTTTACTCATCCA…	414	0.268116
Trinity104601	XP_037476322.1	89.655	58	Triticum dicoccoides	uncharacterized protein LOC11935375	TGGTGACGCGGTCGCCGGCGACGGGAGGAGGAGGAGGTGCTCGGGCGGCTCGGCGGCGGCCATGGGAGCTCGTTCTCCTTTTGCTGCTCGGGATGGTCTGCTGGTTGCTGTTGCTCGCCGGCAGCGGCTGGGTCGACGACGGGGTCGAGGTGCGTCCCGGCGCCATGGGAGCTACGGGAGAGGTAGGCGCACGGGCAGAGGAGCTCTGGCTCCTGTAGGATTTGGGCGACGGCGGTGGTTGGACGGGAGGGGAAACGAGGAGAAAGTGGAGGCTCGATTCGTCTCGGGTGGAACTGGATCGGGACGATCCCGAGGGGAATTGTGAGTGGGTGGCGGCGGCGGCTGGGAGGATGTGCAGAGACCTGTGGAACAGGGGTACGTGACTACATCCATGTTGTT…	414	0.140097
Trinity104634	KAB8349565.1	41.88	117	Carpinus fangiana	hypothetical protein FH972_02359	GCCGTGTCAAAGATCGGGTACGTCGTGTGCGGGTCCGCGATGTCGTCGTGGAACGACTTGGTCAGGTACTTGGCGCGGAAGATTGCGAGAATGTCGTTCCACGTGCGCGTGTACGCCGAGGCAAAGAGGCGTTCGTGTTTGACCGACGGGAGCAAGAGTGCCGCGACGTGGAGCGAAGCGATGTCGACGACGGGAACGAAATCGACGTCGGGAACGAGGTGGAGGACGAGATCGCTCTTGCCAGTGAAGAGGTCGCGCGTGAACCCTGCCGTCGAACCGGATTGCGAATCGGCGTCGAGGATCTCTCCGATGCAGAACGCAGGTTGCACAGCCGAGAAGTCGAACGAAGGCTTGTTCTCCTTGATGAATTGCCACGCGGCGAGTTCACCTTGAGTCTTG…	414	0.282609
Trinity104641	EMS66967.1	93.75	48	Triticum urartu	hypothetical protein TRIUR3_2867	CACGGATGTGTCCGACATGGACTCCAAGATGTTCGAGGCACTGCCGGCCATGCTCGGGATGAATTTGGAGAGCCTAGCACGCAAAAAGCACAACACCAAGCAAAAGGCTCAAGCGGCAGCTTCTCTAGCTCGCGTCCATGCCATGCTCGTACCTGCACTTGCACTTCCGGTCGCCCAAAGAAGGAATAGATGAAATTGAGAAGGAGAGATGGCAAGTGCCAAAAGAGATAGAATGAAGGAAGAAAAGAAGGACTGAAGGTTAAACACATTCATGGAGATACAAACAATGATTGTTGAAATTGAGAACGGGGAGGATTGCACTTGAAAGAGAGGAAGTCGGACTGGCAAGGTTCATCGAGGAAAAAAAAAGGCAGCACCAAATCTAATGCTCAAACAAGA…	414	0.115942
Trinity104643	VAH54378.1	100	30	Triticum turgidum subsp. durum	unnamed protein product	AATTACAACAAATGGCGCGCCGGCCGGAATTTATTATTGCAAATATATAAAATATTATATCACTTCACGGACCGAGTTACATACTTAAGTCCTCCTCCCTGCTGCTACACGACTGATCATGGTCCATTGGTTCAAACAATAATCGCCACATCATTTATACCTAAGCATCAGAAGAAACACTGCAGACTGGTACGTACATTCCTAGCTCAGGAGACAGACACACTGCAGACTGGTAAAAGTAAGCAACTAGCTGACCGATCGAGGCTGCGATGATAGAACAGGAGCCTCGAGCGCGCCGACCGACATGACGACGCCGATCATCAGTTGCCGGCCTCCGGGGGTGGCGGTGGTGGCCAGGTGAGCTCAAGGCCGCCGAAGTCCTCCCATGCGCCGGTGGGC…	414	0.0724638
Trinity104655	XP_030539027.1	56.835	139	Rhodamnia argentea	transketolase-like	GGCCGCTTTCACAACATGCTTTGAGCTAATGCCGAACATGTCAAGAAGAAGGTCTGAGGGGCCAGACCGGGGAACACGGGGAACAGCCAACTTACGAACAATGATGTCACGCTGCTCAGCGACTGCAGACAAAACAGCCTCTCCAAGACCACCCTCAGGGTAGTGGTCTTCAACAGTAACAATGCGACCACCGCATTCCTTGGCATTCTGGACGATGGTCTGAGCGTCAAGGGGCTTGATGGTGAAGGGATCAATGACACGTGCACTGATACCAGCCTTAGCCAACTCATCAGCAGCCTTCAAAGCTTCATAAAGGGTGACACCAGCACCAATCAACAGAACCTGATCCTTGGCACTCTTCTTGACCACCTTGGCTTTGCCGACTGCGAAAGGCTCATT…	414	0.335749
Trinity104665	XP_028096298.1	98.276	58	Camellia sinensis	18	ACACAAACAGCCACTGCGAGTAGCTCTAGAGGATACTGCATAGCAAAATATATCCTCCATTCCAAACAAACACTCAAAACATTCATTTATCATAATTCAAACACCCAAACACTATAAACACTCCAATCCAAAACTAGCAGTGCAAGCAATTCAGTTCAACCAGAGATCTCAATAGACTTAACCTCAGGCTTCTTCTCTTCTTCCTTAGGCACCATCACAGTCAGCACACCGTCCTCCATACTAGCCTTCACATGATCCATCTTCACATTCTCTGGCAGCCTGAACCTGCGGAGGAACTTGCCGCTGCTCCGCTCGACGCGGTGCCATTTCTCGTTCTTCTCCTCATGCTCTCTGCTTCTCTCTCCGCTGATCTGCAAAACTCTACCTTCTTCAACTTCC…	414	0.140097
Trinity104682	CAB3488817.1	97.08	137	Digitaria exilis	unnamed protein product	CTCACCAATCCCTCCCTTAGTTGAGCCTTGGCCACCTGACTCCAAACAGCATCTTCTTCCACACGGAATGCAAATTCGACAGCCCGGTCAATGCTTCTTATATTATCTAGTAAGACATTGACTGCCTGGACATTCAAGTTGAACTTCTTGAAAATAGCAAAAGCTTCCTCGTACAGTTGGGCTTCCACTGCCACTTCTCCAACAGCAGGTCCGTCAAAGTTATCTAGTCTGTTAATATAATCCATAACCCTAGACGGATCTGCCTTGATGGCGGTCAAGATAAGCAAGTTCTGCAGATTAAAGTTTCCACTGAATGCAGAGTTTTGAAGCACAATCTTTTCAAGAAGCTCAATTAATTCATGAGGAAGATCAGCAGTCATGAAAGCTTTAACAGCTGCA…	414	0.330918
Trinity104685	VAH93172.1	100	82	Triticum turgidum subsp. durum	unnamed protein product	GCGCTGACCAAGGAGGTCCTGGAGAAGATGATGAACGGGCGCATGACGGTGCATTGACCCGAGGCTGGAGGGGCAGTACTCAGTCAGAGCAGCTCACAAGGCTTGCAGCCTGGCATACTACTGCCTGAGCCAGAACCCCAAGGCGAGGCCGCTGATGAGCGACGTGGTGGAGACCCTTGAGCCACTGCAGTTGCAGGGCAGCGATGCAAGCTTTCAGTCCATCCATGTCCCTGACTACAGGATTCACCGTAGGCTAACGGGGAACAATGTCCACTACAGGGCCATCCCAAACCCGAAATGCGCCCCGGCTGCCGTCCCGGCGTGCAGGGTGCGGTGAGAGCCGAGCCTCCTTCGTTCATGTTGCCTGGAGGAGAAGGGCTTTGATCCTATTAAAAGATT…	414	0.198068
Trinity104689	XP_028051253.1	99.115	113	Camellia sinensis	histidine kinase 3-like isoform X	AGAGGCAATCTCATTGCTAAAGCCACCGCACAAATTCGATGCCTGCTTTATGGACATTCAGATGCCAGAAATGGATGGGTTTGAAGCTACAAAAAGAATTCGAGACATGGAATGCAACATCAATGGTCGCATCCAACATGGAGAACCATCAGTGGAAGGTTATGAAAATGTTTCTGATTGGCACGTGCCAATTTTGGCTATGACCGCGGACGTAATTCAGGCTACACACGAAGAGTGCATAAGTTGTGGAATGGATGGATATGTTTCGAAACCATTTGAAGCCGAACAACTTTATCGTGAAGTTTCACGCTTTTTCAATACTGCACCGGATCAGAACTCATAGCAAGGACTTGCTAGTGAAAAATGACATAAGCACAAGGTGCCTGTTCTTTGCGGTTT…	414	0.272947
Trinity104717	VAI91544.1	100	137	Triticum turgidum subsp. durum	unnamed protein product	CATCAGATTTCACTTCAACAATAGCTATGTTATAGTGAAAATCAACAATGGATAACAAGCCCTCGGATATATGCCCATTCGGGAGACACACCTTAACCTTTAAATCTGGAATCACAATGTTCTGCCCACAAAGAGACCTAACCAGCGTTGCTGAAGTTAAGATATTGCTGGTATTGGTATGACGATTAAACCCTACCATGAATCCCGAGCCCACTCTTATCCTCTTTTCATCTGAAAAGGAAGAAAGACTAACAACTGACTCTGAAGCTCGCAAAGCCACTTTCCGAGCTTTCCAACCACGGGAACTGCCATCATCAATGTCACAGAACTCACTCTCCACCGTAAGGTTACATTCCTCTGGTTCTCCTCGAATTTGTTGAGCATAGAGGTCATAATTAG…	413	0.331719
Trinity104719	PTQ31983.1	46.154	104	Marchantia polymorpha	hypothetical protein MARPO_0104s001	GTTATCCCTGCTACCATGTCTGTCATCGAATCGTCGATCTCCAGAATTACCAGACCTCTCAGACTTGAAACGTTTGGCTTGCTGGGTTTGAGCCACATAGCCTTTTCCTTTGGCATCCTCACGATACTTCTCTACCACTGCTCGAGCTTCATCCTCTGGCAGCTCCACATAACTTACTTCAGAGAATATGTCTCCAACTTCGGGTACTTTAAAATTGGCTTTCATCTCCAGCACTGCCGAGTCCGGCACATCTTTTCCCTCTTCTGCCTCTCGTTTGGCTACCCTCCTTTGGAACTCATCATCAGCTGGAACTATTACCACTGCTCTTCTTTTGAAGCCATCGAAAGATCTCATTTTGCGCCTGACTGCGGTTGGGTACACATTGGTCTGATCTAGAAT…	413	0.251816
Trinity104722	EMS60307.1	81.132	53	Triticum urartu	putative NAD kinase 2, chloroplastic	AGCTCCTCGCCCCCACATTTCTGCAATTTCTCCACATATTTTTGCGTGCGTGTGCGCGCTCCATTTGGGATCGGCGACGGCAATCCGCCCACAGCCACCCACAATGGCGGCGGCGTGACCAACCTGCCGCGGAGAGTTTTGCCAGTTCGCCTACCCTCTTGTTTTCCCTACCGGTAGTTCGGATTCTTCTCCTCCCTCCCTCAGAGGCCGCAGTTTTTACTCCACCCCCTCACCTGTGGATGCCATCGAGAGGCACGCCGAGACCACGGGCGGCCTCGACAGCAACGCGCTCCCTCCCGCTCCGCTCGTCCTCGTCGCGCGCGCGTGATGCTCGCCGTCTGCGCGCGGCACGGGCCCGCCAAGCTCCCGCTCCCGCCGCTCGCGGGCGAACGTGTCGCC…	413	0.128329
Trinity104729	XP_023883090.1	39.175	97	Quercus suber	phosphatidylethanolamine N-methyltransferase-like	AAGTCGCCGTCTTCTTGTCGGTCCCGGTCCGCTACTCGCGCTGGATCTTTTTCGTCTCGTTCGCCCTGTGGCGCACCGCGTACGACCTCGGACTCGGCTACGTCTTGACGAGGCAGTCCAAGACGAGGTGGATCGTCAAACTCGCGAAACGTTCACGCTGGTTCGACTTTGGCCGCGAGCCAAACTCGGGAGCGAAGTGGGTCAGGCGAGAGTTGGAGAAAAAGATGGGTCCGACTTACGACGTCGAAGCCGTCCCGATCGAATTCAACGCCTGGTTGGGATTCCGCTGCCTCGTCGACGTGATCCTCTTGAACGACTTTCTCTCGTACCTCCTCTTCACGCTCACGTACCTCGAACCGTTCCCGACCTCGGCCACGTCGTCGTCGCACGCCCACTCGT…	413	0.234867
Trinity104730	XP_037466317.1	78.899	109	Triticum dicoccoides	uncharacterized protein LOC11933812	TGCTGGCGGCTGACTTGGCATCTTGGATCTGCTTCTTAAGATGCTGATACTTGACACTATCCAAGATGTCTTCGGCTTCGTAGACAGTGGTTCGAAGGTCGTTTAACAGGGGCTCCAAGCGCAGCCTGTAAGTGCTCTCGTCGACTACTTCCATCACGCGCTGCAGTTGTAATACTTGTACATCAAGTATCTTGAGCTTCTCCGCTGCGTTAAAGTCGAGGTGGGCGAAACCTTTGTTGAGGACCCTTGAAATGATGGGTGAGGCGAGCCAGCCTACTGCAGATACGCCCCATCCTGCAGCAGCACTAACAGTAATTGGGTCCGGCATTGCAAGCTAGGCTGAAGGATCTATATGTACATGAATCCTGGTAGTGCACCCGGTAACCTGTTCACAACGCA…	413	0.263923
Trinity104731	GAY55788.1	42.667	75	Citrus unshiu	hypothetical protein CUMW_16682	TGCACATCTAATGGGGACTCTTTCAAACTGAACAGTTTGTAGTTTAGTATTTGATTTTCCATCAACTTGGACAATGGAAACAGCCCCACCCAACCCAGCTACAAGAGATACGGTTGAAGATGGATGAAACTCAGTAGCAGAGATGATTGGACCTTCTGCATTAGAATCCACATTCAAATCCCTCAGATGTTTTGATTCAAGCAGCCCTTTCCCAAGATTTTGAGAGCGGTGATGGTGAAGAAACGGACCAGAGTGCTGCATAACATCGTCATCATCATCTGAATCAGTGTCACACTTTCTAATTGAGGTTGCTCCAAGCTCAGCCCATCGCGGAGTACCCATGAGAGCCTCATATTTACCCTTCAGGAAGCCTGAGTAAGAATCCCGGCTTCCTGAAGC…	413	0.181598
Trinity104738	VAI51808.1	100	27	Triticum turgidum subsp. durum	unnamed protein product	GTCCTTTCCTCACCTGGTCCCATCTTGTTCCGTCATCGTGTAGATCCAGAAACATGCCTGAGAGACAAAAGGAAACGGTTATTTCAGTTTTTCAGAGCATGCCTTCAGTGAATTTTGCAACAATACAATCCTGCCGCGATATACTGAAACACAAACTGGAAATATTCAATATCGTTATTACCTGAAACTACATAAACAAACACATTAAGGAACATCTAAGGTGTGTCCCTATCAGGCCTTGTTTGGTGTGAAACTAATATTAGAGTATAACAGGAAACAGAACAGTTATAAAGCCATGGATATCTGAATATTTGTTAAGGAGCAGGGTGAACAACCTTCAGGTCCCGGGAATCTACTCAAGGCTGCAGACACTTCTTGTCTCACTGAACGTTGCAACTC…	413	0.0653753
Trinity104742	KAF5958544.1	90.099	101	Camellia sinensis	hypothetical protein HYC85_00576	CCGATCTCCTCCGCCTACTACCCATCAGCACCCCACATGCTCCTCGCTCTCAGTGCCGGGTTATCGGGGCAAGTACCGGCGGAAAACAGACCGGTAAATTCATCCGGGGCGGGTAACCCAAATGGGCGGAAGAGACATAGAACGAAATTCACGCAGGATCAGAAGGAGAGGATGCACGAATTGGCAGAGAGAGTTGGGTGGAAGATGCAGAAGAGGGACGAAGAGTTGATCAACGAGTTCTGCAGCGACGCTGGGGTCGACAGAGGTGTGTTCAAAGTCTGGATGCACAACAATAAAAACACTTTTGGGAAGCACAACAACGGTAACGGTAATGATAATGGTAGCGGAAATAGTCTTGACAACCATGAAAATAACAGCAATAACAACAACCACCACCAC…	413	0.244552
Trinity104751	KAF5956667.1	100	113	Camellia sinensis	hypothetical protein HYC85_00389	ATCTCTGTTGCTTCTGCTATTGCAGGAACTGCTACTTACTACAATGTCTATGTTCCCTCTGCATGCTATGGCTATCAAGATCAAGGGGTGATGATAGCTGCAGCAAGTGATGCCCTATGGAACAATGGAGCTGCATGTGGAAAAATGTACAGTGTTAGTTGCACAGGAGCAACAAACCAAGGTGTGCCACAACCTTGCAAGAGTGGTAGTGTGACTGTGAAGATCGTAGACCGATGTCCCTCACCAGGATGCCAAGCCACCATTGATCTCTCTCAAGAAGCTTTTTCCGCCATCGCTGACACTGCAGCCGGGAAAATCAACATCGATTACAATCAGGTTTGAAGATATGGAGGAATACTTTGAAGCTATTAAGAATAAATTATCTCTATAATAATCTTG…	413	0.273608
Trinity104753	KAF7011687.1	86	100	Triticum aestivum	hypothetical protein CFC21_02597	AATTCTTTAAGGATACATCCAATTTGGCCAATGTTGTCAAATTTTGTAAAACTAATGGGATTGACCCTGACAAGTTGTTGTGTGCTAGGTAAAGTTCCTGCAGGTTTCCAATGCTGCCAAGGGCATCAGGAATATTTCCAATTAACTTATTCATCGTCAGGTTCAGTTTACTTAGCCCCTTTATATTCTTGAGAGACTGAGGTATGCTTCCCTCAAACGAATTGTTGTCTAATAATAGCCATTGCAACACTATGCAATTCTGAAGGCTGTCGGGTATCTTGCCAGACAAGCAGTTTTCTGATTTTTTTTTTTAGAAAAGGAGGATGACCCCCGGCCTCTGCCTCTGGAAGATGCATACGGCCACTTTATTGATTATTCTCGTTGACCTTACAAAGTATT…	413	0.242131
Trinity104754	SPT17984.1	93.913	115	Triticum aestivum	unnamed protein product	CACCATATCAATATATATCATTAGTCCCATTCATAAGCCGTCACTGTAGTTTGAATGATAATCCCCGGCTCTCATGGCGGGTGATCCCATTGAGCCGCCGCCCCGGCTTAATGTGTGAGTACACCGGGCGAAAGGATGACCCGCAGAGGCACAGTCGCAATGATCTTCCAGAAGACGTTGCTGAAGAAGAGACCAAGGCTCTTTTAAACGAGAGCCTGGCAGACTGTGGAAGAACCGGGCTAGCCCCGTTCTGCAAGACCAATCCAGCCCCAGCGGCTGATGATAAATTCTGGCGGGTCAAGTATGACCACGAGGCGGCCAAGAAGGCCAGGAAGGCGAAGAAAGCCGCCAAGAGAGCCGCCCCTCGCAAAAAGGGAAACAGACCCACTGCTTCGGAGC…	413	0.27845
Trinity104758	XP_040252298.1	86.131	137	Aegilops tauschii subsp. strangulata	uncharacterized mitochondrial protein AtMg00810-like	GGCTTGAAGTATAAACTAAGTTAAGATTGCGCCTGCAGCCTACAAACTGTGATTGTGGAAGAGGCTTCGTGAAGATGTCAGCAAGTTGATCCTTTGACGAGATAAACTTGATGCTAAGTAGCTTCTGTACAACACGCTCTCGAACGAAGTGATAGTCAACCTTAATATGTTTTGTTCGAGCTTGAAACACCGGATTCGATGATAGATATGTAGCACCAATGTTATCACACCAAAGCACTGGAGGATGAGCTAAAGAGACTCTCAACTCTCTCAACAAGGACTGAACCCAAATGATCTCAGCCGTCGCATCAGCCACTGCTTTGTACTCAGCTTCTGTACTGTTGCGAGACACCGTAGCCTGCTTGCGAGCATTCCAGGCAATCAAGTTGGGACCAAGAA…	413	0.331719
Trinity104759	EMS52207.1	68.103	116	Triticum urartu	Protein H2A	TGGACTTGATGGCTACTACAAATTTTAATAATTCCACTGTCGCACGATGGTTTTGAGTTCTTGAAGGGCAGCTTCGATGGACTCAAGGGATACGCTGTGGGCCGGATGATGAAGAGTCGCCGCGGCAAGCTCTACATCGACAACGCAGGATGGGGTCCCGAGGCCGATTCAATCGAATATGGGTACCGGGTTCCCTTTGGTGGGATTCATGTCTTCATCGGCAAGATCGGCGAATCGGCCCTCGAGCCGGACATCTGCACCGACATCATTGAAACGGCTCGGCGTGCAAGTTCTTCGCCGGTTCAGCCCGAGGCAAGGCATGTTTTTGTAGGTGTCGTTCATGGATAGGGGTACGAGGACGGATCGGTGTCCGATGGAGAAACCATAGTCAGCTCTTAT…	413	0.280872
Trinity104766	OMO81964.1	100	137	Corchorus capsularis	hypothetical protein CCACVL1_1213	ATCTCCTCAAGCTCACGATAACTTTTGCCATCCAAGAGATTCTTGACATCTGCTTCAATACTAGAGTGCAGACCCCTTTCTTCCGCCAGCAACTCAGCTGGAGGTTGCTCCCCGCGGACCCTAGCTCGATCAAGTGCATCCTTCTTCCGGGCTTCCGCTAGCTCCCAATCACACACCACCAGAAGTGCCTCCCAGTACTCTATGTGAGTTGGAGTTGCCCTGTCCATGTCAAGATGCATTTTGATGTCATCACGAAGTTCTTCCATCTCTTTAACCGTCAAGCCCTTGAAAACCATGTACGGTTCATTTAAATCTATATCCAGATCATCCGCGCCACTAAGTTGCTTGGACAGAACATCAATAGGCTTTGTACGGCCTTCACGCAATCTAATCTCTGAT…	413	0.331719
Trinity104776	XP_023885868.1	41.772	79	ubiquinone	NADH dehydrogenase	TTGAGACATGTTGCGCACTCGAACCCTCCTCGGCCAGTCGATCCGGGCGTACGCGACGTCGGCGCCCGCGACGGCTCCCCCTCCGTACCCGGCCGTCAAGTCGCAACTGTACGACCCCGACCAGGAACCCGCCCTCGCCGACCTCGGCTACCCGAAACTGTCGCGAGACTCGAGGCAGCTCAGGAACCCCCGCGGGTGGTGGGACACGCAAGAGCGCATCAACTTTGGCGAACCCGTCCCCGAGAACGACGACATCCAGTCGATGTGGGCTCCCGATGTCCACAAGGTGAAACCCCTCTCGGCCTTGACCCAACTCTTGACCATGTTTGGCGCCGTCGCCGTCTTCTCGTACGGCGTCTACCACATCGCCGCCCCTTCTCCCGCCCTCCCCCGCTCTTA…	413	0.191283
Trinity104779	KAF5950831.1	100	137	Camellia sinensis	hypothetical protein HYC85_01282	ACCTGTCGAAGGCATATGCTTGTCCCACAAAGAGCCGCAAGTGTCCAAGGGAAACACCAACCATTGCAATGGAACATGGGAAGAGTCCATAGATATACAGCTCCTTCAGTCATCCCCCATATTAGAGCACCGCTCAAAGACATGAGATATGCTCCTCGGTGGTGCAACACAACCCCTTTAGGGCTGGCTGTTGTGCCAGAAGTATACCCCAAAGCAATGCTATACCATTCATCCTGTGGTGGCTTCCAGGCAAACTCAGGATCACCAGTTTCGAGGAACTTCTCATATTCAATTGCCCCTCTTCCTAAAGCATATTTGAGTGACTTTGGATCACAGCTTTCATCAGCAATGACAACCAAAAGTGGAGGCTGAAAATTGCTTTTCATTTTGTCTGCCCAA…	413	0.331719
Trinity104792	XP_028072999.1	97.81	137	Camellia sinensis	uncharacterized protein LOC11427519isoform X	GCTGATCTCTCTAATGGTTCGGCCATTACTTTCACAGCTGAACGAGTGACTCGCCTCGTAGGCTTCTCATAGAAAGCCTTCTCTAGAAAGCCATCAACTGGTTCCGCATTTAGCTTTGGAGCTGGAATTTCTGCTTCCATAGCAGGTCCTTCCTTACACAAAGGTTTCAATTCATCCTTCTCTGCATCCTCATTGACTGGAGATTTATCTGAATTGCACTCTTTTGCTTGGTCCTCAACCTCGGGGAATACAATGCACATTGGTTCTGCCAAATCACCCATTGGCTCCACCTCTTTGAGATTAGATTCTACTAAAACACTCTTCTGCTCATCATCACTAGTTAAATCCACCACATCGCTCTTCGGCTCGTCTTCACTAATTGAAATTACCCCCTCAACA…	413	0.331719
Trinity104812	XP_037420103.1	66.667	81	Triticum dicoccoides	phospholipid-transporting ATPase 2-like	CTGGTCGGTGCTGGCCTCATGTCCATGCTCGCCAAATGGGCCTAGCCGGGTAGGACTTTATGTACATCTGAAATATTTCAGAGCTATTACAGGACCCATGCCAACTCCACTGATTAGCTGTTACAGGACCCATGCCAACTCCACTGATTAGCTGTTACCGCCATTGTTATCCAGTATGGCGGCTGTCTACAAAGGCGGTACATGATAGTGTACATACCAGCAGTTGGTATGGTGCTGAACTGCCGATACAGAAATTTATGATGTGGAAAGCAGCAAAGTTTCCCCATTTGGCAGAAACCGCAGAGAAGTGAAAGAACTCATCTCTAATGTCACAACAGACAGACGCCTGCAACAATGTACTTCCTGAGAGAGCAACCATTGACAACTCCTCCGTCTCAC…	413	0.196126
Trinity104814	XP_037471511.1	80.292	137	Triticum dicoccoides	uncharacterized protein LOC11934560	GACATGTAGTTCATTGAGCTGGCCCCTGCTGGTAGTAAGGAGAGACTGCAAGCCCTGACATTTCAGATCCTCTCCACAATTCAACAATTCTAATCGGGTAAGAGAGGAGAGGTTTGAGAGGGGCTCTAGTGTCTCCATGCCTTCCACACCTGCAAGCCTCAGGAACTGCAGGGAGGAAGGGAAAAGGTAACAGGAAAACGAGAAGGCGGATAGAAACTTTGGGGAAAACTCAATTTTTAATCTCTGGAGGGATCGCAAGGCCTGGAGCCATCCTCCTCCAGGAACAAGAGTTGGTGGGTCCACCAAGACCAGCTCTGGGCATCTCTCGATGACCAACTCCTGCAGTGAGTCACAGAGATGAGCTGGGAAGAGCAGCACCCTGTCATCCTCTTCCACTTC…	413	0.331719
Trinity104820	XP_028082926.1	97.81	137	Camellia sinensis	uncharacterized protein LOC11428421isoform X	TATGTATATACAAATGGATACAGATTTCAGCCATCCAAGTGGAGAAAGATAGATGAGATTCCTTTTGATTTTACACGAAGAAGAGTATCTGTCATCTTGGAAATGGAATTGAATGCCAAAGACAAGAGCAACAGAATTGTGATAACCAAAGGTGCACTAGAAGAAGTAATAAAAATATGTTCTTTTATTGAGCATATTGATAGTGGTGAAATTGCAAGGTTCTCTGTCGAAGACCATCAGAGGATTCTAAATATGGGAGAAGAATTAAGCAATGATGGATTGCGGATTATAGGAGTTGCAATGAAAAGAATAGAAACGCAAACAGGTAACAGAAATGTTGCTTATGATGACAGTGTTGAATGTGAAATGGTGTTCCTTGGTCTTATATCTTTCTTCGAT…	413	0.331719
Trinity104823	GHP02778.1	35.849	159	Pycnococcus provasolii	hypothetical protein PPROV_00015330	GGCCAGACTGAAAGTGTAGGCGAGCAGAGCAGTGGTGTAAGTGTTTTTGACATCCTTAACGACGGACTTTAAACATGACAAACCTTTACTAACGACAAGATCTGTGACTGGAGTTTCCAGTTCAAGCAGTGATGCAGTAATGTAGGCAGTCATGGTCACATTATCATTCACTCCACCCTTCATTCTGTTGTTGAACAATGTTCCCTGTTGGATAAAACAGCCGTCTGAATCCCGTCTGCTTATTAACCATTTCTTTGCACTCAGAATAATTTGTGGATCAATAAATATGTATTTCTGTGCTTTGCCAAAAGACCTCAGGACAAAGGCAGTCAACCATGTATTCCCATCACCATAACCAAATGTGCTGTATGCACCATCAGAATGCTTGTAGTTCAGTTG…	413	0.384988
Trinity104834	KAG2239474.1	91.176	34	Brassica carinata	hypothetical protein Bca52824_09172	TCTGCACTAGCCCCCAACAACAACAACAACAGCAGCACCAACTTCCACTCCTGCAAACCCAACCCAACCCAACCCAACCCACCACCGAGCACAAGAAAAGGAGAAGGAAGGTGTGTCATCGGCGGCGGCAGACCGTCTAAAGAGATAGCGAGATGGGGAGGTCGCCGTGCTGCGAGAAGGCGCACACCAACAAGGGCGCCTGGACCAAGGAGGAGGACGACCGGCTCACCGCCTACATCAAGGCGCACGGCGACCTCCCCATCTCGCTATCTCTTTAGACGGTCTGCCGCCGCCGATGACACACCTTCCTTCTCCTTTTCTTGTGCTCGGTGGTGGGTTGGGTTGGGTTGGGTTGGGTTTGCAGGAGTGGAAGTTGGTGCTGCTGTTGTTGTTGTTGTT…	413	0.0823245
Trinity104853	VAI53197.1	91.379	58	Triticum turgidum subsp. durum	unnamed protein product	TGGTATCTGAGGTTGGGTTGGAACCAATGCTCATTGCTCATCGCCCGATAATGCTCACTTACAGCCTGGAGGGCCGGCTCAGGCCCCGGCACTACGTTCTAAAGTTTGTCAAGGCAAATGGGTTGCTAGATTGCGATTGGAGCTACATCTACACAGTCGATTTGACCGAGAATGTTTGTGGAGAAGTTTGTGCGCCCTCACATCGCAGCTGCACCGCACCTTGCTGAAGACTATGCGGCTGCTTGCCGAGGGGAAGTACCCACTAGATTCATGTTTGCTTGAACCAGGGTTTTGCTGTTAAAATGTGTAACTGTGTATGGCACAGCAAAGTTTACATTCTGTGCAGTGAACTGGTTAGTCCCCTTCCTGTGTTATTCATCCAGTAAGACCCTTGGTATC…	413	0.140436
Trinity104854	AQK54984.1	68.919	74	Zea mays	fimbrin homolog	TGTAGTTGTACATGGAACCATTGATGAGAGAGCAATAAATAAGAAAATAGTTCTTAACCCATGGGAGAGGAATCAAAAGCACATGATGTGTCTCAACTCTGCAAAGGCCATTGGATGTACTCTTGTCGACATTGGCACGCAGGATTTAGTGAAAGGAAGGATGAAGAACCAACCGGACACAGACGGGCTTATTCTACTGATTGTGCCCCATTTATGGACCTAACGGACAATGGTGATAATCAGTGTCGTCCCGAGCAAAAGCCTGCCAACAAAAGATGCTTGCACACCATACAGGCTGAACATTAACCTCACTACAGTGAAGCATGCTCTGTTGCAAGTGTAAACCTCACGCACGTTGGTTCAGTCTATCTGATTTGGGCACACAACCGCTTATTTGTA…	413	0.179177
Trinity104855	VAI09292.1	52.137	117	Triticum turgidum subsp. durum	unnamed protein product	GCCGGAGCGCCGGCCATCCGCCGCCCTTCATCCTCTCCTCCCTCCGATCATCATCTTCTCCACAGAACATACGCAACCTGGAGACGCCATGGAGAGGATGGTCATCATGCAGGTACTTCACGGGGTGCCCTCCACGAGCTACAACCTGAAGAGCATGCACAGGATGGAGCCATCTTCATTTGCACAGGGTGCAACCATCTTCATCTGTAGGTATGCCGAGTCCTTGCCCAGGCAGATCAGCGGCCCCGCCTTGAACAACGATGCGTTGTGGACCACGCCGTCGCCGCCGACCCACTGCTCTGGCCGGAAGGTTCAGGCGCGGGGTCCCAGTTGTACGTCACCATCCCGCCGGAGCGCGGTGCCATCCGGGAGTACCTTCCCTTCAATGGCGCTAATGAC…	413	0.283293
Trinity104862	VAI70521.1	97.81	137	Triticum turgidum subsp. durum	unnamed protein product	AATTTGAAAAGATAGCAGTTTAGAAAGGTTGCTGCCGAAACTAAAACAGGTGATGACCAGAACAGGAAACTGTTGTACGCCCTCCTAAGCAGGAATGCTGACAACCACTTATACTCAACCTCCCTCAATCCCTCGATGACCTTCTTGAAGTGACCTTCCCATGAATAAAGTTTCAAGATCTTCATATGAACTAAGGACTCAGACATGGCTTTCAATCTCACATCTTGAGCTTCCATAAGCTTACTCTGAAATTTGTGTTGCAGCTTGGCCACCGGAGCATTACCGATTACAGTGATAATGATGACAGCCAATGATGAGACTGCTGCAGCACCAACTGCATTGTACAGAATTGCCAGAGCAATGCAAAGTTGAACACTTGTTGTCCATGTTTGGTGGAAG…	413	0.331719
Trinity104866	KAF7846053.1	60.638	94	Corymbia citriodora subsp. variegata	hypothetical protein BT93_L542	TCATCTCGCGTTGCAGGCTTTCGACCCCTCCGAATTTAAATCATCATTATTGTTACCAAAATGAGCAGCAAGTACATGTTCAGTCAAAGTCTAAGAGAGTTACGATTCTTGTTCTGTCAGACGAGCGGAGAGAGTGGTCCCGTAAGGTCATTCATTTCCCGCGCGTATCCAGTAATGAAAAAGAGCAATCCCAATATTCCCATAATGATTCGTGAGGCGGCTGGTACTCATCCCCGAATTTTCGCAAGATACGAGTTAGGAGTTGAAAGGAGTATCTCACTGTCTGGTCTCTCTGATAAAGAGATTGATGAAAAAGTCTCAGATTTGGTCAACGTGAAAGCATAAATATTTAAACCTCTACTGATGTTTGGTATATGGCGTTTGGTTTAATACTTCCGT…	413	0.227603
Trinity104880	THF95233.1	97.81	137	Camellia sinensis var. sinensis	hypothetical protein TEA_02491	CAATATTATGGGATACATGAGAGTGCTTGGGTTGATCCAGCTAGAGACCTTTCACAGTTTGATGATTGCTTTGAAGAAAGGAGTTGCAACCCTGTGGAAGAGTTTCAGGATGCCTTGAAACAAGCCTTACGCCAGAGGGAATGCCAAAGTTTGGGCAAGCAGTTTATTGGATCCTCTGATGACCCTAATTGTTCACGTCAACAAGACCAATCACCTGATAAGTGGAATTCATCAAGTTCTAGCAGAACAGAAAGTGATTGCCCGGAAAGGAGAAGGGGCAAGAGAGAACGGAAACCAAAAGTTCGCTTTGATGAGGTGACTTATCCATTGCAGTCAGTGAGAAAGATCCGCCGGTTCAGGATAATGCGGTTTCTTGGCCTTGCAGCTCCAATTGGCTCT…	413	0.331719
Trinity104890	XP_028107246.1	98.701	77	Camellia sinensis	protein SODIUM POTASSIUM ROOT DEFECTIVE 2-like isoform X	TTTTCACATCACTCGCAAAGCTCTTCTTACCGGTCGATTTCGAAGAGCTCTTCTTAGTGGTCTGATCATCTGATTTCGATGAAGAGCTCTTTCGGCCCTTACGGTGGAGGTGATTGTAGGGAATCGGAGCTATAGGCGGTGGTTGAGAAGTGCACGGCGGAAGAGGGAGGGCTTTGCCGATGCGTTTGGCGTCTCTGATGATGGGATTGTGGCGGTCGATGGCTCTTCCGCCGCCGAGATGGATGGACGGCGATGATGAAGATGAGGCTTCGTCCATGGTGAGGCGTATAGCAGTTGAGGATTGGGATGCGCAGAAAATATCGATTCCTTTCATTTTGGGGGATTAAATGTTGGAATTCAAAGCTGTGGTGATGATGATTTAGGGAATCTGCATTTCAA…	413	0.186441
Trinity104903	KAE9465374.1	69.343	137	Rhododendron williamsianum	hypothetical protein C3L33_02719, partial	CGGGCAACACGCACGGAGATGCCTTCTTGTCTCATATATGCATAGCTTAATGTTTCTGCTACGCGTTTTCCTTCGTCGTAACAAGCTCTTGGACCTATAGGATTCACATGTCCCCAATAAGTTTCTGATTGAGGATGTTCATTAGGATCTCCATAAACTTCAGATGTGCTAGCAATTAAAACTCTTGCTCCTACCCTTTTTGCAAGACCTAAGATATTTATTGTACCTAATGTATTTGTTTTTATTGTTTTAACTGGATTAAGCATATAATGTGGTGGACTAGCTGGGCTAGCAAGGTGATATATTTCATCAACTTCTAAATAGAGAGGTCTAACAATGTCATGGTGAACAAGCTCAAAATTTTCATGGCCAACCCAATGTTCAACATTACGTTTCCTG…	413	0.331719
Trinity104940	KAF7092190.1	76.829	82	Triticum aestivum	hypothetical protein CFC21_09469	AGGCAGTGCGCATTCCCAGCAGCATCAGAAGAATGGAACAATTGGAGACACTGTCCCATGTTGAAGCTTCACATAGTGTTAATGATTTAAGTGATGTTGGTTATCTGTTGCAGTTGAGGAAACTGGGGATTTTATCCATGGTAAGAAAGGTGGCTTGGGTCTTCTATTCCAACAGATTGAAAAATTACAATGTTGCCCCCACTCCTTGTCAATTCAGATCAACCAACCGGTTTCCAAAACTGAGGATGCTCAATGTGCAGAGGATGTGGTCACATTAGCCTCGCCTCCAAAATTTCTTCAGAGCCTGAACATCAGCGGCATCACAAGTGGGCTTCTCACCTGGATTGCAGAGCTCGATCAACTTACCAAGATAACACTAACCGAGACTTACCTGGGGGA…	413	0.198547
Trinity104942	OMO60872.1	53.623	69	Corchorus olitorius	Tetratricopeptide TPR-	AAGTGGCAGATGGATTTACAAAACCATTGCAGGTTCGACAACTACAAGCCTTCAAGAACAATCTCAACCTTGACACGTTTAGATTGAGGGGGAATGTTAAATGATGTAGTTGTAGTTGTCACGATGATGTACCGTGTGTGTGCGTGCGTGAGATGTAATCCAGGCAGGTTGTTGTAGTTGGAGATCCTTATCTTGTATAGACTTGATGAGGGGTCAAGCCACACAACAACCTGCGCCCATTGTAATCTGTTGCCTATATATAACACGCATGTGTCCTGCACAGATGCATACGCTTCCAATCTTCTTTCTTTCAGTAGCAGCTCAGACTCAGCGTATCTAGCAAGAGGAAACCATGAAAGCAAGAGCATGAACAAGATATACGGTTTTGAGGGAGAAGTG…	413	0.16707
Trinity104943	ASW35130.1	94.891	137	Passiflora edulis	hypothetical protein, partial	AGATGTGATGCGATAACCAGCATCCCACCTCCGATGAATACCTTCACTAGGATAAAGAAAATCAAGTTCCACAACCTGATCAGAAAATCCTGCCCCACGAGACATGACAATTGCCCATCTACTTCCTGCAGTAGCCATGGCAGTTACATAGAATCCTTCCCTCCATTTTTTATTTATCCACTTGAATGGAAATGACTCGCTCACTTTATAGGATTGCTGTAAATACTGGGTACCCTTGGACATCACCACCAATGAGCTCCCATTAGTAGCCCCTGCTATAGCGCTAATATAATAGTTCTTCTCCCATTGTTCCATTATCCATTCCTTGTGAAGAAAATAGGGAGAGAGCTCATAAACTTGAGAACTGAAGCCAGTGCCTGCATCCATGATCAAGGCCCA…	413	0.331719
Trinity104964	XP_028082813.1	100	97	Camellia sinensis	choline-phosphate cytidylyltransferase 2-like	GAGAAATAGATAGAGATAGAAAAGAAAAAGAACAAGAACAAGCGTTGTTGTTGTTGTTGTTGTTGTTGTAATGGAGGACATGGAGATGGAGGATGAGAAGAAGCAGCAGCAGCAGCAGCAATCGCTGGCGAACAGTCTCGTCAGAGTTTACGCCGATGGCATCTACGATCTCTTCCACTTCGGCCACGCTCGCTCCCTCGAGCAAGCTAAGAAATCGTTCCCAAACGCCTATTTGCTGGTCGGATGCTGCAACGATGAAACTACGCACAAGTATAAGGGTAAAACTGTTATGACTGAATCTGAGCGCTATGAATCCCTTCGCCATTGCAAGTGGGTTGATGAAGTTATTCCTGACGCACCATGGGTGATCAATCAGGAATTTCTTGACAAGCATAACAT…	413	0.234867
Trinity104971	EMS57221.1	96.97	33	Triticum urartu	hypothetical protein TRIUR3_0918	CAGATTGTTCACACAACGATGTCCGTGCCACTTCTTTAGATAATTTGTTGCTTAGTACAAACTGTAAGAAGCTGAAGCTTACTGATTTTGGGCTTGCACGAGAGGAAACTACGACTGAAATGATGACAACTGAAACTGAGACATACTGATGGATGGCCACAGAGGTTATACATCACTCTTTTCTGCACTAGATACTGATAGTCAATATTAATAATTTATGAACTGAAGCCAAAACAAAATGGTTTCTAGCTGTAGTTTCTCGAGTTTATGCTTGAAATTATACTTTGATTTGTATGCCCTCTTGATAATTTCATGGCTGAAGTTTTTATAACTCATTGATTTGAGGACATTCTACTTGTTACAAAGAGGAATCTGATGCTCTAGCACTGATTTCTGTGA…	413	0.0799031
Trinity104995	MBA0650623.1	97.81	137	Gossypium klotzschianum	hypothetical protein	GTTACATTGGGCCACGGCTGATTCTCTTTGGTGGCGCTACAGCTCTTGAGGGCAATTCTGCAGCTTCAGGAACTCCAACCTCAGCTGGAAGTGCTGGAATAAGGTTAGCGGGGGCCACCGCTGATGTGCACTGCTATGATGTGTTGACAAATAAATGGTCTAGGATTACACCCTTTGGAGAATCTCCCACTCCAAGGGCAGCACATGTGGCAACTGCTGTGGGTACTATGGTAGTTATTCAGGGTGGAATTGGTCCAGCTGGTTTGTCTGCTGAGGACCTCCATGTTCTTGATCTCACACAACAACGACCACGATGGCATAGGGTTGTGGTCCAAGGTCCTGGACCTGGGCCACGTTATGGGCATGTTATGGCGTTGGTGGGGCAAAGATATCTGATGG…	413	0.331719
Trinity10500	PWZ39304.1	58.621	29	Zea mays	Eubiquitin-protein ligase UPL	GAGAGCACGGGTGTGCTGTACGCACCGCGGGGGAGGAGCAGGGGACGGATTGGCCGTCGACCAGGATTCCTTGCCTGCGCTTGAAATTTTATTTGAACGACGCCCCAATCAGATCACCCGATCTGCAGATTCGATCAGTTCGAACCAACCTCTTTTCCCTGCCGATTGGCACAACCTTGTGATTGGAATTCAAACCCTTGAGTTGTTGGAATCTACTTCAACGATTATGTCTTATTGGTATGGGAAATGTCAGGAATACTACTATATGTTTTGTGTCTCTGCTTGCTCTGGCTGGTATGATGCAGCAGTGTGCTGCTAGGTTCAGTGACATCATTGTCACACCCAAATGATTTGGGATTTAAGTTTTATGCACCGATGCACCTAGTTTGCACTGTTTGG…	1719	0.0168703
Trinity105000	XP_037459046.1	67.883	137	Triticum dicoccoides	uncharacterized protein LOC11933004	TCTTGACACGGTTCATCGGTGGCCTGAGAGCGGATTTGCGTGCGGCGGTCATGGTGCAACGACCGCCTGACCTGGACATGGCGTGCTCTCTCGCCCTGGTCCAGGAGGAAGTGCACGGCGGAACACGACCGGAATATGCGCGCGTCCATGAACAAACTTCTCGGCCACCGCCTAAAGTACAACTACAAGCTGTACCACTACACCAACCACGGCCAGCTTTGACACCAGCCGCGACTGATCATCGTGGTGTCGACGCGGCTCGGACAACAATTACTGAATCGGCACGACCGGCTGTTACTGAAACCAATCCGTTGAGAACTTTGTGTGCATATCGTCGAGCTCGGGGATTGTGCTTTAAGTGTGGTGAAAGGTGGGGACGTGATCACACTTTCCCGGCTA…	413	0.331719
Trinity105029	AAY21626.1	71.074	121	Triticum aestivum	powdery mildew resistance protein PM3A	TAGTTGTGGGCATGATTGCCTCACTGCAAGATGACCCTTCAACTAATTCTGACATGCTCTGCTGCTTGCCCAATATGGACTCAAGCTTACAACACTCATAAATAGTCATTCTCTTGAGAGATGCCGGAACATTGAACATCTCTACCAAACTCGCACAATCATGCAACTGAAGAACCTCCAGACCTGGTAGGTGTTGACTCCTTCCGGATGATGATGGACCAAGAGGAGATTGTGCATATCCAGTCAGATTTTCACACCTCCTTATTGTTAATCTCCTCAAGGATACCAAACTTTGGAACACTTTCTCTGGCCAGTGGATGAGCCCATCACATCTATCAATTTCCATCCTTTAGATGTACAAAATAGTCCCATGTCTCTACTGCACCTGATCCAAATAAT…	413	0.292978
Trinity105044	KAE8773546.1	63.75	80	Hordeum vulgare	hypothetical protein D1007_5423	CAAATGTTGGGATAGCTTGGGCAACGGCTTTGACCAGTGTTTCTTTCCCTGTTTTTGCAATCAGCTCTCCAGCCACCCATACATCCTTCCTGCCATTGCGCTCTTAATGTATGCAAAAGCTTTCCTTTTGTATTTCCCCACATGGACCGGCAACCCAAGATACTTCTCGTTCCAACTCTCACTAACGATCTGCAGGGTCTCTTACACATGGGTCTTCTCACTTACTGGCGTGCTAGGACTGAACATAATCGCCGATTTTTCAGAGTTGATACATTGCCCAGAGACCTCTCGTAGAGCTCCAGTACTCTTTTCATGGCCATAGCTTCGTCCTGTGTTGCCCTCATGAGAAGCACCGAATCATCGGCGAAGAACAGGTGAGACACCACCGGGGCATTAGGG…	413	0.193705
Trinity105055	ARM20190.1	99.27	137	Camellia sinensis	REVEILLE	CTGAAATTGAAGGTAACTGAACCACTAATGGGGATCCAGATTCTTCTGGAGATGAATTGGGTTCAGAAAGTAAGAAGCTGCCATTGTTGGCAACAGCGGCCGATGAAACTGGCGATGGGCTATCATTTGGTGTATTTGAATCTGTTGTGCCCAGAATTTCTGAACCGATTGCAGAAAATACTGAAGTTGGAGATTGATTTTCATGTTCTGAAACTGACAAATTTGGAGATGTGGACCTCCTTGGTTGCTCATCCGCAGTTCCAGTTGTAAGAGGAGCTACCAATTTACGAGGATAAGGGTGTACAGGTTTTCTCTTTGGACGAGGTGGAGGAATCTCAATAGGTTTTACAGAGATTGCATCAGTGGTATTTGACTCCCGAACAACCTTTGAAAAGAATT…	413	0.331719
Trinity10506	KAF7106032.1	69.027	113	Triticum aestivum	hypothetical protein CFC21_10679	GGCCACTGTTTGCAGATCCATAAATTTAACAAGGGTTCACACGGATGCAAGAAATTAAATTCACTACAAGATAGTCGGTTGACTCACTTACGCACACAACGACACGGGAAGAAACTGCCATACTAACAGACAAAAGCCAGCACTAATATGAGAAAGTATGCAGGCACCACTACACCAAAAGGGCTACTAAGTAGTGACATAATTCATCACAGGATATGCCTCCAAGTTGTCATGTTTCCTGCTGATGAGTAACATCCTGCATACCCAACCGCGCATTCTCAGTGTGCCGCGTCACCAGGGATCACCCTTTCTGCAAACATAGTTTTATCAGTGTGATTCCAATGAGGAGATGACATGATACTATATTAATTGCCAACTGAGTAAGCATAATTAATTGTA…	1719	0.0657359
Trinity105082	XP_037435566.1	98.058	103	Triticum dicoccoides	wall-associated receptor kinase 5-like	CGACCCCCCCGGCCCGGGCGACCATGCGCTTCGCCGCCTCGTCAGCACCGCATCCTGCCGCCGCCGCGCGCTCGCTTCCCGCCTCCGGCCGCTCTCTAGTTGCAGGGACTTGATATGGCGCCGGTGCTAGTGCTCGGTGCCATTGCACTCATGCTGAACCTTGCATCTATATCATCAGCGCAGCCTCACCACGGATGCAAAACGCGTTGTGGTGACGTAGAGATCCCCTATCCATTTGGCATTGGTACCGGCTGTGCTATCGAACAAGGCTTCGAGATCAGCTGCAGCAGGACCGCCGCTGATGGGATCGAGAGGCCATTCATAAATTACTGGGAGGTTCTAAGCATCTCAGCATCAAGTGGCCAATCCCGAGTTTTGATGTTCATCCCGACATATTGC…	412	0.25
Trinity105090	XP_028071316.1	98.529	136	Camellia sinensis	serine carboxypeptidase-like 5	TGAATGGTGCCATTAAAAAGAAGCTAAAGATTCCAGAAAATGTGCAATGGGGAGGACAGTCAGATCTTGTTTTCACAGCACTTGCTGGTGATTTTATGAGGCCAAGGATCAGTGAGGTTGATGAACTCTTAGCTAAAGGAGTCAATGTGACTGTATACAATGGGCAACTTGATGTCATTTGTGCAACCAAGGGGACTGAAGCATGGGTTGAGAAGCTAAAGTGGGAAGGTCTCAAAACTTTTTTGAGCATGGATAGAACTCCCATCTACTGTGGAGATGATAGAATGACAAGAGGGTTCATGAAATCGTACAGAAACTTGCACTTCTACTGGATTCTTGAAGCCGGCCACTTTGTACCCGTTGATCAGCCATGCGTGGCATTGAACATGGTAGGTGCGA…	412	0.330097
Trinity105092	VAI27715.1	96.97	66	Triticum turgidum subsp. durum	unnamed protein product	GGCAGGGTACATTCAAGAACCTCCAACAGTGGCCCCATAATTGGCTTTGTCAATACACTAAGAACACACTTAGTAGCATTGAACTCTCCCTTGTATGCTGAAGTAAAATGTACAAGAAATTGTATACCAGCACCCGAGTCCAATAGCATTGAACTCTGCCTTGTATGCTGAAGCTTATTGTTTGTGAGTGACTGAAAGTATTACCATCAGCACCGGAGTGTATCCAAGGGATGTGTATCTATTACACCTCAAATATAAAATTAGCTTCCATGCAAAAGAAAAACTTAGCTTAAACAAATTGTACTCTACAATACCTAATATTGTACTACTATTTTGAAGATCTCTGGAGCAGGTTTTTCATTTCTTGGTTGTGTGTCTAAGTGTATAGATTAATTAGAT…	412	0.160194
Trinity105101	XP_020182025.1	97.959	98	Aegilops tauschii subsp. strangulata	nuclear transport factor	CCAGTAACCAAAATGAGCACACCACCACCGTGGGATGGCTGAGTATCTACATTATCTAACTGTATCAAACATCCCTTCATATCTGTAGATACGACGTGTTGATTGATAGCGTATGTAGTGGTTATAGATGTCAATGGACCATCAGAATCTGGTCGACCAAGGATACTTTCATCATGATAGAACTTATGGACATGCTCTGGTGACGAACCCAAAACTCTGTAGTATTGTTGAGCAAACGCATTCCCAATCACATCCGGATGAAAAGGACGTACGAAATTCCCAGTTGGTGTAGACATTGCTTCCGGACGGAGCACGGGCCGACGGCCGCCGACGGCCACGGGAGGGCGGGCAAACCCTAGCGGAGCGGCTGGGCGACGCGGGTGGCGGGCGGGGCAGTTG…	412	0.237864
Trinity105116	KAF5942238.1	98.54	137	Camellia sinensis	hypothetical protein HYC85_01988	TGTTGATAATCAGGAGGTTTCTGTGCAAGCTCAGCAATCAGGTCCTGTTGAGCCCGATCATGCGCCTCCGTTGAAAAATGGTCTATCTGAGGAAGCTAGTCAGAAGATTCTCAATCAGGTGGAGTATTATTTTAGTGATCTAAATTTGGCCACTACAGATCATCTAATGAGGTTTATCAACAAAGATGCTGAAGGATATGTGCCAATATCTATTGTTGCATCTTTTAAGAAGATTAAAGCCCTCATAAGTAGTAATTCTCAGCTTGCCAGTATTCTGCGGAACTCAGCGAAGCTTGTGGTTAGTGAAGATGGGAAGAAAGTCAGGCGCCTCCATCCCTTGACTGAGTCAGAAATGGAAGAGTTGCAATCACGCATAGTTGTTGCTGAAAATTTACCAGA…	412	0.332524
Trinity105117	XP_023898283.1	69.748	119	Quercus suber	LOW QUALITY PROTEIN: pofinteractor protein 1-like	GGGCTGAGTAGATACTATCCAAGCTGCCTGAAAGAGAAGGCGGTCCCAATGTCATTGAGATATCTGGCTCAAAACGGAGTCGCGCAAATTCTCTGAGGGCAGCAAGCCATAATGGCGTGAGTGTACCAACGTATGGCTTTAAAATTCCAACTAGATACTTCTGCTCTATACTTGCGACCTGTAGTTTAGCCCAAGCCGAGAATACAGCCAATTTAACCATGACTTGGGCATTCGAGCTTAGATCTTTTAAGTCTCCAATAGATTGAGTTTCTGCCCCTGTCGAAAAGTTTTCAAGGGCTGTGACTAGTGTCTTAAAAATACGACCCATTCGATCGACATCAGTAACAATACCAGTCGCAATAAATACGGCGCAGACATTTATAGCTTCAGATGCTAGCT…	412	0.288835
Trinity105126	XP_030539103.1	83.942	137	Rhodamnia argentea	myosin heavy chain, muscle-like	CTCGACTAGCAGCTTGTTGCCGGACTTCTTGAACTGGTCGACGACGGAGTCGTTCAGGGGGTCCTTGTTCTTCTCGAGCCACCCCGTGATGTTGTAGGACACCGTTCCGGCGTAGTGAGCGATGGCGAAGTGGGCAGCGGGCTGGCCGGGCTTGGGCGGCTTGGGCTTCATGAAGTTGGGAGACTTGCCCAGGTGGTTGTTCATCAGCTTCTCCTCAAAGGTCTTGTCTGTCGCCTTGGGGAACATAGACTCTTCCTCCAGGATCGACAGGATACCCATAGGCTTCTCTATAAGCTCAATGCAAGCTAGCAAGTCCATGCCAAAGTCAATGAATGCCCAGTTGATTCCTTCAGCCTTGTACTCTTCCTGCTCCAGCACAAACATGTGGTGGTTGAAAAA…	412	0.332524
Trinity105129	XP_023917307.1	55.357	56	Quercus suber	GPI transamidase component GPI16-like	CAGCAATGTTTGTTTTTGGAAGAGATATTTCGCGAAAATGAAATCAACGATATTGAATAGCTTGACAGCAATGTATGGGTGAGATAAGCTTTTACAATCACGTCCGTTGATGATCGGGACCGAAGCAACAGGCCTCAATATTAGTTTGATATTAATATCCACTAATTCACTTTCAAAACATCTTGAATTTTTGCAGGCATCTATGTCTCTATTTGTATTAGCATACGCGTTTGTATTTCCTCTGATTATCAACGCATTTTCAGAATATCATGAGCAGCTTCACCTCCGGCCGCTAAACGCAAATCTATTGCTGGCATCTTTCAATTTTCAATCCAATAATACACTTAGAGAATTCAATCAACAAAACTATAGATATTTCCCTAGGTCACTTGGTCAAAT…	412	0.135922
Trinity10515	XP_028094055.1	98.047	512	Camellia sinensis	cytochrome P4577A2-like	ATATTTTTTTAATTTTTATTAGTTGTGTTTTTATAACCAAAACAACTTTATATATTTTTTAAAAAAAAAAAAAAATTTAAAAAATAAAATAAAATAAAATATTTAAATGGTGAAATGTTTATAAACCTAGCTCTCACCTTAAAAAAACCACTTTAGTCAAACCCTTGGTTTGACCTTGGCTCTTAGTGGGTTTTTCATCACCACAGTGAACTCCAACTTCTCACTAAAATCCACTTTGCTATTTTCCGGGTAAGCGGACCATTCGAATTCCTGAACCATCCGGGCTATCATCAAATTCACGTGGGTCGTGGCCATACCCAAACCCGGACAAATCCTACGCCCGACCCCAAATGGCATCATCTTCACTCCCTTCACCCCCGTTATATCAGCGTCCTCTCC…	1718	0.298021
Trinity105150	VAH12960.1	96	25	Triticum turgidum subsp. durum	unnamed protein product	GCCGTGCCGCCGGAGCTGGAGCACCACCGCGGGACACCCCCACCCGAGCCAGGGCACCGCGCGCGGGGAAGGACGAGGCCGCCGCCACCGCCGACACCACACGGGCTGGTGGCGCAGGTCGGCGGCGGTGGAAGTAGGGTTAGGGTAGGGAAGACGCTGGGGGGCGGGGAAAGGAACCCCCGGTCGCCTCGCTCGGGGAGGCGACACGGGGGGACTATCGCCTATGCTGGGACGTCAATCAGTGTGGAATTAACCCTAATTGTCTATCAATGAAGGAATCTGTGAGATTCAGGTTTCAGGATGATACTGATTAGTATCATGTAGTATCATGGTCTAGGCATTTGGGGCCAAACAGGTTGCTTGACGGAAAGATTGAACAACATTATTTAACCTTCTTAT…	412	0.0606796
Trinity105165	VAI48178.1	100	55	Triticum turgidum subsp. durum	unnamed protein product	CTCCACCTCGGCCTACAAAGCCTCCGCGCTCCTGCGCCGGCGAGCCGCGTTCTTGCACAGCCTTTTGCTTCCTCCTCCCATTTTTTTCACTTTCCACAAGCCACAAGTGCCGCGCTACTTTTCCTCCACCTCGGCCTACAAAGCCTTCGCGCTCCTGTGCCGGCGAGCCGCTTTCTTGCAAAGCATTTCTTCCCTCCCCTGCTCTCCCGCATCCACATTCTTCCTTCTCGTTTCCCCGGCGCAAGATGGCAATAGACCACGCGTCCCCTCTCGCGCTCAAGAGCGGCGGCGCCACGGGAGGAGCGGGGTGCGAGGACGAGGAGGCGGAGAACCAGCGGTGGCCGCCGTGGCTGAAGCCGCTGCTGGCGACGAGCTTCTTCGTGCAATGCCGGGCGCACG…	412	0.133495
Trinity105173	XP_028052144.1	98.54	137	Camellia sinensis	protein RRC	ATAACGACTCCATCCTGACAACCCCACTGGCTCCATTTCAACATTTGTTTCTTTTCGGCCACTTGAGTAACGACTTGAACTTGATTGGCTTTGTGCATATTTCAAGTCATCATCTAGTGCATAGCCCCTCTGCTTTTCTGCCTCCTCTAAATAAAGCAATCGTGCAACCATCGTTTCTCTACCACCAACAAGAGATAAGCCGTTGTGTCTACATCGTCTTTCTAGCTCTGCAAGGGGAAGACTTAATAGCTCCTTCAGGGCTGCTCCTTTACCCATTGCCAATGCAGCATCTTGATTAATTCCACCATCACTTGCATCCTCAGAGCTAGTCTTCTTTTCTATTTCTGGTGCATCACCACACACAGAATGAAAAGAAATCACACCAGAGTTCCCAGATCG…	412	0.332524
Trinity105174	XP_023898283.1	51.471	136	Quercus suber	LOW QUALITY PROTEIN: pofinteractor protein 1-like	AATTTTACCAGATCTCGTCGAGAGTAAACCAGCTGCACGTCATCAGCTGAGTGATGAAGCAGTATCTCTAATACGTGTATCTTTAAGTTCTTTAGTTGATGCTGCGGAAGTTTTTCCATCAATCATAAAGACAGATCTACATGCTTGCATTATCCATATATTTGCTACAATACTTGGTACTGTAAGCTGCCAAGCATTAGTAGTTCCCCAGTCACTTCCGATCTTTAAAAGATTCATTCACAGTATATCTACAGCGATAGATAAGGGTTCCAAAAATACAAATACAAACATTTTACAAATACAAGGTTGCCTTAAACGACTTTTATCAATTTACTTTGATGCGCACAAGCAAGAAACGGAGGCTTCTCTTCTTTGTGTTAAGAACATACTTTTAGCCAC…	412	0.330097
Trinity105185	XP_037483237.1	99.123	114	Triticum dicoccoides	F-box/FBD/LRR-repeat protein At1g13570-like	CTCCTTTTAGCTCGCCACTCCCAAGCCTCAGATCCACAAACCCTCGCCGGCCGGCGCCGCCGCCGGCCATGGCCGAGCAGGCACGGTTCTTCAACATGGACCGCACGACGGCGGCCGACGCACGGTGCAAGGGCTTCGACCCGCACACGCTGGACCAAGCCGCGGAGAGCATGCTATGCTACATCTACGCCAACCTCCCCAGCCTCCCCGTCTACGAGGGCACACGGCTCGCCGCCTCCGCCTCCCCCGACGGCGGCGACCGCATCAGCCGCCTCCCGCCCGAGCTCCTCAGCAAGATCGTCTCCCGCCTCCCGTCCGTCAAGGACGCCGCGCGCACCGCCGTCCTCTCCTCCCACTGGCGCCGGGTCTGGCTCTCCACACCCCTCGTGCTGTCCGACG…	412	0.276699
Trinity105186	KAG5220001.1	40.741	135	Salix suchowensis	hypothetical protein IMY05_C470200050	GCGAAAACCCTTCGAAAAACGCTGTCACGTCGCCAACAGACCCCAAAGTCAAAGCTAACGACATCGACAGAAAACTCAAGCTCTATGGCGTGGTCGAGGCTTTCCGTCAAGGAAAGATGCCCAACAACGAGCAATGCGTCCGTGCGCTCGACTACGCTCTCGGTCACTCGCCAGTGACTGAGAGCAAACTCTCGAAGGACGGAAAGGATCTCGTCGAGGATTTCCGCGACATCATTCGCATCGCCAAGCAGATCGTTGTTGAGAAGAACGACGACGAGCTCCTTCAAAACTTCATTTACCACACGACCAAGGTCCAAACTCCGAGTGCCGAGCAAATCAAGAACGTCAACACTGCTACTTCGCAGCAAGAGATGCAAGCCGACGGAGAGCAGGCCGTCG…	412	0.32767
Trinity105201	XP_028058173.1	98.765	81	Camellia sinensis	SNARE-interacting protein KEULE isoform X	TTTCTCTCTCTAAAAAGCAACCTCCTGAACTTCGATCAGTACGATCTGTTTCCTCAAATTCTTCGATTTCGATACATTGATCAGGTGAAGAAGAAGATTGAAAGAGTAAATCAAGAGTTTGATTCGCCATATCGATGTCTGATTCAGATACTTCGTCTCAGGGCAGCGAGTACAAGAACTTCAAGCAACTTACCCGCGAACGGTTATTGTATGAAATGCTTAGATCAACGAAAACTGGGGGCTCGAAATCAACGTGGAAGGTGCTCATCATGGACAAAGTGACTGTCAAAATAATGTCTTGCTCATGCAAGATGGCAGATATCACAGAGGAAGGAGTTTCATTGGTGGAAGATATATACAGGCGAAGGCAGCCATTGCCCACCATGGATGCCATATACT…	412	0.196602
Trinity105206	XP_020155015.1	61.667	120	Aegilops tauschii subsp. strangulata	helicase SWR1-like	CTCTCCGGCGCCGACTGAGAAAGAATCGAAGCAACCCCGAGCAGCATCATCAAAACTGATGAAGGCCCTGCCGAAGATGAGGATGGTGATTCCCACTATTTCCGGTGCTGCTACTTCTGAGACCTCAGTCAGGCATGAAGATCAAGAAATGGAGGATGCTGCCACTTCCAACCCTGCTCCACCTAATATCATTGATCTCCCTTATTATGACGATGAGGAGCCCCTGAGGCAGAGGAGGAACAAGAAAACGTCTGCTGACAAGACTGCTCAGGTTGTATCACCACCCGAGACGCTGGTTCCGGAGGGGGGCAACGTCACTCGGACTACCGTGTCCTTTGTTGTGCCGCTGACGAGTGCTCGCCCTTCGTCGTCGAGTGTTGATCCGCCTTCCCTTTTCTC…	412	0.291262
Trinity10521	KAB8621898.1	72.662	278	Carpinus fangiana	hypothetical protein FH972_02600	TATATTTTACCTGCGTATATTTCTAGATGTGAGAAATTTGTTCTCTCCATAGCTCTTGAAGTACAGATTTGAAGATATCTCACACTAACAAAGGTCAATATCTCTAACAGGGTAAATTGCAGAAAATTTTTCGCGGCAGTCAGTATTATGTAAATCTAACTAATTGTGAGGATTAATCTATGCCTACCAGCTACCAGTATCGTGGAGTGTGGTTGCTCGGAAAGTTTTCACGGGATTCTATTGTTTCTTGATGTGATTTTTGGGCTCATTTTAACACAGAAACCTAGAGTATGGTATTTATGCAAAGCATGTGAGATTCGGGACTTAAATAGAGCTGGTATCCGGGGAATAGGTGATAAAACTTGAGTAATTAATGGTATTGTTGGCATTGAAGTTTCG…	1717	0.16191
Trinity105215	XP_028108163.1	100	135	Camellia sinensis	40S ribosomal protein S3a	TGTGAAAACTACTGATAACTTCACCTTAAGGATGTTCTGCATTGGATTTACTAAGAAGCGTCCAAATCAGCAGAAGAGGACCTGTTATGCACAATCAAGTCAGATACGTCAGATTCGCCGGAAGATGAGGGAGATCATGGTAAACCAGGCGCAATCTTGTGATCTGAAGGATTTGGTCCAGAAGTTTATTCCTGAATCAATTGGTAGGGAGATTGAGAAGGCAACTTCAAGCATCTACCCTCTGCAGAATGTCTTCATTCGCAAAGTCAAGATCTTGAAAGCTCCCAAGTTTGATCTTGGCAAGTTGATGGAGGTCCATGGTGACTACTCTACGGAGGATGTTGGAGTGAAAATGGAAAGGCCTGCCGAGGAGCCTGTTGAGGCAGCAGCTGAGGTAAT…	412	0.32767
Trinity105225	XP_037431672.1	88.889	135	Triticum dicoccoides	receptor-like protein EIX	TCCGCTACTCTATCCTTTCGAATGAAGCCCAGCTCGCCACCGCTCTCACATAGACCCAATCACACATGCAGTCGAAGAATGAGAACCAAATAATTCTCCAGTTCCTCTTGAATAAGAAGCCACTGAAGACAATCCAAAGACCTGCTATGAATCCCGTGCAAATGCCAAGGTATAATGACAACGCATCGCTCATGCCCTCATGCTCATCCTCTGGAGTCCATGGAGTGATTCCCGTTCCTGAGCAGCTCCTTGATACAAGCGGCCCACAAAGACCTGGATTCCCAATGTAGATGGATGCCTGGTCGTCCAAAGCCTGTAACTGATTGCCGGATGGTATGGCTCCTGTCAAATTGTTGTATGACAAGTTCAAGTGGGCCAGTGATGTTAGACCTGCTAAAC…	412	0.32767
Trinity105229	XP_037481356.1	79.07	43	Triticum dicoccoides	uncharacterized protein LOC11935914isoform X	TAGGCACCTGCAGTGTAGTAGGTGTCATCATCGACGGTGGCGCCTGGCTCCTGGGCTCCAGCATCTGGTTGATCTGGCAAGAAGGATGGGTCGTCAACTCCGTAGTCGTACTGGGTAGCAGCAGCGTCGGTGGGGGCCATAGGGGAGTGGCAGTGGGGCGCGGGGAGGACGACGGGGACGCCATTCGGCGAGGAGGCAGGCTGGTGGGGAGGCTCCGGCGACATCGAGGTGGCGATCCGGGCTGCGGCGGCCTCAAGCGTCGAGGCGCAGTCGTGGGCGCGTCGGGTGCGGGACGACGCGGGCGCGCGGTGATGGGGAGAGGATCGTGGTCGAGGCGGCATTGGCGACGCCGGGGCGGGGGCGGGCGGCGCCCGGCCCCCACCGATGTCGGGGGCGGCG…	412	0.104369
Trinity105233	XP_030529872.1	58.824	136	Rhodamnia argentea	liprin-alpha-1-like	CTTGTTGACGCAAGGATGCTTGACCATCTAACCAAAAAAGATTTACGTGGACAACTGAAAATGGTTGATAGTTTTCATAGAACTAGTCTGCAGTTTGGCATATCATGTTTGAAGAGATTGAATTACGACCGGCAGGCTTTAGAGGATAGGAGAAAATTATGTGAAAACGAAGTCCGGGACGTACTTGTGTGGTCGAATGAAAGAGTGATTCGTTGGGTTAGCTCTATTGGTCTGAAGGAATATGCTAACAACCTCTTGGAGTCAGGTGTTCATGGGGGTCTTATTTCTTTAGATGACAGCTTTGATTGCAACAGCTTAGCTCTGGCTCTTCAAATCCCTACACAAAACACTCAGATGAGACAAATGTTAGATGCAGAATTTAACAATCTTGTGGCAATT…	412	0.330097
Trinity105239	XP_028053487.1	99.27	137	Camellia sinensis	EH domain-containing protein isoform X	CAAGATTCGCATAGTTTTGAACAAGGCAGATCAAGTTGATACTCAGCAACTGATGAGGGTATATGGAGCATTGATGTGGTCGCTTGGAAAAGTTCTAAATACTCCTGAGGTTAATCGTGTTTATATCGGCTCATTCAATGATAAACCTGTAAATGAGTCTGCTGCTGGTCCACTTGGCAGAGAACTTTTTGAGAAAGAACAGGACGATCTTCTTGCTGATTTAAAAGACATACCAAAGAAGGCCTGTGATCGTCGAATCAATGAATTTGTGAAACGTGCCAGAGCCGCCAAGATTCATGCTTACATTATTAGCCATCTTAAAAAAGAGATGCCTGCTATGATGGGCAAAGCTAAAACTCAGCAGAAACTGATTGATAATCTGTCCGATGAGTTTTTAAA…	412	0.332524
Trinity105240	XP_040249141.1	82.203	118	Aegilops tauschii subsp. strangulata	disease resistance protein RGA5-like isoform X	GGTGTATCATAAAAGAGAGATGAATCAAGCCAAACACTATTAAACTTCACGTCTCTGAAAGAGTAGACTAGGATGGTTGGGATGTGTGCTGGCTCCTCTCTCCATGACAGTCTTCACGGCTTCAACAATGCCATCATCACCCTCAACACCATGACATTTGACACTAGTGAAGCAAGGGAGGTTCTCAATTCCAAAGCCCAAAGAGTTAGCTTCAACTATGCGAATATACTTAAGCTCGAGTTTTTCTAGCTTCGGCATGGACCCTGTCCCAAACATCAGATCTACTGAGTTATAAAATGCATCATAGATAAAAATCCTCAAGAATAGGAACCCAACTTCACCACTGATTCTGAGCTTTCCGGTTGGCTCTGGTGCATCCACCAGATACAGAACGAGCAG…	412	0.286408
Trinity105244	AGT16282.1	96	25	Saccharum hybrid cultivar R570	transcriptional regulator	GTCTAGTCTTGGAAGGCTTGGAACAAAAATTTAGGTTGGCTCCGAAGAATACATCTCAGAGATGGCAGATTCAAAAATAAATAGTGCAGGCAAAATAAAAGAACTGTTAGCAAGAGGCAATCGAGGACAAAGTCATTTACAAGGAACCCACCCAAGTATAACTTCGGTAAATAATGGTTTAGTAGAATGGGGCAAGAAATCTGATTGTTGGAGTAAATCCCCAGCTAACAGCTTGAAAAAGTACAGCATGGATGTGGCAAAATCCATTGAATAGGAAAAAAGAAATAATATGATTCAAAGAAGTTCACATGTTTTCATCACAAACCTCGAGTTGTTCATGGAGCCGCTTCTGAACTTCCATTTGCATCTTCAATGCTTCATTGATTTGTGAACCCCTGA…	412	0.0606796
Trinity105248	XP_037447899.1	86.316	95	Triticum dicoccoides	uncharacterized protein LOC11931753	CGATCAGCAGCCTCATCAGCAACTGGGTGTAAGCATACAGAGCACCATGATACAACTGAAGAGCCTCCTCATAAGCCAAAACCCTCTCATCATAAGCACGATCAGCAGCCTCATCAGCAACTGGGTGTAAGCATACAGAGCACCATGATACAACTGAAGAGCCTCCTCATAAGCCAAAACCCTCTCATCATAAGCACGATCAGCAGCCTCATCAGCAACCTTAGCCGCATCCTTGGCGGCCTGATTAGCATCCGTAGGAAGAACCGATGGAGTTGGCGGGGTAGGGGCCACCGGAGGACCCGGACGTGGCGGACAGCAGACCTCGCCAGAAAGAACACCCCAGAGACGGATGCCACGCATGTGAATGCGCATGAAGCCAGTGAACTCGGTGTAGTTAGT…	412	0.230583
Trinity105268	KAB8664846.1	45.161	155	Carpinus fangiana	hypothetical protein FH972_02626	CGCCGTCGTCACGTTGCTCGAGCACCGCGCTTCGGGAGCTCGGTTGATCGTCGCCAACACGCACATTCACTGGGACCCCGAGTTCAGGGACGTCAAGCTCGTCCAGACGGCCATGCTGATGGACGAGGTGAGCAAGATCGCGAACGATTTCGCCCGGCTCCCGTCGCGGCTCAACCTCGCCGAGGGGTACGACAAGGCGCCGACGTACTCGAACGGGACCAAGATCCCGACGATCGTCTGCGGCGACTTCAACTCGATCCCGGAATCGGGCGTGTACGAGTTCTTGTCGCGCGGCGCGGTCGAGAAGGACCACGACGACTTTATGAGCCACGTGTACGGCCACTACACGAGCGACGGCTTGTCGCACAAGTTCAACCTCAAGTCGGCCTACTCTCACAT…	412	0.376214
Trinity105269	EMS60301.1	96.296	27	Triticum urartu	hypothetical protein TRIUR3_1859	CCCAAATACATAGTCGACAGATTGTACTTATAATATTATGTGCATGTGCATATACATAGCCATCGGTAGCATTCACTATGGTTATTGAGTAGAAATGCAATAGTTGAACTTGCACTACTTATGAAGACCGTACAAATTGATGCTTAAAAAAAGAACTACTACAAGATATGACATCCCCCAAGCTTCATCTTAAAACAGGGGAGTGCCAGACCCTGAAACTCGCTGAAGTCACTCCAGGGAGGCACCGACATTTTGCGAGCACAAGGATTCGAGCCTGAGCAGGTGGTGGCTTCCTTGACATGAGAGTGCGAGACAACGAAGTAAGCAATAGCTCCCTCCTTTCCAAATTAGTTGACTTGGATTTACCTAGATACGGATGTATCTAACACTAAAACGTGT…	412	0.065534
Trinity105277	KAF6986396.1	92.157	51	Triticum aestivum	hypothetical protein CFC21_00415	TGTGTTGATAGCACTTTGATTGTTTTTATACGGTTCAAAACCCTTGTGAGCAGCACTCTGGTTGCTTAATAAGACCAGATTTTCCCTGTTTTGTTTTACTTGAACTATCCTGGCTCTTTTGCGGACCACCATCAGCTATTACAACGCCCCCATTTTCAGTGTGTTTTATCTCGTCCTGTGATTTGCTTTCGTCTTGTTTAATAAGACCAGATTTTCCCTGTTTTGTTTTACTTGAACTATCCTGGCTCTTTTGCGGACCACCATCAGCTATTACAACGCCCCCATTTTCAGTGTGTTTTATCTCGTCCTGTGATTTGCTTTCGTCTTGTTTAATAAGACCAGATTTTCCCTGTTTTGTTTTACTTGAACTATCCTGGCTCTTTTGCGGACCACCATACT…	412	0.123786
Trinity105282	SPT20767.1	72.414	29	Triticum aestivum	unnamed protein product	AAACGTCGATGCTCCAGAGGATGCTACTTGGATAGACAAATACATCGGTATTGTGGAATTTGCTGGTATTGCAATGTGTATGCCGGAAATATCTCAAGTATTGTATTCAGCAGCTGCAGCTTAGGCCAATGAGCAATATGATCCATCGAAGGATCCTGCAAGAAGCCAACTAGGAGCAAGGATCCAACATGGAAATATGCTTACTGGCCTAATCTGCAGGACAAATTGACGCTCCAATGCACTTTCTATAGTATATATTACATATTAATACTAGGTTTTAGTAATTGATTACTGCAAGTTGTGAACTACAGTACCATGTCGACTAGTCCAGCAGTAGTCTAGACTAGTCACGATTAGTCTATGAGTCTCAACCTTCGAACGACTCGTCGACTCGTAAAC…	412	0.0703883
Trinity105284	XP_028120472.1	99.27	137	Camellia sinensis	probable pectin methyltransferase QUA	CACATTTCTGAGCATATTATAAGGTGGAGAAGGATCCTCATCACCAGGTCTCTTTGGATGATCAGAAAAAATTAGTGGTGAGAGAAGAGACCAATAGTTACGAACTGCTGACTTCCAGTTTAGGATATCCTCAGTGAAGTCATATGGAGGCAAACCATAGATTGCAAGTTCACTTGAGTTCAATTTAGCCCTAGAAGGCCAGGTCGGCCTTTCTTCAATCGGAGCCCATCGACGGCTGTGTGTTCCTCCTATGCAGGATTGGAGAGGTCGATAATATGGCGATTCAACATCATGGCCCTTACTGCAGATGGAGGGACCAGATCCAGATTTCCTAGAATCATAACAACTCTTTTTACTCGTCTTTTTCCACACAACAGTTTCATCTTGCTGTGGCAACAT…	412	0.332524
Trinity105293	KAF5949643.1	94.891	137	Camellia sinensis	hypothetical protein HYC85_01163	GTCTTCTCTATGAGTTTGAATCTTTTTTCTACCCGATTCTATGTCATCAAATGTTTCTTCCAAATCACTGTCAACTCTAGCAGAAGAATCAACATTGTTGCCCAAATCCTGACTGTGAAACTCCAAAGCGGATTTCAAACCCATGGATCGCTCGTCCTCAGAGATACAAAACACTCTCCTCTTCCTTCTGATTTTAAAAACACAGCCACGAGACACGTTTGCAGTGCTTTCTTCTATTCTAGATTGATTTTCAACATTCTCCCTAGAATCATGTTTTTCAAAAACATCAGAAGGCAATGGCACTGCCTCTTTATGAAAGTTTGCCACACAATGCACTTTAGACCTCTTACGGGCTGAAAACTTCTGATTCAACTTATACTTGGTTTCAAGCACAGATGA…	412	0.332524
Trinity105294	XP_018828665.1	68.627	51	Juglans regia	sodium/hydrogen exchanger isoform X	GTCTATTCTTCCTACATAGTGCGATCTCAAACTAAAAGAATGAAGTGAAAACACACTTGTGTTAAGTTTCACATACAGATGTACTAGTGTATAATGAATACTTCAAATTTAAGTGTGAAGCACACATTCTAAAGCACTTTCCCCAGTAATTTGTACACACGACTAACAACACAAAAACTTGCAATCGATATATTGAGTCATTCATTGTGTTTTTGTTCCCACAAATGGACTTGCTCCCAATAAAATACAGTGGAACAGACAAGCAGGCAGAAAAAGAAAACACGCATTCTAAGAATCAAAAGATGAATAATTTGTGAGTCACGGTAGCATACCCGTCGTTCATCAAGGACTCCCCTTCAATTATTGTACTAAGCTTTTTGCTTGCTCCTAGGTCTTTCA…	412	0.123786
Trinity105295	XP_030549879.1	45.333	75	Rhodamnia argentea	probable cyclin-dependent serine/threonine-protein kinase DDB_G029255	CGAGTCCACGTTCGCGAGCTTCTCTGCTTCGGATATCTTGCGACTCTCTAGAGACGACTTAATCCAAATTTGTGGCCTGGCTGATGGGATTCGATTGTTCAATGCGCTGCACTCGAAAGCGCCAACCCCAAAACTTACCCTCTATTTCTCGTTGGAAGACAACGGTTCGCTTTGGAGAGTTGCTTACTTGGACAGTCTGACCAGCAGTGCCTTGATAAACAAGCTACTGAACACCTTAAGTTTGCCCCACGATCGACTACATTCTGTACTCTTTCTTGGCCCCCAAGGTATCCATGTAATAGTTACCGATGAATTGGTAGCAAACATGAAGGACGAAAGCATGTACTTCGTTGAAACTATCAAAGATAACACGAGCGAACGCTACAAGCTGCTTTTAAA…	412	0.182039
Trinity105308	XP_037452153.1	100	86	Triticum dicoccoides	uncharacterized protein LOC11932274	CACGTGCAAGCGAGCCGGGCCCACGGAACCTCTTTGGGTTAAACTATTGCGCGCGCGCACCCCTCGCGCCTCGAAAGCGACACACACGCCCACACACCAGCACGCGCAGTGGCATCGCAGCTGCTAGCTCCGCCGAGCTCCCACGCCCGCCCATGGCCATCGTCGCCGCGGCGCCGTTCCGGGAGGCGCCCGACGACGTCGTGGACGAAATCCTGCTCCGCCTGCCGTGCCCCTCCTCCCTCGTGCGCGCTGCCGCGGCCTGCGCCTCGTTCCGCCTCCTCGTCTCCTCCCCGCGCTTCCTCCGCCGCCACCGCGCGCTCCACCCGGGCGCGGCGGCGCCCTTCCTCGGGGTCTTCTCCTCGGTCCCCGCGCCAGGCGATTCGGGGGGCGCTTTTCACC…	412	0.208738
Trinity105310	KAE8036853.1	71.642	134	Carpinus fangiana	hypothetical protein FH972_00948	GAGTAATGGCCCTGCGAATTATTGATGTCGTTCTTGAGGTTGCAGGTCCTTCTATTGCTAAACATCCCCCTCTCGCAACCTTAGCTAGAGATCGTCTTTGCCGATACTTATTTCAACTTGTCAGATCAGATAATATTGCTATAATGAATGAATCACTTATCATTTCAGGAACGCTTCTTGCAACATGCAGAGGTATGTTGAAATTGCAACAAGAGCTATTCTTATCGCATTTAGTAGCATGTTTGCATCCTCGCACTGAAATACCGTCAGAATCCGGCATAGACCCATCCTTATTTGCTGGGGTTTCTTGGGCTCCAAAAACCTTCAAGCATACTACATTACAAGGCAAAAGTGAAAGATCAACGCCTTTACCGGTAAAAGATCGTCAAAAGCTTGGGA…	412	0.325243
Trinity105313	XP_020174744.1	89.051	137	Aegilops tauschii subsp. strangulata	wall-associated receptor kinase-like isoform X	AGCACATCCTCTGCGTTGTGTGACAGAATCCTTGAGGTGAACGGGAACACCTCATGCTCGGGCGTCGGCTGCTGCCGGACGACCATCTCGCAGGGTTTGCCCGCGTACGGGGTGCAGCTCAAGGACTTGAACCAGACTGAAGCCGCGTACGCGGGCAAAGGCAGACCCATTAGTTCACGCCTTTTGTCCGGGGCAGCGTTCATTGTCGACCGCGAGTGGTTCGCCGGGATTAACGTAGGCGCCATGCAGAATAGCACTTTCGGTGATTTCGGAAGCGCGTATCGATCTCGTCGGAGCAGTCCCAGGGTGACCAGGGTACCCACCGTGCTGGAATGGTGGCTGGATGTAAAAAGCGACCGTGACTTGGTCGTGTTGGATCCCCATTCTGTATCAGGTTGG…	412	0.332524
Trinity105322	KAF7051798.1	100	109	Triticum aestivum	hypothetical protein CFC21_05999	CAAGAGCTTCGAGCACCCCATGAACCGGCTCAAGGCGCTCCCGCGGGTGGACAGCGAGGGCGTCATGTGCGGCACCAACAAATATGAGGCTATCACAAGTTCGGACACTTGCCTTCTTTGGGATCTTCAAGTGTGTCCCTTCCATTGTGGAGTTTAAACTTCTTCAAGTTTTAATCCTACACTTTTGGGGTGACGAGGACGGCATCAGTTTAGATATAACTGGAATTTGGGAGCTTTATCGGTTGAGATATATGCAAGTGACATGTAACGTCATATTAGAATTACGAACCCAGATGAGGGATCTAAGATCTTTTCCGCGCTTGCTGCACCTCAAACTTCCTGCTGAGACAAGACTGCCTGATGGGATTGGCCACATGACATCGCTTCACACCCTCGGAT…	412	0.264563
Trinity105333	XP_037445629.1	79.646	113	Triticum dicoccoides	uncharacterized protein LOC11931506	GAGCGAGCGGATTGGACTACTGAGAAAGCCGCCTTAACCAAAAAAGTTGAAAACGCTGAAGCTGCCCTTAAACCGGTGGTAGATGAACTGACGAACGTAAAGCGGCAAGTGCATGCCATGACTGCTGCCATCTTTGGCACACGCATTGGTCACTTAGGGTCAGATGTTCGGAAGAAATTGAAAGCCGCCTATACGTTAATCGAACAGCTGTATACTGGAGCGCAGCGGATCATCACCACTGCATCACATAACAATCCGGCACCCGCTTTAATTCAAGATACTCTGAAGAGGTTGTCAATGCTTCCTGCCCGGGTTGAAGAGCTGAAGAGATCTGTTGCCCGAACCGGAGCCATCAATGCCTTAATCCGAGCAAAAGCATGGGTGCCTGATTTCGATCCT…	412	0.274272
Trinity105339	XP_037460694.1	69.048	84	Triticum dicoccoides	uncharacterized protein LOC11933163	TCTTCAGCTAATTGGCAAGCCAGTGGACGTACTTCTCGGTTCATGGCTTGGAGGTCCTCATTTCTGAATTCTGATCCGTCTTCTTTTAAGCTCGGATAGCCTTTGCTGACATCCTCCGGATCAAGGTCAGGCACCCATGCCTTTGCCCGGATTAGTGCGGTCAGAGCACCAGCCCTTGCAGCTGATCTCTTTAGTTCTTCTACCCGGGCAGGCAGCATAGACAGCCTTTCTAAGGTATCCTTGATTAACGTTGGGGCGGTTTATTGTGAGATGCGGTGCAGATGATTCGTTGCACGCTGGTATACAACTGCTCTATCAAAGTGTAGGGAGCCTTCAACTTCTTCTGTACGTCAGAGCCCAGATGACCAATGCGAGTTCCGAACACAGCAGCAGTCATGG…	412	0.203883
Trinity105344	KAF5205121.1	56.934	137	Thalictrum thalictroides	Ribonuclease h-like protein	CGGCCATAATATCAATCAGGAGGCGTTTTTCTTTGGTGGTGCCGAGTTTCACGAGGCATTTGTATAGACTGAAACTATCGGTGCAGATGATAAGGGGTACTGTGGGTAGACCGAGCTGGGCAACTATCTGATTGAGGGTCGTGCAAAGTGGGATAGCAATATCTATGCCTTGAGTCATAGCATAGAGTTCGGAAGCAAGCACTGAACGTGTGACTCGCTTGCACTTCGTAGAACTACAATGAATTAAATTGCCATGGAATGTGAAGGCGTTCCTACCGCGCGTTTCATTTCCAAGAGCTATTACAAAACCAATTTGTGATGTTAGATCTTTGTTATTAGCAAGGGATCCGTCCACCCAAGCATATAAAGCCAGACCATCGTCCAGATTTAAATCTACAT…	412	0.332524
Trinity105359	XP_037405346.1	100	31	Triticum dicoccoides	uncharacterized protein LOC11926798	CCCTCGCCGACACGCCACGCCGAGGGGCAAGTAGAGAGCATCAGGAGAAGGGGCGAGACGCCGCCACCGACGCTGCGGTGGCCTACAGTCATGTAGGGGGAGCAGAGCGACAAGGCTGGGGGCGAGGATAGCAAGAGGCAGCGGAGAGGGGCGCGCGCCAGCGTCAGCATCTTGGCGGCAGCGGCGGCTCAGTCGCCAAGATCCGTGGTCATCCTCCCCGCGTCGTTGACTTCTACATCATCCGCTCGAAGTCTGGAGGAGGAGGTGGTGGATGACGAGCTTGAGGACCTGCCATGCCTCCAGATCAAGCTCGAGGACATGAGCGCCATCGTCGGAGTCGATAAGTCGAGGGATTTGCCGAAAAGGGGATCCGTTTCCTCTTTATCTTCTGGTGCTGAT…	412	0.0752427
Trinity10538	XP_023891032.1	46.211	541	Quercus suber	cullin-associated NEDD8-dissociated protein 1, C-terminal part-like	CTGGCTCAACTAAATCAAGACTTTTTAGTTTCTATGCTCATAGTTTCAAAAATATTGTCCGTAGAAATGGTCTGAACGGTCTTGGTTTTCTAGCTAGTTTTCAACTAGTTTAATTTCTTCCTTTAGCTTACGCAAATGTGTCCCAAAGTCTTTTTCCAGCCATTCCCAGTATGTCCTCCAGCCTTGGTTGACTTGAACAGATCCTAAGGCGGGACTTGCGTTTGGAATGCTGCTGTGTAATAACAAACCCACACGAAGTACGCTTTTAATCGCCTCCTCCTGTTTCTCTATTTCTTGCTTGACCGCAGTATCTTTCAGCTTTACACTCAAGATACTCCTAAATGCTTCTGCAATACTGTCCAGCCTTCGCGCTGTTTCTTCCGGATCCAGGACCACAAG…	1716	0.315268
Trinity105386	XP_023889181.1	58.273	139	Quercus suber	probable cation-transporting ATPase C1672	GTTTTTGGAATATCTAGGTTGATGCACAGTTTCCAAGATGAAGAAGAAGATCCCATAATGGAAAAGTTACGCGTCCTAGAATATCGTTGCTTGAGGTTTTCATTTCACCCCTTGAAAGATGAGTTTATCTTAAATAATAGCTGGAAAGATCCAGCCTGGACCGACGTGAAATCTATCCGGGCCGGCATTGCTGGTGACAAAAAGGAAACTCGTGAACTGGTATTTGGGAAGAACTTAATAGATATTAAAAATAAGCCTCTAATGCAACTATTGATCGACGAGGTATTCCACCCATTCTACATTTTCCAAGTAGCCAGTTTGATCTTATGGTCACTCGATCAATACTTCTATTATGCGACTTGCATCTTCCTAATATCGGTAATTAGTATCGTCACAGCA…	412	0.337379
Trinity105391	SPT18325.1	93.75	128	Triticum aestivum	unnamed protein product	GTTCGACTCGCCTCGGATCACCATGTACACGGAGGAGGAAGCCAAAGAAGCAAGAGAAGACGACGTCGACCTACTGGAAGAAGGCCGACTGTTAGCCCTCAGCCGGACCGCCATCTACCAGCAAGGCCTGCGCCGCTACTACAACCGCAAGGTCAAGCCAAGATCCTTCCAAGAGGGCGACCTTGTGCTCCGGCTGATCCAGCGAACAGCCGGCCAGCACAAGCTCTCGGCCCCTTGGGAAGGCCCCTTCGTCGTCAGCAAGGCACTCGGCAAAGACTCCTACTACTTGATCGACGCGCAAAAGCCAAGAGCACGCAAGAGAGACGACTCCGGCAAGGAGTCGGAGCGACCATGGAACGCAAACCTCCTAAGACGATTTTACAGCTGAAAAGCAGTATG…	412	0.31068
Trinity105395	XP_030545821.1	50	82	Rhodamnia argentea	protein pelota-like	CTCCCACTGTGTTCTCTGAGAGTTCTTTCAGCCAAATTTCTATTGATTTCCGTTTCTTTCATAATTAAATCAACATCTTCTTTTTTAATTGAAACCTTGAGAAGTTCTTTTTCCTTGGCTTTTTTTTCAGCAGCCTCTTTGTTTCGTCTATCACCAATGATACTCAATGCACAGGAAAAACCATCGGATGAGGTTATTTCTTTTTCTTCAGCATAATCTGTCACACGTTCTAAATCCGCTGCACCACTGTCGTATTTTGCGACTTTTTTCTGTTGCTTCTCTTGCTGAACTTCGTCAGAATCTCCGTTGATATCTTCATCTGCCATTTTTTATCAATTATTATTTATATTAACAATATAAAGGCTTTGCAATTTTCACAGAGAGATATCCTTTTTTATT…	412	0.199029
Trinity105398	XP_040248673.1	46.602	103	Aegilops tauschii subsp. strangulata	uncharacterized protein LOC10978498	AATCTGCTTGGACACCTCAATCTCAGCAGCTGTCGGGGAGATAAACAACGCGGCGCCGTCTGCATAAAGGCTGACCCTGAGCTGGGAGGGTGTCAGACGCGGCGAGGATAGGGCACCGACCAAGCATGCCTTAGAGAATATGGAGAGCGGGTCTACCTGACAAACCGCCAGCTTATAGAGGAACTTCGACCGAGCTCCCATGATGCGAGAAGAAGCAGATCCCCAGAGCAGAGCAACGACATTGCGCCATCTCTGACAAAACCGGGCCTGGACATGAGCTCCAGCATGTAAGCCCATGAGACTGAATCAAATGCACCAGCAATCTCCAACTTGAGCAACAGTGCAGGATCCTTGTTCTTGTGTAGCAATTTGATGACGTACAGGAAATTATCTTATACT…	412	0.25
Trinity105406	XP_028108684.1	98.165	109	Camellia sinensis	trafficking protein particle complex subunit 1isoform X	TTGATGCTGATGTAGCTACAAAACGTCTCTCCCAGATATATGGCACCGAAGGCTTGGGGGAGGACGAGGAGGCCAGGGAGGCCGAGGGCGTCGGAGGGGTCGTGGAGGAGGAATCGGGAGCGGTAGGAGAGATCGGAGTCGCTGGATTTGGGGGAGTGCTTCGAGAGGAGCGCAGGGAAGTGAGACGCCGCCAAGGGGTCGTCGAAGAGGTCTTCGCCGCCGATCAGATCGCAGGGGTCGAAACGGAGAGGTGTTTCCACGTGGAATGAAGGTCTGCATAGCCTCATTACCCTGAAGGCCAGCGAGTGCGCCACCTGCGTACTGCTCATCTCTCTCTCTCTCTCTGCTTCGAATGCTGTTTGAATTGAATTGAACCTACATACTGATATACATACAGAG…	412	0.264563
Trinity105418	XP_040247775.1	97.196	107	Aegilops tauschii subsp. strangulata	uncharacterized protein LOC10976343isoform X	CTGGATTCTCCCAACAGCTCTGTAACAAACTGCTGCCTCCTGCGATCTCTCCTCTTGTGCTTGCTGATACGCGCGGGGAAATGCAAGAGAGAAACTGGGAAGCAGCTCCATGTGCGGGACCCGTTCAACGGCGACAAGCGCCGCCTACCCGTTCCCCCGGGGTTCGATGGCTGGGAGACCCCGATCAGCGGAGCGGTGTTTCGCGCTGCCGGAGACATCCAACACTTCCAGGTGGTCTTGGTAGGCACCGAGAGAAACAACCAACATCATACACGGGTAATCGCCCGCGTCTACTCATCGGAGACTGGCATATGGGGTAATCTCATGTCGACACCGCTTCCACCCAAGGCTTCGAGTTCTATGGACCAACATCCCACCAAGATTAGAATGTGGTGTACT…	412	0.259709
Trinity105422	XP_028054003.1	99.27	137	Camellia sinensis	gamma-soluble NSF attachment protein-like isoform X	CAACCAGCATCGGATGCTCTTGCAAGAGGTGCTCGTGTTTTGGAAGATAATGCACCTGATGAAGCTATTCGGTTGTACACTGATGCTTGTGATATTCTTGAAGAAGATGGCAAGGAACAAATGGCATTTGATCTTTATCGTGCTGCCACAAGTGTTTATGTAAAGCTTGAGAAATATGCAGATGCTGCAACTTTCCTGTTGAGATGGGGTTTAGCAGCTGATAAGTGCAATGCTACCCATAGCCAGTGCAAGGTATATCTTAGTGCAATCATTGTGTACCTTTTTGCAAATGACTTGAAGCAAGCAGAGAAGTGCTACAATGACTGTTGTCAGATTGATGCTTTTTTGAGTAGTGATCAGAATCGTTGTGCGAGTAAACTTCTTTCTGCATACTCGGAC…	412	0.332524
Trinity105437	KAF7005407.1	65.455	55	Triticum aestivum	hypothetical protein CFC21_02053	CCTTCAGCTTCGACTTCACCAACGAATCTCACCGCCGGTGGTGGATAGCCTCTTTATTCTGTTCGCCTTGCTTGTCCGCTGTGGTCATGGCCTCGCCTGCTTGCACAGGCAGCGCGCAGCAGCTCCTCCTCCCCGTCCTCCTGTTCGCCTGCTTACACCTCTCTGCAGTGAAATCTCTCGATGTCTCTTCTGCTCGGGCTGCAGCCGCAGTCGCCTCACCCTTCTCCTTCAGCTTCGACTTCACCAACAAATCCAGCTACCGCCGAGAAGACGTCAGGTTCGAGGGCGACGCCAACGCGAAAGTCGTCCTGGTCGACCTCACCTGCGGCTTGGAGGTAGAGAAGCCCGCGCAATGCACGGGACGGGTGTCGTACGCGCACCCCGTGCCGTTCTACGACA…	412	0.133495
Trinity105452	VAI93985.1	44.633	177	Triticum turgidum subsp. durum	unnamed protein product	CTGCCGTCAAGCTTTCCACCCGCTGATCAGAGCTGATGGTTAATGTGTGGAGGGTAGCAGAGAGGTGGCTACAGAGGGCGGCAACAAGCACCGACGAGATGCTATCAACATGGAGTTTCTCCAACTGGAAGCAGCCTGCAGGCAATTGTTTGGTTTTTCTTGCCACCTCTGAGAACAGATCCACGGATATAGATCTGGGATGATTCTGATCATTACTGACCGCCAACTCCTTTACGCTGACAGCTGTGCTGAGAAGATTTAACACATCCACTGTTAAAATGTCACAATTGAATAGTGATAGCCTGGTGAGAGGCTTGACCAAATTGAGGAAGGCCAATGCACCGCTGTAGCCATTCATCTCCAAAAAATTTCCGCTGTGTATGTAATCTCTGAGTGTCA…	412	0.429612
Trinity105455	XP_023878875.1	81.746	126	Quercus suber	sphingolipid long chain base-responsive protein PIL1-like	GCCCAACTCTTCCAAGATTATCGTGCTCGAGCAGGAGCTCGTACGAGCCGAAGCTGAATCACTTGTGGCAGAAGCTCAACTGTCAAATATTACACGGGAAAAGCTGAAGGCTGCCTTCAACTACCAATTCGATGCTCTCCGCGAACACTGTGAAAAAGTGGCCATCATTGCCGGCTATGGAAAGCATCTATTGGAACTTATTGATGAATCCCCCGTGACTCCAGGCGAAACGCGTGTTTCTTACGATGGCTACGAAGCATCGAAAGCTATTGTACAGGACTGTGAAGATGCTCTAACTAACTGGATCGAAGCCAAAGCCAAGGTAGATGTTAATCTTTCAACACGGTCCCGTGCCTTGTCCCAAAGACGCCGCAACACGGTCCTCCGTAATGCCGAACG…	412	0.305825
Trinity105458	XP_030537679.1	72.993	137	Rhodamnia argentea	probable aconitate hydratase, mitochondrial	TATTCTATTCTACATTTTCAGCATTTGTAGCAGTGAGGAACAAGTTGTTGGAAATGTTGTCCAAATGTCCACGGTACTTGAGCCAAGGACCAGCAGCGGAAATGTGGTCAGTGGTGCACTTGCCTTTAACCTTAATAAGAATAGTGAGGTCTTTGTAATCCTTTCCGTCCCACTTGGCAAAAGGTTCAAGGAGCTGAAGACGCTGGCTCTTGGGGTCAACATCCACTTTCAGACTGCTACCTTCAGGAGGAGGTGCTTGGTAGGTGTTTTCGCCAGGGTCGAAACCACGGGGGGGCAGCTCTTTGCCGAAGGGATCGGATAACTTGAACTCCTTGCCATCAGCACCCTTCAGTGTGTCAGTTAACGGGTTGAAATTCAGGGAACCAGCAATAGACAGGG…	412	0.332524
Trinity105467	XP_010531409.1	40	135	Tarenaya hassleriana	PREDICTED: gamma-glutamyltranspeptidase 1-like	CGTGTTTCTTGTGCGCGAGTCTTCGACATTAGGTTGTTTGTTAATTCTTCCATATCGACGAATTCTTTATCAGCCATATCGTTTCTCATCGCGTACGCATATTTAAACGTCTCTATCATTCGATGATACGTAAGTGCGGTTTTGTTAAAATCAGCTAAGCTATCAGATGTAAAATTAAATCTATCAAAAATATTTAAAATGTAGGTGAGAAGTGCTCCACTAGCGGGTAAACCGACTGTAAAAAGTTTCATTCCATTGGAGAGACTCGACTCAAGTGGTTCATCCCATGTTGCTCTGTAATTGTTCAAATCTTTCATTGTTATTATTGCCCCTCTTTTTTGTAAGTCTTGTACTAAAAGTTTACCCAATGTCCCATTGTACAATTCTGAGGCTCCCTTC…	412	0.32767
Trinity10547	VAH27813.1	93.458	107	Triticum turgidum subsp. durum	unnamed protein product	AATCCCCTGCCTTCCTTGACGATTACCCAGTAATCTCCTGTACTTCTACTCTGCTAGTACTATATATCATCAGTGCGTCTCTCTTCTCTCAGCAGCATCATCGCGGTCATTTCCAGCTAGCTAGCTACTCGATCGATCGACCCATAGCCATGGCGACTTCGTTCTTCAACTTCCTAAAGGAAGGCCTCCTCCTCCCGACCCGCAACAGGAGGCTCTTCTTTGCGCTCTACACCGTCGTCGCCGCCTCCACCGCGCTGCTTCTCCTAGGCAGCGACCTCGCCATCCAGCCCCTCGCTGACGAGATCCAGCTCGACGCCAAGGCGCTGAACAGCACCGACCCGGGCAGCCCGGACTTCGCCAGGCTCGTACATGAGATCCAGGATGACACCAGGGAGCTGC…	1715	0.0623907
Trinity105474	XP_028058507.1	100	126	Camellia sinensis	ATP synthase subunit d, mitochondrial-like	TCTTTCTCTAATCTTTCAGACTCCTTCAGAGATGTTGCTTCTGCTTCTTTCAGTTCCACCAACAGGGCATCAAACTTGGGTTTGTATTCAGGAGTAACGGTGTCCACATACTTTGGAACTTCAACGCTCTCATAAGCTTCTTTGTACATGTCAACCAAGCGAGAACCAATTCCTTTTCTATAGTATTCCCAGTCAATTGGTTCTGGTTCCTGGCTGAACTTGGTGGTGAGAGAGGTGTTGACTTCATCGAAGGCACGGCGGAGAGTAGCGAACTCCTTGCGAGCCTGATCGGAGACGATAAGCTTAGCCATACCTTCCCAATCTATGGTCTTACCTGCCTTGAATGCTACGTCCACTACCTTCTTCCCTGTTCCACTCATCTTCTCGATGTCGATCTCG…	412	0.305825
Trinity105476	GIM05689.1	50	56	Volvox reticuliferus	hypothetical protein Vretimale_1012	AGGCAATGATGGAGCTGAGGATGCCGATAACCAGGACCAACAGCCTTCCGAAGTCCCCAATGACGACGATGATGATGACGACGATGAAGACCTTGACGGTGAAGATAAACCTGAGCTTCAAAATGATAAAGTTCAGGGTGAAGTAAAAGCTGATATTAAAGACAACGTTCAAGCTGAGCCGATTAAGAAGCCAGTTGAGAATATCCAAGCAGAACAGATTATTAAGCCGGCTGAGATCGATGATAATGAAATCGACGGCAAATTTGATGAGCAAGCTGAGAAAATTGAAGGGCAGTCTGAGAAACTTGAAGGGCAGTCTGAGAAACTTGAAGGGCAGTCTGAGAAACTTGAAGGGCAGTCTGAGAAACTTGAAGGGCAGTCTGAGAAACTTGAAGGGCA…	412	0.135922
Trinity105484	XP_023917553.1	48.718	117	Quercus suber	zuotin-like	GGTGACGAAGGACCTTGCGACGGTGAGCCTTCTTGATTTGCTCATCGGTAGCCTTGAAACGAAGGTGTTGAAGACCGAGAACGGCGTAGTGGTCTTGTTCCTTCCACTTCCTCGGGTCCTGCTCGAGGACGTCCCTCGACTCTTGCTCTCCTCCGAGATCGGCGTCCTGGTCGTCCTCCTCCTCTACCTGGGTGCCGTTCTGAGCGGCGAGTTCGCGCTCGAGTTTGTCATCTTCGGCAAAGGTGCGCTGGTTGAGGACGCGGCGGGCATGCGCGTGGAACGCGGGTCCGGCAGGGAAGACGGCTCCAGACGTCGAAGGGCCAGAGAGGGGCGCGAACGACGCGGGCTTGTAAGACGACGTCTTGACTGGGAGGGCAAAGTCCAATGAAACGATAGTGG…	411	0.284672
Trinity105529	XP_028124344.1	99.265	136	Camellia sinensis	ABC transporter C family member 10-like isoform X	TTCTTGATCTCTTTGGCTGGAGTTTTAGACTTCTTGGATACCTCTACAACCCTTTCGGAGCCAGCAGTCTCTTTGTGTGCATTGACAAGGTCCTGAAATTCTTGACTTGAGGCCAATAACTCATGATAAGGAGCAGCGTGTAGGATTTCTCCATCCAACATCAACAAAACAGAATTGAATGCTGGAAGAAAATCCACTTGGTGTGTCACGAGTAAGACCGTCTTCCCTGAAAGAGCTTCCATAACATATTCATTAAATAGGCTTGAGGCAGTGTGTGCATCAACGGCACTGAATGGATCGTCCAAGAGATATATATCAGCATCCTGATACAGTGCACGGGCAAGTTGGATTCGCTGCTTCTGACCACCACTGAGATTAACACCTCTTTCCCCTATTTCA…	411	0.3309
Trinity105552	VAI40476.1	100	39	Triticum turgidum subsp. durum	unnamed protein product	TGCCCTGAAGGAACGTAAAAAGTCAATTACCTACGAGAACCTTTGTAAGTCGACCCTCCTTGTGTTCGCTGTATTCTTATTTAGGAACCCATTTATCTTGTTTGTTGACTTTGCTGCCTGAAAGACAGTTCATGTCGAAATAAAGAGCCCCTGTAGACCACCCAGTGGATGCATTTGATTTGATACCCATTAGTAAAGCAAGTGGTCATAATGTCTTATCCTATTGTTACGATGGTTTTTGCCACTCTTGTCTGAGTAGGCTATGTCACATCCCCTAGGACATCTTGCATGAGTAATTGAAGTGGGTATCTGTTTTGCTATTGTCGGTTGCAATCCTTAGCCTGTATTAGCGCTTGATACATTGGGTATTGTGTTAGCAAATTTGATATCAAGTTTGTT…	411	0.0948905
Trinity105564	SPT18793.1	93.443	61	Triticum aestivum	unnamed protein product	CAAGCACATCGATCTCCGCTATCACTTCATACGTGACTGTGTCGAGAAAGGCACGGTTATCGTGGAGTTCATCCGGACTGGTGAGCAGAAGGCGGACATCTTGACGAAGTCACTTGGTCGCGTCCGGTTCCAGGAACTACGCGGCAAGATCGGGATCGTCAACATCAAGCTTCTTCGACAGGGTTGAGGGGGAGATTGTAGACTCCACCCTGTCTCCGATGCACGCATGCATGGCTGCATGTCGGCACATTAGCAAGTAAAAACCCGCTTTTACTAGCAAGAGCAGCATGCGTGCCTTAGTAGCTTAGGAAGTAGTATAGGTCAGCAGTGACGTGGTGTTTTGGAATGACGTAAGGGCTTAGCTCATTTAGAACAGTAGGTCGGTTCAAACTGCTATAT…	411	0.148418
Trinity105565	XP_030540562.1	70.33	91	Rhodamnia argentea	60S ribosomal protein L37a-like	TTCTTCGCGTGGTCGTGTTTGCACCGATCACTTCCCTTTTTCCGGTGGACCTGTTCATCGAAATCAGCAGCCATGGCCAAGCGCACGAAGAAGGTCGGAATCTGCGGTAAATATGGTACCCGATATGGTGCCTCTCTCCGTAAGATGGTCAAGAAGATGGAGATCACCCAACACAGCAAGTACACCTGCACATTCTGTGGCAAGGACTCCATGAAGCGGGCTGTTGTTGGCATTTGGTCCTGCAAGCGTTGCAAGCGCACTGTCGCTGGAGGTGCCTGGGTGTATTCCACCACAGCTGCTGCATCAGTGAGGTCAGCTGTCAGGAGGTTGAGGGAAGTTAAGGAGAATTAAACTATATAAGATACACATACACTTCTTTCAATTTTTCATCTCGCCTGA…	411	0.221411
Trinity105583	KAF5960651.1	100	137	Camellia sinensis	hypothetical protein HYC85_00186	AAGCTTGTTTCTTGGGAAGAAGGTGGGTACACAATTTCTGACAAACCAATGGCGCGAGGAGAGGTTGTAGTTGGTGGGTTTACTGTAACCGCTGGGTACTTCAACAATGATGCAAAAACAAATGAGGTGTACAAGGTTGATGAGAAGGGCATGCGGTGGTTTTATACTGGTGACATAGGACAGATTCATCCTGATGGATGCATTGAAATTATCGATAGAAAGAAGGATATTGTTAAACTTCAACATGGAGAGTATATCTCCCTTGGCAAGGTTGAAGCAACTCTGATGACAAGCAACTATGTGGACAATGTCATGGTATATGCAGATCCTTTCCACAACTATTGTGTAGCTCTAGTTGTTCCCATACATCAGGTGCTTGAGAAGTGGGCAAAAGAAGCT…	411	0.333333
Trinity105584	VAI35843.1	100	126	Triticum turgidum subsp. durum	unnamed protein product	CGCTTCGTCACACAAAAGGCCCCAGCTGCATCAGTTGTAGCTTTGGCTCCAGAATGGGTTGCTGTTCTTCTTCTCATCATAGAAAGGGTTGGTGAAATGCTCACTGTCAAGGCTCTCCTGGACTTTCTTCCCCTTGGCATCTGAGAAGGCCCTGGGGTTGAAGTTGTCCTCATCGAAAGCAGCCGCCCAGCCCTCGCCGCTGCCGGCGATGTCCTCCCCCCTCTGCTTCTCCATCTCCTCGACGTGCCCCTTGAACTCCTTCTGCGCGGCGTCGATCACACCGTCCCCGTTCTGGTCACACCATGCCTTTGGGAAGAATGTCTTGAGGTCAGACTTGTCCAGTGGGAGCTTTGTTGAGATGGCCTCAATTTGCTGATCCGAGAAGTTGAGGTTCCGATT…	411	0.306569
Trinity105585	KAF7095685.1	94.776	134	Triticum aestivum	hypothetical protein CFC21_09779	ACTGCTGAGGAGAGTAGAGCTGACCATCTCCACTAACACCAGCCGGTACTGGTGTCGAGATAGGAGAATAATGAGCATAAGGGTCATAACCATAGCCACCATGGTACATCATGGAAGGTTCCTCGTTGTACATAACCGCTGGACCCACTTCCAATCCATCAACACTCGTATAGGGAGGATATACATCGCATTCATTTGGAAGGTTCTCATATCCTGTACCTTGGTAATAGAATGGTTCTGCTTGCGATGAATAAATGTGTTGTGGATATGCAGCACTATGTTCCCCACCTATGTTGGATGTGACCGCCTGGACTTGTCCTTCACTTGGTAGATTTATAACACTTTAATCAAGTGAAATGGTGGGTTTAAAAGTTTTCTCATAATTAATAGGAATTTTAT…	411	0.326034
Trinity105590	XP_003054759.1	61.594	138	Micromonas pusilla CCMP1545	predicted protein	CTCCAAAATAACATACAGTGCAGAGATTTCTGCACCTGAGGCTCTTGTTGTGTTAATGAGTGCACTTCAAGATGAGGCTGGAAGGTCTTTAAACAGCCCTCGTCCAGGTACTAAATTTCATTGTTTCCGGCAACCAGTTCCCATTCCCACATACTTGATAGCAATTGCGGTGGGTCATTTGGAATCAAGGCAGATTGGGCCAAGGTCTCGAGTGTGGTCAGAGAAAGAGCTAGTGGACCGTGCAGCATTTGAATTCGATCAGACTGAGACGTTCCTCCAAACTGCTGAGCAGCTCTGTGGCCCCTATGTCTGGGGACAGTATGACTTGCTAGTTTTACCTTCATCATTCCCATTTGGAGGCATGGAAAATCCATGCATCACTTTTGTAACACCTACACT…	411	0.335766
Trinity105599	VAH24813.1	61.616	99	Triticum turgidum subsp. durum	unnamed protein product	CTTATAACAAGCAAATACACATACATACTCAAGAATAGTCTCTCAAAGTTAGCAACAATGGCTTCTGGTGCTCAGGTGAAGATGATTGCCATTGGCATGATGCTGGCCATTATTGTGCTCGTCGTCGCTGCTAATGCGGAACCAGATCCCTCACATAAGCAGGATATCTGCATCGACAAGACGGACAAGGTTCCTGGTGCCACTGCCTGCATCTGCTCCAAGAACTGTGCATGTGCCGGAAAGTGCATATTAGCTGGTGGTGATGGTGATGAGGTCAAGACCTGCTTCGTCGAATGCGTTCTGAAGAACGACTGCAAGTGCAATGCTGAAGGTTCCAGCGACCCAGCACCACAGGCTAATAAGTAGACTGATGTTTGAAGCTTCAACATGCTGCAAGGT…	411	0.240876
Trinity105618	VAH00119.1	98.413	63	Triticum turgidum subsp. durum	unnamed protein product	CGGCAACACCAATAACAACCGAAGAGAATAGCTTAGCTCTGCTCATCAAGCTGGCCTTTTCTTGCTTGGAATCTTCTCCACAAGCAAGACCAACCATGCGGGAAGCATACCAAACACTCATCCAATGACCCTTTTCTAGCTCCTGCCCCGTGCCTTTCTGCACACTTACGTTACATCAAGTAAGGTGTGCATGATGACATATAATCGGAATTCTATTGAGAAGTCAGGGTCCATCATCGCAAAAAGCTGGTCTAGGTTTCCGTCTTGCCTCAAGTCACTCATATGCCACCTATATATGTTGAAGTATGTACTCCTGTCGTGTCATCTCGTAGGTTTATTTCTAGCAAAAGTAAAAAACCAATCCATGCAGCGTGAGCCTGTTCACGGCATGGCTAGATC…	411	0.153285
Trinity105648	VAI52321.1	100	97	Triticum turgidum subsp. durum	unnamed protein product	TACGTATGCATGCCGGAGTTCCCAGAGCTATTGCCTAAACGTTACCCACCGGGAAATATTTATGGGATATCGTTGTAAGTGTTCTTCAGGCTTTCAAGGAAATCCGTACGTCAAGTATGGATGCACAGATATCGACGAATGCTTACTGTCAAACTACTGCAAATAGACATGTCAAATTTTCCTGGTGGCTACACATGCGGGAAGCAACATAATGTTATTTTGGGTATTGTAACTGGAACTGGATGTGGCCTTGGTTCCATAATCATTGCAGTCTGTGTAGTTGTCTTTACCAAGAAGTGGAAGAAAGGCGTCCAGAAGAGAATCCGACAAGCACATTTCAAGAAAAATCAAGGCCTACTCTTGCAGCAGCTGATCTCAGATGAAAGTGCCACAAACAAA…	411	0.23601
Trinity105651	VAH24407.1	100	34	Triticum turgidum subsp. durum	unnamed protein product	GTCGTATTCTTTCCCCAAATGGTGGGCTTATAATGTAACTGACCCCTGATGCAGTAATAAGGCAGGGAGCAAGCGAACTGAGGAGGGAGAAGAAGAGACGCCATGGATGGATAACTCGCTGTTTGAGCAAAGAATCCTCACTTTTCTTGGCTTGGTTTGCTGCTGCACTGAAATCGAATGAACCTGGAAAAGGAGAGAAAAGGTTAGAGCCTGAGACCATGTTCGTGTTCCATGGCTGAAGCAGAGGAGGGATAGAGGGGCGCCGCAGCAGAGTGGAGAGGGAGGGCGCCATGGGAACGGGGAAGGGGGCGGGGCGCCATGGGAGACGAGAAGGGGACGGGGCGCCATGGGAGGGAAGGGCTCCGCACATGGCTCCCTCCCCCCTTGTCCCTGTGAGAA…	411	0.0827251
Trinity105663	KAE8815531.1	94.737	38	Hordeum vulgare	Transcription factor bHLH7	CATGTCCAACAGTCTAAAGACAACAAGAGCTCCTCCTTAGTTCCCTGGACCCGGCGCCACCACACCAGCCCTCCTGGAGGCCATCAATCAATCCCCCCCATCTTTTGATGCATTGCTACAGAGCCCCAATTCCCCTCCAAGAATTCTTTGCCACTGTTTGCAGCAGGACCTTGATCAGATTGCTGGCCTGAATACATGTCCAACAGTCTAAAGACAACAAGAGCTCCTCCTTAGTTCCCTGGACCCGGCGCCACCACACCAGCCCTCCTGGAGGCCATCAATCAATCCCCCCCATCTTTTGATGCATTGCTACAGAGCCCCAATTCCCCTCCAAGAATTCTTTGCCACTGTTTGCAGCAGGACCTTGATCAGATTGCTGGCCTGAATACATGTCCAACA…	411	0.0924574
Trinity105673	XP_028076644.1	72.794	136	Camellia sinensis	TMV resistance protein N-like isoform X	TGATGATCCTCTGAGTAACGTGGCACTTCCAGCGCATTTCAATGCTAATCTCGGCGAATTCGTCATTTTTTAATCCAACAGCGGCTAAAGCAACTCCCAAGAACCTGTTGTTAAACCAATGCGGAGGCAACTGAAAAGATATCGAAGGCCCCCTACTTTGATGGCTGAACCACTTTGGAATCTCTCTCCCAGGAAAACTAATGCCAAAACCATCCTTTCCACTAGAATTTCTCTGAAATTGATTTGAAATAAATTTTTCTGTCAGGATGTTGTCTTGCTTATTCTCAATCAATTTGAAGCAATTGCTGAAGAACAGTACGAACAAATTATTGTATTTGGATGGACTGCATATTGTTCTTAATGATGAGCAATTTTTAGCAACTAGGAGTTCTATTCCAG…	411	0.3309
Trinity105681	XP_028094338.1	97.531	81	Camellia sinensis	tubulin-folding cofactor B	CCCTCTTCCTCCCTCCCAGCTAACCCTAATCACCCTCCCTCCACTTCCACCTCTCTCTGTACAAACAGGTTCGAAGCTCACCATTGCTGGGATCTCCTCGAAAAGACACTGTCAGAACCCCCACATCGCCGACCAAGTCTCCCTACAGCTGGTTGAGTACATCAAGCCATGGGATCTCGCTTACAGATTCAAGGGGATGAGTCGGTTCTTTTACGTGCAACACATTCTAACCTCAAGAGCTTCGCTTCTGATGTTCGCTTTTCACTTCAGATGACAATTGAAGCTGTAAAGGAGAAGCTCTGGAAAAAATGTGGGACGTCTGTTAATTCAATGTGCCTCGAGCTATATGATGACATGGGTGCTAAAATTTCAGATATGAGTGATAACTTGAGACCTCTT…	411	0.19708
Trinity105687	ABR25459.1	95.652	23	Oryza sativa Indica Group	glutamine synthetase, partial	GTCTCGGCCAGCAGCGCTGTCACGGTGTATGGGTCCATGTTCGAGGCCGGGCGACGGTCCTCCAGATATCCTGTTGGGCAAACAAGGTATCGTTTTCAGTTCAAAAATGCAGATTACCAAGCTACGACACATAGGTGCCGATATATATACCAGTACAATATACGCAAGAGGATTATTTGTCGTAATTCCTGTTCTGCTCCGCAAGAATTAGGCTTGCCCAATGTACTTGAATTTTATTTGGGATGTCACAATTCTTTTTCTGCATTCCCAACCATTGCAAGTAGTTTTGCAGAACAAAGGGGAGCAAATACCTTTGCCCTTTGCCTCGGTTTCTCGCCCCACACGAATAGAGCAGCCACGGTTCGCGACACCCTGATAAATAAAGTGTTTTGATTAGCA…	411	0.0559611
Trinity105723	XP_028075477.1	96.739	92	Camellia sinensis	uncharacterized GPI-anchored protein At1g61900-like	CTCTCAACAGCAGCAAAGTTTAACATACACATTCCTGACAGTTTTGGGACAGTGTTATTTGTAAATGGTGTCAACGGTAAAGGTGCAAGAAGAGGATAAAGGGGCTGAGGAGCTGCACTTGGGGAAATCTGAGGTGAAAGGGCATCTGTCCTTGTGTCCTTTATGACAGAACTTTTGAAGTAATCCAATGGGCTGCAACAGGATTCATGGAGGCAGAGAAACAACAGAAGTAAAATGAGAAGATTGATAGTGAGACTGTGAACCACACCACCTCTCATGCCTGCTCTGTGGCTCAAAACACCCCAAAAGAAAGAGGCAACCAAAAATGATCAACAGATTGAAGAACACAAAAGGGTAGAGACTGTTCAAGAAAGTCTTGGACTAGGAATTAAAAGAAAT…	411	0.223844
Trinity105743	XP_020178637.1	85.106	47	Aegilops tauschii subsp. strangulata	uncharacterized protein LOC10976419	GCCTGGCGGTGGCGAACCCGGCGGCGAAGACGGCGGCGAGGAGCGGGGCGGGCGGGAGGCGGGAGAGGGAGAGCGCGGCGACGGGGAGGAGGAGGAGGGGGAGGCCGTAGGGCGCGGCGGCGAGGGATTGCGTGATGCGGAGGAAGGGGAGGCCCAGCGGGTCGTCGGCGGCAGGGAGGTCGGCCCAGCCGTTGTAGGACGCCGCGGCGGAGGAGGAGCAGCAGCGGGTGGAGGCTCGATGCGGGCGGGATCGGACGGGGAGGAGGTGCGTGTGTCGGAGGTGGAGGTGGAGGCGGAGGCGGACGCGGGATGGTGTCGGCGACCTGGAGAGGAGGAGGAGGAAGAGGGGCTGCGAGGAGGAAGGAGAAGGGAGGGGAGAAATGGCGGAGGGGAGGAGGA…	411	0.114355
Trinity105750	KAG5221755.1	75.573	131	Salix suchowensis	H(+)-transporting Vsector ATPase	GTCCAGCGCTTGGGTGTTAATGCCGCGGGGAATGTAGATACCACCGCTCTTCTTCATGATTGACTCGAGTGGTCGTTGAATACCATCATAAATGTTCTCCATCAGGCCCGGTCCCAGCTCGACACTGAGTGGTTTCCCAGTCGAGAGCACGGGGTCACCCACGCTGACACCGCTCGTCTCCTCGTACACCTGAATGGTGACCTTGTCCTTGTCTATACGAATAATCTCGCCGACTAGCTCCTCGTGCCCGACCCTGACCAGCTCGTACATGGAGGCACCGATCATGTTCTCCGCCACGACGACTGGACCACTGACACCGAAAATGGTCCCGAAGAGGGATTCTCTGTGCTCATCGCGGATCTTGGGGAGTTGCTTGGACATGACGGGCAAGCTTTTCCT…	411	0.318735
Trinity105779	EMS48773.1	82.222	45	Triticum urartu	hypothetical protein TRIUR3_2631	AAGAAGTCCTCGGAGGAGGAATACAAAGCTCTACAAGGTGATGGAGCTGGAGATGTGTATTTCCAGTCTCTTGAAGAACGAATCATTAATATGAAGGTGTTCTGCCGATACTTTTCAGTTTGGTTGCTCCATGATTAATGCTAATTGATCTCTCTCTCTTTTTTCTTCTCATGGAGAAATACATATACGTTACTTAGAATAATGCCATGTGCAGTCTTAAGAAGCTAAACATCTTTCTCTGTAGTGAGTTTCTGAACTAGGCGGGATACCATGGTCCATGGGTGCAAGATAACTCATATATGGATTACCACGGGTCCGGTGCGTTTAAAGTATGTATATGCTTATATGCGTGGCTGCTGTTGGTACAACTTGACAACTCCATATAGAGGTATTAAACAT…	411	0.109489
Trinity105797	GAQ80254.1	37.5	120	Klebsormidium nitens	Serine/Threonine protein kinases family protein	GGTGAATGTATTGCAATCCGCTAGCCATTTGAATCATCCCGTCGATTTCGGAAGGCATCGGGCCGGTGTAGTTTCCTTTGATGTAATCGCGAACTGTTCCCAGGCACAGTTCCAATATCAAAAACTTGAAATCTGGATCTTCTTGAACCTCAATTAATTTGAGGACATTTGGGTGATTGAATTGTTTCATGGATTCTTCTTCACGGCTTTCACGGGCTTTGTCCACATCTTGTTCCGTTCTTTTTTGTATTCTTTTAACGGCAACTTTTTCTCCAGCAAAAGTGCCCGAGAACACTTGGGCAGATATGCCCTCGCCCAATGAATCATTCCTGTCGTAATCCACAATCATGCTTTATTTCAGTTAAACTGACGTCGAATGGAAGGATGCAAGTTACACGA…	411	0.291971
Trinity105821	OMO63822.1	99.174	121	Corchorus capsularis	hypothetical protein CCACVL1_2224	AGAAAATCGGCTTTTCTACCAAGTTTCGCCTGTTTTTTTCCCACCCACAACTAGAAAAAGAGATGACAGAGACGCCGTTCTTTAAACTTCCCGACGATGTCGTTCTAAACATCTTCTGGAAACTTGAAGATGAACCCAAATGCTGGGCTTGTCTCGCTTCTGTCTGCACCAAATTCTCCTCTTTAATTCGCAACATCTGCTGGAGACAAAAATGCTGCAAGACCATCCCTGCTGTTTGCGCCGATCTTATCGCTAATTCCTCCGCCCCACCCGGCGGCTGGGCCTCCCTCAACAAGCTGTCAGTTTGCTGCCCTGGCCTCCTCCATGCAGGTCTCCTTCTTGAGAACTCTGATTTTGGCCTTGAACGCGAGCTTGGCCCTGATGAAAATTATATCCGAA…	411	0.294404
Trinity105833	KAF5953520.1	97.81	137	Camellia sinensis	hypothetical protein HYC85_00637	CCGAACCAAAAGATTAGGCGTTAGGAGGGTATGGGAAAGGACTTGCTGGGTTTGAGGGCAGGTTCGGTTCCCCCCTTTTAACCATCTCTGGATAAAGGGTCTATCATAAGTCTGACCGGTGGCCACAACAACAGGATCTCTCATGAGTTCCTTGGAAAGAGGGCAGAGAAACTGATGCGGACAAGCCAAGGAGTCGTGCAATTTCAAAGAGACTGGTCTCTCGGACTTCAATTCCTTCAATGCACAGAGCGTCTGGGTGGCTCGATCGATTGTGTTGACATTGAAATGGTAGTCATCATCATCGTCCTCGTCTAGGTTAACAATTACATTGACAAGTCTCTGTAACTCTTTCTTCAACTCTGTCGCCTTCGCCACCATCGTTGGATCGCCCTCGAAAAC…	411	0.333333
Trinity105847	VAI24694.1	92.126	127	Triticum turgidum subsp. durum	unnamed protein product	CTGTGGTACGTGCGTGGGCACACAACAGACAACACGACACAAACCCCTCCCCTCTCCCACTCCACAGGCCGGATCTGGGCGGAAGCCGGCCGGATCGACCCTTGGGCTAGGGGCATGGGCGGCGGCGAGGGCGAGGTGGGCAGCGAGCCCGCAGGAGAGGCCTCAGATGTGGCTGTGCTGGTAGCGTTTTACATCCGGGACACCAGGGGGAACGATTTCTCGGTGTGGGCCGACCTGGGCGACACCGTCGGGGAGTTCAAGGTGGACTTCGCCAGGACCTGCAACGTGCCGGCGCGGCGGCAGCGGCTGATTTACAAGGGCCGGATCTTGAAGGACGACCAAACCCTAGCCAGCTACGGTGTGGAGGCCGATCACACCATCCATATGGTGCGTGGTGCT…	411	0.309002
Trinity105850	KAF3440423.1	100	25	Rhamnella rubrinervis	hypothetical protein FNV43_RR1870	ATCACAAAACTAAGCTTCAAAGAGTTACACATGATTCCTTTTATCGCATATCTTATACATTACCTGAGAACAACACCACCAAAACCATTAGTAACTCGCAACTCCTGCAAGACAAACAACAAACTTGTTAGAGAAAGCATGTCGTAAGAGTATAATTTACCAAAAGCATAGAAGAATCAGCTTGATGATATTAACTGACCTTGACTCCATATACATGTGCATGCAGTATGTGTAGTTTACTTTTTCTTATTTTGTATTTTAGCACGTACCTCGGTTTTGAGAGGAGGGAAAGGGTTTTGAATTTTAGATGTTGTGAACCAAGTGGTGCCTTACCTTTAACAGCCCAAATCTTGAAAGCTTACGACCAGTGCATCTTTTAGCATCGCATTGCCCAAAGTC…	411	0.0608273
Trinity105853	XP_030542045.1	67.46	126	Rhodamnia argentea	60S ribosomal protein L17-like	CTCCTCAGGCATGGCGCACGATTAACCTGAATATGTTCTATGACCAGACGATCAACATCCAAGCCCTTGTAATCTGCATTTGACTCCGCATTTTTCAACAACTGAAGCAAGAACTCTGCAGACTTCTTAGGCCAGCGACCCTGAGTTGTGCCCCACTGCTTTGCCTGAGCACACCGGCCAACTCCTCCATTGAATCTGCGAAATGGAACACATTCTTTCTTCTCAACAACATTCTTCAAATATTTGACTGCTCGCCTTAGTGGCATTCGCCTCAATGCCATTGCAGTCTCACTTGTATTCTTAAAATGAAAACGAAGATTAGAAACTCGTGATTTACACGACTTCGTGGCATTGTCAGGTTCATGTGAGTAACGCCCCATCTTCAACTATGCCTATTCT…	411	0.306569
Trinity105854	THG14684.1	99.231	130	Camellia sinensis var. sinensis	hypothetical protein TEA_00475	AGCTAAAGCTACCTTAACATCCTCTCTGCTGTTGGCATGCATCTCTAGAAGTCTACCGATTCTCTCTTTCTTTCCTTTGTTTGCGTTCAGTACATAAGAGCCCGCCATAAGCTTCCCTGCATATACTCTTACAAACGTAAGAGACCCCACAAATGAATCGCTCATGATCTTGAAAGCTAGACCGGCAAATGGTTCTTCATCACTTGCAGCTCTTTCAATTGTCACTTCTGGGTTATCAGGGTCTGTGCCATTCATTGGTGGCACTTCAAGGGGTGAAGGCAAATAATCCACGACTGCATCAAGTAATGGCTGAACTCCCTTGTTTTTAAAAGCCGAACCACATAGAACTGGCACAAAAGAGGCTGAGATTGTACCTTTCCTAATTAGTTTCTAATGGTT…	411	0.316302
Trinity105855	EMS64660.1	66.038	53	Triticum urartu	hypothetical protein TRIUR3_3266	CGACAACTACTTCATAAGTTCATATGACCAATCAGTTAGACCACATGGTTAAATTCATTCATAGATGAACAATAGATGAACAACTAACAAAAGTCAAGAAGGATCCTTACAAAAACAATGATTGGTCAGGAATTTGGAAGGAGGGAGGGTCTATTATTAACGCTAGTGAAGGCGCATGTCATGCCAACTCTACAAAGTTAATTCCATTTACAAAAATCACATCGGAAAAGTATTGTGCATTCATGTTCTAGTCTTAATATCCCTTAGGTAATCTTGTTTTCAGCTGAACGACGATCATGTCAAGCTAAACGAAGAGGACGCCGACAGGGCCACATTGTTCCCTGCCCACCACCGCCCACTTCCACACGCCACCATCCATGTTCACCGCCTGGATGCCGG…	411	0.128954
Trinity10587	KAE8820429.1	64.53	234	Hordeum vulgare	iron-deficiency induced receptor-like kinase	GTTGACTGCACAAAATAAGACTTGAAACAGTAGAATTTCCATACAGAGAAGAAAACAATAACTAGTAACTATGTTACGACCATATATACGGAGGCACTCGTCTCTGCTACAAACTTGTCATGTCATTCAAGTGTTGGATCCGTGAAAGCTTTGTGCCAAACTCTGGTAAATTCCATAGTTTTATTATGCAGAAAGCCTTAATCGTTTCTTCTCTTCTTGCAGTCCTTGCAACAAATGTTTGGGGAAGCCCGTGTCCTCCTTTCTCTTGTGGTGACCTTAGAGATATATCTTATCCTTTCCGTCATCTAGGTGATCCACCTGAATGTGGTGTTGAAGCATATGAGTTGATTTGTAATGGCCCCAAGGCTACAATTAAGATCAACACAGGGACATACTTTG…	1712	0.136682
Trinity105897	KJB12821.1	98.54	137	Gossypium raimondii	hypothetical protein B456_002G03790	GTCGTCACTTTGATCCATCTTTCCAAGGTCCAAGCCCTCAAAGTTCTTCAATGTCAAAAATGGTGGTAAAGTAAATCTGTTCTTGATGTCAGCTTCTCTGCGACCAAGCCTGGGGGTATCAACTGTGAGGGCTATAGCCTTGAATCCAGCTCTTTCAGCCCTCCTCACAAGCTGAGCAACTACTTTCCTGTCCTTGTACACGTAAAGCTGGAAAAAGCGGATTCCAGGTCCTGTTGAAGCAACTTCTTCAACACTAGAAGTAGCCCATGAGGACAATGTCATAATTGTGCCAGCTGCTGAGGCGGCTCTAGCTGTTGCATACTCTCCTTCAGGATGAGCCATTTTCTGCATGGCGGTTGGGGCAATCATGATAGGCATTGAGATCTTGAAGCCCAAGAC…	411	0.333333
Trinity105901	XP_030536429.1	57.732	97	Rhodamnia argentea	protein hu-li tai shao-like	ACCAGATAAAGGATTACCGTAGGGCGGATAAGATATCAGCTGGACCACAATCCCACATATTAGAAGGAGTTACATGGGAAGAAGCTAAAAAAATGCAGGATGCCACTATTAGCGGAACAGGAGAACAAGTAGTGTTGGTAGGGGCAGCCAGTAAAGGTATCATACAAAGAGGGTTTCAACACAACGCAATGGTTTACAAGACACCGTATGCCAAAAATCCTTTCGATGCTGTTACCGATCAAGAACTCGATCAGTATAAGAGAGAAGTTGAACGCAAACAAAAAGGAGATATCTATGATGAATCGCAATCAGAATCGGAAGCATTGTCATCATTCAATGTTAGTCGAGCAACACACGAATCAAGCACTGCCAAAAGTCCAATTCAATCGCCGGTATCTG…	411	0.23601
Trinity105910	VAI36411.1	99.107	112	Triticum turgidum subsp. durum	unnamed protein product	CTCTCCTCCCCTCCCTCTCCCTTCCACCATCCCGCAACGACCCTGACCATCGACGACCCATGCGCCGCTAGCCATGCAGCCAGACCCGGACCCCGCGTCGCGCCTGCGCCAGGAGGGCAGCCCGCCGCCCCCGCCGGACCCCATGCCTACGGAGGAGGAGCAGGCGGCGCCCGAACCCAACCCGGATGCGGAGGAGGCCAAGGACGCGCCTGCCGAGGAGGTGGAGGAGGCGGTGGACCAGGACGAGGAGGTCAAGGGACGGGAGGCGGGGGTCAAGGATGGGGAGGAGCAGGAGGAGGAGAGGAGGGGCAGGGGGCGGAAGCGAGGGAGGCGGCCCGGCGCGCCCAGGGGGCTGGTCATGGTGAAGCGGGAGCTGCTCGCGCGCTGCATGACGTGCCC…	411	0.272506
Trinity105915	XP_002948752.1	43.697	119	Volvox carteri f. nagariensis	hypothetical protein VOLCADRAFT_37182, partial	GTTGTGCGACGCGCAGAACAAATCCTTCTTCGGTCTAATATCCATCGTCGGACCAAGTGATCGAGTAGTCGGGGTACTTCTTCTTCAGTATACTAACAGTCACTTCGTGATCCGCCTTCCCAAAGCCTTGGGAGTATCCGTAGACTTTGATGGTCTTCTCGTCCGGGTCGTGCTCGATTCTTCCACCCCCGACGCACTTGGAACGCAAATCAGGAATCGAATCCACTACATCGACAACCTTCATAAAAATGTCGGAATGCCACTCAGCTCTGGCATAACCTCTGACGATGGATTTGCTGACACCTGCACGTTCGTCATAAATGTTGACCAAGATGTATTTAAATCTTCCATGACCATCGATATCCACATCAGGTATTTTATTCAGTGATTCTGACATCG…	411	0.289538
Trinity105916	XP_030529699.1	48	75	Rhodamnia argentea	disks large homolog 2-like	CGCCGACATCGACACCGCCGACCTCAACCCCGGTACCTGGAGGCCTCGTTGTCGAAAGGAGCCCCTCCGCCGTCAGCGACGCCTCCAAGAGTGGCTCTGACATGGTGCTGAACACGGAATGGGCACAAGTTGAAGTTATAAATCTGATCAATGATGGCAGCGGTCTTGGATTCGGAATCGTCGGTGGACGAAGCACCGGTGTTGTCGTTAAAACGATCCTTCCTGGAGGTGTCGCCGATCGGGATAATCGGCTGCAGAGCGGGGACCATATATTGCAAATCGGCGATGTCAATCTGCGGGGAATGGGAAGTGAACAGGTTGCGGCAGTTCTGCGACAATCCGGCACACACGTGCGCCTCGTTGTCGCGAGACCTGTCGAACCAACGTCACCGGATTACC…	411	0.182482
Trinity105934	XP_028109155.1	100	65	Camellia sinensis	BES1/BZRhomolog protein 2-like	CAGTGGGTCAGTTTCCAGACAGGGGCAGCTCCGGCTGCTCCATCGTCCCCAACATTTAACCTTGTAAAAGCTGTTGCTCAGCAGAGCTCCCTCCAAAATGGAACTGATGGGCATGAAGAATTGGGCTGGGGAGTAGCAGCACAAAGAGGGCGTGGCTCTGAATTTGAGTTTGAGAGTGGCACAGTAAAAGCGTGGTTTTGGACCTTTGGTAAATGTTTCTCATTTTGTTTCCCCCTTTCATATTTGATTTGATTTTGACAAATTCAGTTTCCCACACTAGAAATTCCATCAACAAGTAGTTAAAGAATAGGGGGCATAAATTGCTCTGAATTTTTTGGAAATTTAGTGGATTATGCCTGAAATGTAGACTGTAACTCTTCAGAATGTGATGATATCATC…	410	0.158537
Trinity105935	KAF7020302.1	77.358	159	Triticum aestivum	hypothetical protein CFC21_03341	CAGCCTGAGATGTGAATGCGATCGACAGGAGGATGCAAGACGGGGGTGAAGCCGAACTTCTGCTGGCGGCGCTCAAAGAAGCCGAGTAGGGGAGGCCTCCACTTCCTGCGGTACTGGCTCATAAAGTTGGGGTCGGTGGCGACGCCTCGCCAGAGCGTGGAGACGCCGGATGCGCGCAGGAAGGAGCGCCGCTTCGGTGGCAGCACGAGGGAGGGCCGCTCCGGTGGAAGCAGGAGCAGGATCTCCCAAATCATATCCAACGGCAGCGACTCCCACAGGGTATCAGCGCCAGCGTCGTCTGCCACCTCCGGCGAGCTGGCGCGGCGGCGGCGGCTGGGACGGGTCGACCCGTCGCCGTCCTCGCTGCCGTCGACTCGGGAGCGGCGGCGGCTAGGACGG…	410	0.387805
Trinity105944	XP_037409210.1	54.098	61	Triticum dicoccoides	uncharacterized protein LOC11927150isoform X	TCCGCTGCCGCTTCCTTCGCCACCATAATCTGCGCGTCCGCGCTACCCACCGGCCGTTGCTGCTCCGCCACCACTTGCTCCACCCCCAAAACGACATTCGCAGGCGCAGGGGCCGGCACCAAGCTCTCTCCTACTTCTTCTAGCAGAGCGGATCTTCCGATTGGCTGCATCAGATACTCCATGGCGGCTCGCCGTCGACGCTTCTCCTCTCTATGCCGCGGTAGAGAAGACACTCAACCCTGCATTCAATTACTCCCTGCGCCCACCAAACGGAAAGTGAAGTTCCTGTTCCACGGATCAGACGGATATGCCGATTCCGATCCGCGGCTCATCTCGTCAACGGCACGTTAAATCTGCATATTCTAACTCGCCAACATGGGCCACCACCCACCTCTGCCG…	410	0.14878
Trinity105974	KDO36164.1	97.059	136	Citrus sinensis	hypothetical protein CISIN_1g024250mg	GCCGCCCCAAGGCTATGACCGTTTTCTGGTCCTCTATGGCTCAAAGCATGACTGCTCGCCCAATGAAGGGAATGCTTACTGGCCCCGTGACCATCCTCAACTGGTCGTTTGTCCGTAATGACCAGCCCAGATTTGAAACTTGCTATCAGATTGCTTTGGCCATCAAGGATGAAGTAGAGGATCTTGAGAAAGCCGGCATCAATGTTATCCAAATTGATGAAGCTGCTCTTAGGGAGGGTTTGCCTCTTAGGAAGTCTGAGCAAGCTTTCTACTTGGACTGGGCCGTTCACTCTTTCAGGATCACTAACTGCGGCGTCACTGACACCACCCAGATCCACACCCACATGTGCTACTCCAACTTCAACGACATCATTCACTCCATCATCGACATGGATGCTG…	410	0.331707
Trinity105978	RLN18353.1	37.6	125	Panicum miliaceum	protein-ribulosamine 3-kinase, chloroplastic	GTAGTGATTCAGGTAGTGGTATAGGAGATACAGGTCCCTCCTCTTCTCAAAGCCTGGCTGCTTCGGCATCACCTGAATAACAGTTCAGCACGTTACATTTAACTTTTCCATCAGGACAGTAAATTGAGAGGCCCACCCGGCACAAGATGTGATAGTTAAATAGGAAGAGAGAAAGACAAGCAGTCGAGCACTCAGCGGGATGTGTTGGAAAATATGCAGATGAACTTAAAAAGTACAGCTGGAGGTGAGGGACTTCGTTTTATGGGAGTGATACACAAATTGTACTATCCCGTTTTATTACGAAACATGTAGTGGAACAAAATGAGTATCGGATACCTCGAAATAGGAGCTGTAGAATTCCCCTCCGAATCCAGCACACCACGACATCCCAAACTCTGC…	410	0.304878
Trinity105980	EMS45661.1	75.728	103	Triticum urartu	hypothetical protein TRIUR3_3450	CTGGCGCTTTTCCATCTCTGAGTCTCTTCCTTTCATTACTGTGATAGTAACACACCTCTTCTCCTCATACAATATCAACATTTCTTCTACATCTTCCTCAGATTGGATTAGCTGCATGCCTGCCATTCCTACACCTTCTTGCTTCACATAGTACATTGAATCCTTTTGATCATAGCCCTCTATCCCAATAATAGCTAACATGTTGATATATGTGATATCTGATTCACATAAGGTCCTTTCCAGATTGTCACAGCCTTGGAAATGAAACCTCATATCCCATGGTTCATCATCATCCAAACAAGATACCCATGAAGCAGCGAGCAGATAAGCCGGGCTGCAGACGCCTCCACCCCGGCAAGCGCCTCCTGCTAATTACTAGGGAAAGGCTGGAGGGAGAGA…	410	0.25122
Trinity105990	SPT20389.1	94.444	36	Triticum aestivum	unnamed protein product	CCTCGATCTCGCAGGCTCCCGCCGGGATCAGATCGAGCGGATCAGGGCGCCTCTATCTAGCAGGCTCCCCCCGGGATCCGATCGGGCTGAACTCCCGCACGCCAGCCCCGGACTTCCATCCGGCCTCGCTTCCCAGCCGGCCCAGTCCCCACGGGCCCTCGTCCGGCTACTGCAACGATCCTCTACTTCTGCTAGCCGCGCATGTGCGCTCGCTGTTAGGAGATCGGGGCCTGCTGAAGCAGCAGATCGGGGCAAGCTCTCTCGTCGGGTTCGGCTGACTTCGGATCTCTGCAAAAAAAAAATGTGTACTGCATCGGGCTATGTTGCTGTCCCTCGCTGTCCGGTGATCTTTGATGGTACTAACTACACCGAGTTCACTGGCTTCATGCGCATTCACAT…	410	0.0878049
Trinity105994	XP_037410914.1	90.441	136	Triticum dicoccoides	uncharacterized protein LOC11927434	CATGCTTTGGAAGCTACCGCATTGTCCTTGGTTACGGAAAAACCGCCTGTTGATACGGTTGTGCTCGCTCTCCCACATGCTGGATCACCGAATTATCTTCGCTCTCCAACATCAGCGACATTCGCCGGCCTGACTTCCACCACTCCGAAGGCTCTGACGTCTGAAGGTGGCGACAAAAAGCTGCTGAGAGCAAAGGTGAAACGTCCTAGGAAGAACCACCATACCGGCACTCCTAAAGCTTTGACTTCTGAAGGTGGCGACACAAAGCTCGTGAGACTGAAGACGAAACATCCTAAGAAGAAGAACCATACAGAAAGAACACCTCTTGGTACGGCTGTTCTCGCTCTCCAACATGGTGAATCGCCGTATTGTCCTTGCACATCAGCACCATTCCCCGGC…	410	0.331707
Trinity10600	KAF7063262.1	54.369	103	Triticum aestivum	hypothetical protein CFC21_06978	GCACGAACATGCATTGGGCTGGTGTGGGTTTTCGCAATGGTCATGACTGCATTTCAGCGCATGAACTTTTGACATGCGACAGGTACTAGAGGCCATTTGAGTTGCCAACCGGTGGAAACTCAATGCAATCGATCTGGAAACTGGAATAGACTGCCACTAATATGATAGTATCGGCTATGCTGCCGCGCTGTGCGCTGCTCTTCCTCAAGTTCGTCTGCTTGATGATGGGCTGGTGAGACGCCACCTCCTGGTCCGGCGTCGGCTCGGCTGATGACCGTCACGAAGGGCCTTCCGTCCAGCTCAACAACCTGCTGACCGGTCGACCTACGGTGCAAGCTCTGCCTCAAGCTCGTCTGCTTGATGATGGCGCACGACAACATTTGCCCATTGATGTTCTTG…	1711	0.0601987
Trinity106002	XP_028113968.1	99.265	136	Camellia sinensis	protein TRANSPORT INHIBITOR RESPONSE 1-like	AGGGTCTCTAGGTTTTTCGCATACTTCCCAATATACTCAAATGTCAAGTCAGTTAAGAGGCCTGAAACAGCAAGCCTCTGAAGCTTAGTACAAGTCTTTACCACTGCACCAAAAGCCTCGTCCATAGGTTCGTTGGTGAGGTAATCTGGCTGGTGTGGGTTCATTATACAGAGTCGGAAGTGGGTGAAATCTGGGCAGTTCTGAACTATGGTGACCACGGCAGCATTAGTCATCTGCTGGCAAAAGTAGAGGACATAGTGGAGTTTGCGACAACCATGAGATACGGCAATAAAACCCGACTCAGTCACACCATGCTGCATGTCCTCGTCATAGGGATTTGCAGGGAAGACACGGAGTTCCTCAAGCAAGGGGCAGCTGGACCCAACAGCTTCCAGCCCC…	410	0.331707
Trinity106010	XP_037423651.1	78.75	80	Triticum dicoccoides	gluconokinase-like isoform X	CGTCGGGGGTGGTGAGGGCGGGGAGGGTCGAGCGCTGGGGGGCGGATGGGGGCCACTTCTGGCCGGCGAGCCGGGTGCGGCGCCAGCTCGACCTGCTTGCGAGCGACGCGGCGGAGGGGATCACCGTCGTCGACGCCACCGTGTCCGCCAACGCCATCGTCGAAGCCGCCGTCGCCCAGTTCAGGGACGAGCTGGCCTCGACGGCGCGCTGACAACCGAGAGTTTCTGCTGATTCTTGTTTCTGAATCCAGCAACATTATTCAGTCCACATATAACTTGTACATCGCGACTAAGGCGGAGGGAAAACGAGAGAACTTAATGTCTTTTTGCTAGTTAATAGCATTGCATGCAATGATTAACCACTGCATGCCATGTTTGGTACTCTCAAGTCATTGAAAG…	410	0.195122
Trinity10602	AFK34218.1	76.112	427	Lotus japonicus	unknown	CGGCTTCAACGTTGCAGGTTACAGCTTGTCTCAAGAAGTCAAAAGGCATAAAACTAGAAACACACACACCCCCCTCCATCTTCCACCCCAACTTCTCTTCTCTCACAATGGTCAACAAGGTTGCTGATATCTCGCTCGCCGCGTGGGGACGCAAGGAGATCGTTCTCGCCGAGCACGAGATGCCCGGACTCATGTACCTTCGTGAGAAGTACGGTCCTGGACAACCCCTCAAGGGCGCCCGCATTGCTGGATGCCTCCACATGACCATCCAAACCGCTGTCCTCATCGAGACCCTCACCGCTCTCGGAGCTGAGGTCACCTGGTCCTCGTGCAACATCTTCTCCACTCAAGACCAAGCCGCCGCTGCCATCGCTGCCACCGGTGTTCCCGTCTTCGCCT…	1711	0.249562
Trinity106021	KAE8779589.1	63.636	77	Hordeum vulgare	hypothetical protein D1007_4738	CCGCCACTTTGTCCTTCGCAGCTTTTGACCATCATATTCGGCATCCTCATCTTCCATCGTAACCACTCCAGCCTGCGCTGCTCCATCTTTGTCTCTGACAAAAACAGAACGTCAGGGTCCTCCTTCTCCCGGAGTTCCAGGAGACCTCGAATTGTCGGGCCATTCCCCAATCCCCGGCAATTCCATGATATAAGTCTCATTGATCCCCGCGGAGCTGTTCCGACAGCCCCGCTTCATGGTTTGTGTTGTTGCTATCCTCCTTACCCATCAAAACATCAAACTGCCTGCCCTTTTTCTGCTTGGACTGATCATCCACCTCCATATCCTCTGCTCCTCTCTTCTTTTCCAGAATCACAGCCACACCCCCTCCTCCTTTGCCTTCCCTCTCAATCTTCCTAT…	410	0.187805
Trinity106030	KAF5959520.1	98.131	107	Camellia sinensis	hypothetical protein HYC85_00072	CAAAGATCTCTCTTGTTTTTGGGTTTTCTTTGTATTCCCCATTCTTACCTGCTCCGGCTGCATCTGAAGGTGATCCTGCTTCCGTGAAATGGACTTTTTCTTCAGGGATATGACTGAGTTGTGTCAAGACTCTCAACCTTGTCATCAGGACATTACTAGGTGTCCATTTCTGCGGAACATTAATGAGCCTACTAATTTCTCCTTCTCCTCATCAATTAGTTTCCCAATGCCTGTACGAGGAGCTAAAGGTCCAATTTTTGAGGATGGACCCAATTTTGAAAATGCATTTAGGCTTTTCCATGGGCAAAATGGTGTTGTCCCACTCTCTGGAAGACCATTCATGCATTCTGAGAAGTTAGAATCTGAACCTACACCTTGTCAATTCAATCCTTTAGCAGC…	410	0.260976
Trinity10606	XP_023909922.1	45	360	Quercus suber	54S ribosomal protein L35, mitochondrial-like	GCCAGCGTCAACTTGAAAAATCGCGTACCATGTCGGCAAGCTACGGAATTGCTAGGCGCTGGACGCGTGGTCTTAGATCTGGGCAGATTCATCAACAGTTTATGGGGTGTCTTCAAAAATTCACCACGACCTCTAGCGCTTTAAACGAACTTATCGTTGATATACCTTCTAAACAGCCAGAACTTGATCCAAATACTGTAACCACTAGTCGAGATGAAAAGCGATTAATGAAATCAGGAGTTTATCCAATTGGTTCTCGACGCCGACGTGCCGCAATCAAAACGTCTGATAATATCCCGTTTGAGCACATGCCCTACCACTGTTTCCAAGAGGCGAGAAAAGTCTTATCAGAGGAGCGAGATGAAATACTTGAAAAAATACGCTGTGAAAAGCTTCGTA…	1710	0.210526
Trinity106061	XP_028062824.1	98.529	136	Camellia sinensis	cyclin-dependent kinase F-4-like, partial	TGAAGCTGAAGGAAGTCATTATGGAAAATGACATTTTGTATTTTGTGTTTGAATATATGGAATGTAACCTATATCAACTAATGAAAGACAGGGGAAAGCTTTTCTCAGAAGCTGAAGTCAGAAATTGGTGCTTCCAAGTGTTTCAGGGACTAGCATACATGCACCAGCGAGGATATTTTCATCGTGACCTTAAGCCAGAGAACGTGCTGGTTTCAAAAGATGTAATAAAAATTGCTGATTTTGGTCTTGCTCGCGAGATCAGTTCTCAACCACCATATACAGAATATGTCTCAACACGCTGGTATCGTGCCCCGGAAGTTCTGCTTCAGTCTCCAATGTATAATTCTGCAGTTGATATGTGGGCAATGGGTGCAATCATGGCTGAACTCTTTACTCTCC…	410	0.331707
[truncated: 6,164 more rows]

## Sheet: Table S9-1
Supplementary Table 9-1. DEGs sequence and expression for M892_24h of unmapped wheat genome
[truncated: 6,087 more rows]

## Sheet: Table S9-2
Supplementary Table 9-2. DEGs sequence and expression for M956_24h of unmapped wheat genome
[truncated: 3,656 more rows]

[truncated: 5 more sheets: Table S9-3, Table S9-4, Table S10, Table S11, Table S12]
